# Supplementary material for: TFE3 and TP53 were novel diagnostic biomarkers related to mitochondrial autophagy in chronic rhinosinusitis with nasal polyps
Source: Front Genet. 2024 Oct 8;15:1423778. doi: 10.3389/fgene.2024.1423778 (PMC11493635; doi:10.3389/fgene.2024.1423778)
Supplement: Supplementary file 1 [file DataSheet3.ZIP]

Archive with 83 entries (65 files):
- 原始数据-上传frontiers in genetics/
- 原始数据-上传frontiers in genetics/01_data/
- 原始数据-上传frontiers in genetics/01_data/01_GSE136825/
- 原始数据-上传frontiers in genetics/01_data/01_GSE136825/GSE136825_TPM.csv.gz
- 原始数据-上传frontiers in genetics/01_data/01_GSE136825/GSE136825_count.csv.gz
- 原始数据-上传frontiers in genetics/01_data/01_GSE136825/GSE136825_group.csv
- 原始数据-上传frontiers in genetics/01_data/02_GSE179265/
- 原始数据-上传frontiers in genetics/01_data/02_GSE179265/GSE179265_TPM.csv.gz
- 原始数据-上传frontiers in genetics/01_data/02_GSE179265/GSE179265_count.csv.gz
- 原始数据-上传frontiers in genetics/01_data/02_GSE179265/GSE179265_group.csv
- 原始数据-上传frontiers in genetics/01_data/gene/
- 原始数据-上传frontiers in genetics/01_data/gene/MRGs.csv
- 原始数据-上传frontiers in genetics/02_result/
- 原始数据-上传frontiers in genetics/02_result/01_DEG/
- 原始数据-上传frontiers in genetics/02_result/01_DEG/DEG_mRNA_information.csv
- 原始数据-上传frontiers in genetics/02_result/01_DEG/diffSig_FC0.5_padj0.05.csv
- 原始数据-上传frontiers in genetics/02_result/01_DEG/fig1-1.DEG_volcano_symbol.pdf
- 原始数据-上传frontiers in genetics/02_result/01_DEG/fig1-2.DEG_circpheatmap.pdf
- 原始数据-上传frontiers in genetics/02_result/02_Venn/
- 原始数据-上传frontiers in genetics/02_result/02_Venn/GO_venn_enrich.csv
- 原始数据-上传frontiers in genetics/02_result/02_Venn/KEGG_venn_enrich.csv
- 原始数据-上传frontiers in genetics/02_result/02_Venn/fig2-1.venn.pdf
- 原始数据-上传frontiers in genetics/02_result/02_Venn/fig2-2A.GO_BP_treemap_plot.pdf
- 原始数据-上传frontiers in genetics/02_result/02_Venn/fig2-2B.GO_CC_treemap_plot.pdf
- 原始数据-上传frontiers in genetics/02_result/02_Venn/fig2-2C.GO_MF_treemap_plot.pdf
- 原始数据-上传frontiers in genetics/02_result/02_Venn/fig2-3.KEGG_treemap_plot.pdf
- 原始数据-上传frontiers in genetics/02_result/02_Venn/fig2-4.PPI.pdf
- 原始数据-上传frontiers in genetics/02_result/02_Venn/string_interactions_short.tsv
- 原始数据-上传frontiers in genetics/02_result/02_Venn/venn_Gene.csv
- 原始数据-上传frontiers in genetics/02_result/03_Machine/
- 原始数据-上传frontiers in genetics/02_result/03_Machine/Boruta.csv
- 原始数据-上传frontiers in genetics/02_result/03_Machine/ROC0.7.csv
- 原始数据-上传frontiers in genetics/02_result/03_Machine/fig3-1A.lasso.Binomial.Deviance.pdf
- 原始数据-上传frontiers in genetics/02_result/03_Machine/fig3-1B.lasso.voefficients.venalty.pdf
- 原始数据-上传frontiers in genetics/02_result/03_Machine/fig3-2.Boruta.pdf
- 原始数据-上传frontiers in genetics/02_result/03_Machine/fig3-3.machine_venn_gene.pdf
- 原始数据-上传frontiers in genetics/02_result/03_Machine/fig3-4A.GSE136825_gene_ROC.pdf
- 原始数据-上传frontiers in genetics/02_result/03_Machine/fig3-4B.testGSE179265_gene_ROC.pdf
- 原始数据-上传frontiers in genetics/02_result/03_Machine/fig3-5A.train_GSE136825_Expr.pdf
- 原始数据-上传frontiers in genetics/02_result/03_Machine/fig3-5B.test_GSE179265_Expr.pdf
- 原始数据-上传frontiers in genetics/02_result/03_Machine/lasso_gene.csv
- 原始数据-上传frontiers in genetics/02_result/03_Machine/lasso_voefficients.csv
- 原始数据-上传frontiers in genetics/02_result/03_Machine/machine_venn.csv
- 原始数据-上传frontiers in genetics/02_result/04_BP/
- 原始数据-上传frontiers in genetics/02_result/04_BP/fig4-1.neuralnet_BP.pdf
- 原始数据-上传frontiers in genetics/02_result/04_BP/fig4-2.ROC.pdf
- 原始数据-上传frontiers in genetics/02_result/04_BP/neural.predict.csv
- 原始数据-上传frontiers in genetics/02_result/05_Cor/
- 原始数据-上传frontiers in genetics/02_result/05_Cor/fig5-1.cor_hub.pdf
- 原始数据-上传frontiers in genetics/02_result/05_Cor/fig5-2.Gene_function_boxplot.pdf
- 原始数据-上传frontiers in genetics/02_result/05_Cor/gene_function_value.csv
- 原始数据-上传frontiers in genetics/02_result/06_GSEA/
- 原始数据-上传frontiers in genetics/02_result/06_GSEA/02.GSEA/
- 原始数据-上传frontiers in genetics/02_result/06_GSEA/02.GSEA/01.TFE3.pdf
- 原始数据-上传frontiers in genetics/02_result/06_GSEA/02.GSEA/01.TFE3.png
- 原始数据-上传frontiers in genetics/02_result/06_GSEA/02.GSEA/02.TP53.pdf
- 原始数据-上传frontiers in genetics/02_result/06_GSEA/02.GSEA/02.TP53.png
- 原始数据-上传frontiers in genetics/02_result/06_GSEA/03.GSEA_Res/
- 原始数据-上传frontiers in genetics/02_result/06_GSEA/03.GSEA_Res/01.TFE3.csv
- 原始数据-上传frontiers in genetics/02_result/06_GSEA/03.GSEA_Res/02.TP53.csv
- 原始数据-上传frontiers in genetics/02_result/07_Immune/
- 原始数据-上传frontiers in genetics/02_result/07_Immune/TFE3_DEImmune_cor.csv
- 原始数据-上传frontiers in genetics/02_result/07_Immune/TP53_DEImmune_cor.csv
- 原始数据-上传frontiers in genetics/02_result/07_Immune/fig7-1A.Immune_Cell_rate.pdf
- 原始数据-上传frontiers in genetics/02_result/07_Immune/fig7-1B.Immune_Box.pdf
- 原始数据-上传frontiers in genetics/02_result/07_Immune/fig7-2A.TFE3_DEImmune_cor.pdf
- 原始数据-上传frontiers in genetics/02_result/07_Immune/fig7-2B.TP53_DEImmune_cor.pdf
- 原始数据-上传frontiers in genetics/02_result/07_Immune/hub_DEImmuneCell_cor.csv
- 原始数据-上传frontiers in genetics/02_result/07_Immune/hub_DEImmuneCell_pvalue.csv
- 原始数据-上传frontiers in genetics/02_result/07_Immune/ssgsea_result.csv
- 原始数据-上传frontiers in genetics/02_result/08_GeneMAINA/
- 原始数据-上传frontiers in genetics/02_result/08_GeneMAINA/fig8.GeneMANIA.pdf
- 原始数据-上传frontiers in genetics/02_result/08_GeneMAINA/genemania-report.pdf
- 原始数据-上传frontiers in genetics/02_result/09_Disease/
- 原始数据-上传frontiers in genetics/02_result/09_Disease/CTD_TFE3_diseases.csv
- 原始数据-上传frontiers in genetics/02_result/09_Disease/CTD_TP53_diseases.csv
- 原始数据-上传frontiers in genetics/02_result/09_Disease/fig9-1.TFE3_CTD.pdf
- 原始数据-上传frontiers in genetics/02_result/09_Disease/fig9-2.TP53_CTD.pdf
- 原始数据-上传frontiers in genetics/02_result/10_Drug/
- 原始数据-上传frontiers in genetics/02_result/10_Drug/CTD_TFE3.csv
- 原始数据-上传frontiers in genetics/02_result/10_Drug/CTD_TP53.csv
- 原始数据-上传frontiers in genetics/02_result/10_Drug/CTD_result.xlsx
- 原始数据-上传frontiers in genetics/02_result/10_Drug/fig10.Drug.pdf
