# Supplementary material for: TFE3 and TP53 were novel diagnostic biomarkers related to mitochondrial autophagy in chronic rhinosinusitis with nasal polyps
Source: Front Genet. 2024 Oct 8;15:1423778. doi: 10.3389/fgene.2024.1423778 (PMC11493635; doi:10.3389/fgene.2024.1423778)
Supplement: Supplementary file 1 [file DataSheet3.ZIP › 原始数据-上传frontiers in genetics/01_data/01_GSE136825/GSE136825_group.csv]

	description	group
GSM4058772	RHP5650	Control
GSM4058773	RHP5651	Control
GSM4058774	RHP5652	Control
GSM4058775	RHP5653	Control
GSM4058776	RHP5654	Control
GSM4058832	RHP5753	Control
GSM4058833	RHP5754	Control
GSM4058834	RHP5755	Control
GSM4058835	RHP5756	Control
GSM4058836	RHP5757	Control
GSM4058837	RHP5758	Control
GSM4058838	RHP5759	Control
GSM4058839	RHP5760	Control
GSM4058840	RHP5761	Control
GSM4058841	RHP5762	Control
GSM4058842	RHP5763	Control
GSM4058843	RHP5764	Control
GSM4058844	RHP5765	Control
GSM4058845	RHP5766	Control
GSM4058846	RHP5767	Control
GSM4058847	RHP5768	Control
GSM4058848	RHP5769	Control
GSM4058849	RHP5770	Control
GSM4058850	RHP5771	Control
GSM4058851	RHP5772	Control
GSM4058852	RHP5882	Control
GSM4058853	RHP5887	Control
GSM4058854	RHP5890	Control
GSM4058752	RHP5630	CRSwNP
GSM4058753	RHP5631	CRSwNP
GSM4058754	RHP5632	CRSwNP
GSM4058755	RHP5633	CRSwNP
GSM4058756	RHP5634	CRSwNP
GSM4058757	RHP5635	CRSwNP
GSM4058758	RHP5636	CRSwNP
GSM4058759	RHP5637	CRSwNP
GSM4058760	RHP5638	CRSwNP
GSM4058761	RHP5639	CRSwNP
GSM4058777	RHP5695	CRSwNP
GSM4058778	RHP5696	CRSwNP
GSM4058779	RHP5697	CRSwNP
GSM4058780	RHP5698	CRSwNP
GSM4058781	RHP5699	CRSwNP
GSM4058782	RHP5700	CRSwNP
GSM4058783	RHP5701	CRSwNP
GSM4058784	RHP5702	CRSwNP
GSM4058785	RHP5703	CRSwNP
GSM4058786	RHP5704	CRSwNP
GSM4058787	RHP5705	CRSwNP
GSM4058788	RHP5706	CRSwNP
GSM4058789	RHP5707	CRSwNP
GSM4058790	RHP5708	CRSwNP
GSM4058791	RHP5709	CRSwNP
GSM4058792	RHP5710	CRSwNP
GSM4058793	RHP5711	CRSwNP
GSM4058794	RHP5712	CRSwNP
GSM4058795	RHP5713	CRSwNP
GSM4058796	RHP5714	CRSwNP
GSM4058797	RHP5715	CRSwNP
GSM4058798	RHP5716	CRSwNP
GSM4058799	RHP5717	CRSwNP
GSM4058800	RHP5718	CRSwNP
GSM4058801	RHP5720	CRSwNP
GSM4058825	RHP5745	CRSwNP
GSM4058826	RHP5746	CRSwNP
GSM4058827	RHP5747	CRSwNP
GSM4058828	RHP5749	CRSwNP
GSM4058829	RHP5750	CRSwNP
GSM4058830	RHP5751	CRSwNP
GSM4058831	RHP5752	CRSwNP
