# Supplementary material for: TFE3 and TP53 were novel diagnostic biomarkers related to mitochondrial autophagy in chronic rhinosinusitis with nasal polyps
Source: Front Genet. 2024 Oct 8;15:1423778. doi: 10.3389/fgene.2024.1423778 (PMC11493635; doi:10.3389/fgene.2024.1423778)
Supplement: Supplementary file 1 [file DataSheet3.ZIP › 原始数据-上传frontiers in genetics/01_data/02_GSE179265/GSE179265_group.csv]

	title	group	sample
GSM5412745	Control uncinate process 1	Control	Control1
GSM5412746	Control uncinate process 2	Control	Control2
GSM5412747	Control uncinate process 3	Control	Control3
GSM5412748	Control uncinate process 4	Control	Control4
GSM5412749	Control uncinate process 5	Control	Control5
GSM5412750	Control uncinate process 6	Control	Control6
GSM5412751	Control uncinate process 7	Control	Control7
GSM5412752	Japanese nasal polyp 1	CRSwNP	Jpn_NP_1
GSM5412753	Japanese nasal polyp 2	CRSwNP	Jpn_NP_2
GSM5412754	Japanese nasal polyp 3	CRSwNP	Jpn_NP_3
GSM5412755	Japanese nasal polyp 4	CRSwNP	Jpn_NP_4
GSM5412756	Japanese nasal polyp 5	CRSwNP	Jpn_NP_5
GSM5412757	Japanese nasal polyp 6	CRSwNP	Jpn_NP_6
GSM5412758	Japanese nasal polyp 7	CRSwNP	Jpn_NP_7
GSM5412759	Japanese nasal polyp 8	CRSwNP	Jpn_NP_8
GSM5412760	Japanese nasal polyp 9	CRSwNP	Jpn_NP_9
GSM5412761	Caucasian nasal polyp 1	CRSwNP	US_NP_1
GSM5412762	Caucasian nasal polyp 2	CRSwNP	US_NP_2
GSM5412763	Caucasian nasal polyp 3	CRSwNP	US_NP_3
GSM5412764	Caucasian nasal polyp 4	CRSwNP	US_NP_4
GSM5412765	Caucasian nasal polyp 5	CRSwNP	US_NP_5
GSM5412766	Caucasian nasal polyp 6	CRSwNP	US_NP_6
GSM5412767	Caucasian nasal polyp 7	CRSwNP	US_NP_7
GSM5412768	Caucasian nasal polyp 8	CRSwNP	US_NP_8
