# Supplementary material for: TFE3 and TP53 were novel diagnostic biomarkers related to mitochondrial autophagy in chronic rhinosinusitis with nasal polyps
Source: Front Genet. 2024 Oct 8;15:1423778. doi: 10.3389/fgene.2024.1423778 (PMC11493635; doi:10.3389/fgene.2024.1423778)
Supplement: Supplementary file 1 [file DataSheet3.ZIP › 原始数据-上传frontiers in genetics/01_data/gene/MRGs.csv]

Symbol
ATG12
ATG5
CSNK2A1
CSNK2A2
CSNK2B
FUNDC1
MAP1LC3A
MAP1LC3B
MFN1
MFN2
MTERF3
PGAM5
PINK1
PRKN
RPS27A
SQSTM1
SRC
TOMM20
TOMM22
TOMM40
TOMM5
TOMM6
TOMM7
TOMM70
UBA52
UBB
UBC
ULK1
VDAC1
OPTN
CALCOCO2
CITED2
GABARAP
GABARAPL2
E2F1
RRAS2
MRAS
FOXO3
GABARAPL1
BCL2L13
CSNK2A3
ATG9B
TBK1
HIF1A
HRAS
RAB7B
JUN
KRAS
NBR1
MITF
MAP1LC3C
BECN2
ATF4
NRAS
FIS1
RHOT1
AMBRA1
MAPK8
MAPK9
MAPK10
RELA
BCL2L1
RRAS
MAP1LC3B2
TBC1D15
BNIP3
BNIP3L
SP1
TFE3
TP53
RAB7A
ATG9A
TFEB
TBC1D17
USP30
BECN1
TAX1BP1
RHOT2
USP8
EIF2AK3
USP15
