# Supplementary material for: TFE3 and TP53 were novel diagnostic biomarkers related to mitochondrial autophagy in chronic rhinosinusitis with nasal polyps
Source: Front Genet. 2024 Oct 8;15:1423778. doi: 10.3389/fgene.2024.1423778 (PMC11493635; doi:10.3389/fgene.2024.1423778)
Supplement: Supplementary file 1 [file DataSheet3.ZIP › 原始数据-上传frontiers in genetics/02_result/01_DEG/DEG_mRNA_information.csv]

	baseMean	log2FoldChange	lfcSE	stat	pvalue	padj
A2M	8784.27750562814	0.0959102447526293	0.187839875265697	0.510595764701001	0.609634142149516	0.719514458799863
A4GALT	858.753868748773	1.4298958782681	0.206019278508889	6.94059259219471	3.90458557415682e-12	2.39218708459608e-10
AAAS	808.139336641344	0.0789596026175682	0.0634451641923715	1.24453303293779	0.213303449680424	0.333140781639831
AACS	963.329278386637	-0.874334107225145	0.156248366708885	-5.59579677945796	2.19610823948287e-08	4.30033540721783e-07
AADACL2	40.1745950687287	-0.102740693305322	0.492082519079401	-0.208787529167936	0.834614107076119	0.889046815798195
AADAT	65.8131122822228	-0.432416682625792	0.195879308906356	-2.20756691985531	0.0272744772615599	0.0652822204743072
AAGAB	886.889079881746	-0.0568794470941769	0.0881941145993906	-0.644934725548795	0.518969487013215	0.640966380612013
AAK1	602.348934094434	0.498151499803706	0.0955040878618426	5.21602280024221	1.82805684005196e-07	2.69303523134589e-06
AAMDC	25.5976280985717	-0.2036392761169	0.167644388029219	-1.2147097705496	0.224476804714449	0.346422312140406
AAMP	2164.58484927434	-0.461751252104646	0.0569752381120595	-8.10441987441051	5.29977831151709e-16	9.00646849963172e-14
AAR2	765.234547777457	-0.133874890776138	0.0776365203591944	-1.72438035806796	0.0846392010754679	0.1627676943759
AARS1	1291.06446787707	-0.113514311919017	0.105496638077555	-1.07599933028736	0.281927555917553	0.411469922933617
AARS2	308.192551807861	0.0408300178716111	0.127628679272846	0.319912562789467	0.749034614224404	0.829323595598648
AARSD1	18.5738460167419	-0.856076279201871	0.208499742527171	-4.10588650530497	4.02767212442041e-05	0.000289501609144519
AASDH	198.18110533253	0.164981774447537	0.107830568805696	1.53000931252457	0.126014423856341	0.222108396166103
AASDHPPT	627.457840379869	-0.0247358985027733	0.0762990992287103	-0.32419646827843	0.745789295720775	0.826884830789441
AASS	575.175766307476	-0.859313121461784	0.173623829958385	-4.94928099252129	7.44881421110892e-07	9.15075928258002e-06
AATF	617.52320939885	-0.0874975552974213	0.0668030852467757	-1.3097831481016	0.190269205603159	0.304802256759634
ABAT	237.863817487978	-0.69999821481308	0.167203901312713	-4.18649450950254	2.8329578304204e-05	0.000213857604596781
ABCA1	1105.38178223084	0.570602606346859	0.189615677544159	3.00925858946434	0.00261886111604799	0.00967102011185242
ABCA10	93.027218357178	-0.22842326998788	0.205049274076044	-1.1139920929599	0.26528257881814	0.392385122021444
ABCA12	53.1789116817685	1.46799611677822	0.458362236321982	3.20269865283363	0.00136146363952281	0.00567442144647827
ABCA13	2791.19286066117	0.982083181138927	0.220099230360962	4.46200188673223	8.119751096478e-06	7.35979577973775e-05
ABCA2	164.745650772775	0.93637271223403	0.146603045975484	6.38712999449287	1.6902794709967e-10	6.57458840557981e-09
ABCA3	143.908900725912	-1.4982478364284	0.246906039391691	-6.06808905978839	1.29441125024263e-09	3.69452395186907e-08
ABCA4	47.0126948645245	1.04385948950132	0.368796726596702	2.83044673181938	0.00464830507335669	0.015495051446
ABCA5	974.837566694866	0.257511520980947	0.114339371858208	2.25216840704956	0.0243116316914249	0.059681606602767
ABCA6	274.617985745474	0.149216723442369	0.22896571764761	0.651698974743551	0.514595384124373	0.637439179831259
ABCA7	660.767299879519	1.18400137511705	0.165430969523151	7.15707209194202	8.24183604399911e-13	5.88261047640437e-11
ABCA8	322.900944489351	-0.859599135579481	0.261624310597934	-3.28562408292599	0.00101756712738598	0.00444621081831492
ABCA9	98.2953431461873	0.0190281938026044	0.226549879983341	0.0839911890661944	0.933063437121947	0.956095110038726
ABCB1	241.106615664388	-0.150711719297233	0.261267119511231	-0.576849163335893	0.564041354836983	0.680616258689597
ABCB10	136.541784190747	-0.354970034411013	0.148331444409488	-2.39308688608918	0.0167072841192592	0.0439543827501705
ABCB4	32.897094194386	-0.581378546025576	0.316059893819936	-1.8394568795141	0.0658480146576139	0.133330554501764
ABCB6	23.393449476819	-0.139466510327632	0.194290818853857	-0.71782347282471	0.47286613834642	0.600356697462546
ABCB7	458.212236545163	0.0699215239597026	0.0986364920920854	0.708880886542732	0.478398397092841	0.605044486444609
ABCB8	271.712336132638	0.170333419170516	0.101990261379467	1.67009493717023	0.0949005816863419	0.178180429247998
ABCB9	101.586889298543	-0.176246305017601	0.15425981090994	-1.14252898391336	0.253234205494297	0.379214237189845
ABCC1	405.724339072096	0.100791910981429	0.138247169570428	0.729070340424455	0.465958636284967	0.594101423094668
ABCC10	458.68611298513	0.250121646665392	0.117494881153905	2.12878760511924	0.0332718368783659	0.0766979437725271
ABCC2	32.1291831398371	0.400917619908897	0.289046956266817	1.38703283745639	0.165431749964055	0.273579498463494
ABCC3	406.553519558553	1.02552608901469	0.257701574573199	3.97951037246533	6.9057347248744e-05	0.00045680891194431
ABCC4	374.989614318406	-0.00120472801904554	0.14064537236694	-0.00856571388571849	0.993165632713011	0.996096354034865
ABCC5	1174.75083087082	0.638334989419258	0.215509222997299	2.9619845524071	0.00305663118857019	0.010985249299305
ABCC6	118.38892138491	0.161251167301353	0.277451919095681	0.581185986483464	0.561115111283512	0.678117017742307
ABCC9	160.829833111532	2.40019826344487	0.276957235594335	8.66631362164693	4.46336419903259e-18	1.41587830980423e-15
ABCD1	104.56854259056	0.726658046003607	0.199113617901434	3.64946432927214	0.000262787726083709	0.00141772289865644
ABCD2	48.4642325572677	-0.272812040779552	0.331562132518723	-0.822808197990301	0.410617073987653	0.54213454783331
ABCD3	1392.11452677958	0.377753698608693	0.110716404541772	3.41190359434197	0.000645109240872676	0.00302626829229624
ABCD4	793.861056407369	-0.00448955046872352	0.0887755708373717	-0.0505719132682114	0.959666644142067	0.973303115106785
ABCE1	716.174397129386	-0.21635801446233	0.0981456154726456	-2.20445929673376	0.0274920594657835	0.0656489041274772
ABCF1	527.422899850708	0.33441915994911	0.100325659777289	3.33333626403735	0.000858111626511324	0.00385933946706022
ABCF2	736.773194956883	0.102865803823753	0.0760885306010162	1.35192259610253	0.176400078171918	0.287586925068996
ABCF3	762.645534332782	-0.224464669375055	0.066910844227897	-3.35468296604558	0.000794559888428255	0.00362143755022776
ABCG1	518.970497126714	0.604343486659334	0.180630398581016	3.34574629412819	0.00082061443186549	0.00372240543658732
ABCG2	314.54377019857	-0.273762103077025	0.285122861795303	-0.960154865706858	0.33697727857005	0.469165185954108
ABHD1	17.6608148446294	-0.395470495977011	0.392152513965373	-1.00846094795641	0.313233226355522	0.444694610266044
ABHD10	685.583694356534	-0.724500048883697	0.122843793657815	-5.89773424697235	3.68526882483256e-09	9.00808432782274e-08
ABHD11	556.115365780072	0.156420710604153	0.133216049596331	1.17418817836241	0.240319660064061	0.364914705607326
ABHD12	622.925788215292	0.168732017564121	0.263195164702247	0.641090871692144	0.521463644592196	0.643503055904384
ABHD12B	111.660328859543	0.114071840957581	0.353829729389504	0.322391906283286	0.747155815035116	0.827757024418027
ABHD13	526.11180115174	-0.0212486393102282	0.088801048529334	-0.239283653314173	0.810885640052426	0.873416774447173
ABHD14A	69.7743885042964	-0.441423919737521	0.18021705724738	-2.44940144112767	0.0143093865391858	0.0389004937815419
ABHD14B	807.798232522036	0.096391540461308	0.0892465523896307	1.08005898133167	0.280115916214353	0.409439941447607
ABHD15	117.620175263304	0.12212881084127	0.161006113828468	0.758535237807077	0.448130626085508	0.577248212179266
ABHD16A	35.6344187776523	-0.209304415290115	0.130413295526727	-1.60493157116193	0.10850886471977	0.197937467525747
ABHD17A	57.6359523340648	2.33021739461471	0.338831073286962	6.87722460637844	6.10298485677967e-12	3.5271299121672e-10
ABHD17B	286.39350810848	0.408075480264152	0.130487817008747	3.12730712811907	0.00176415528879456	0.00701094564241156
ABHD17C	188.808013435281	0.0155800222038986	0.177996980554193	0.0875296994105755	0.930250479302606	0.954248749069035
ABHD18	223.880547125906	-0.190547838965932	0.0977452218232575	-1.94943379749529	0.0512436416521822	0.108563814868641
ABHD2	1155.28433069216	0.526312839460965	0.146702041988951	3.5876313125935	0.00033369568802345	0.00172966809968582
ABHD3	674.304190650626	0.140942320748363	0.0939699138046932	1.49986644705556	0.133649000915549	0.232862136954652
ABHD4	901.313210897221	0.426600221605018	0.0813284206083086	5.24540152647987	1.55942333426053e-07	2.34323874700726e-06
ABHD5	357.666810218261	0.132224846361087	0.13834126934328	0.955787430524323	0.339179639959782	0.471312115295034
ABHD6	158.302901637513	-0.0543216382554665	0.182509557864663	-0.297637224543318	0.765980060387953	0.84110502784908
ABHD8	49.892978746801	0.962605103841995	0.343947099101565	2.79870103965536	0.00513086181189972	0.0167719377982296
ABI1	2273.23417477902	0.0503900356131712	0.0781745758499322	0.644583421979832	0.519197180924189	0.641192123686547
ABI2	824.050333179437	0.198463455074303	0.0930370543634492	2.13316572017645	0.0329111341090143	0.0759835742206337
ABI3	154.057578564819	0.540054769270241	0.197097581154605	2.74003752915982	0.00614321693039955	0.0194789529753788
ABI3BP	397.208789537863	-1.01328961688413	0.269651038984871	-3.75778124459955	0.000171426643339637	0.000988334141225089
ABITRAM	945.980640200141	-0.231100793175189	0.117388627861089	-1.96868127165317	0.0489897032663833	0.104909693088452
ABL1	460.913830260072	-0.0198986764525066	0.101795969771063	-0.195476073338249	0.84502026707551	0.895786745321767
ABL2	336.718789118599	-0.259426878914168	0.127561055267733	-2.03374672912251	0.0419771380563484	0.0924870575327016
ABLIM1	3964.16010664062	-0.544886472335283	0.104118843418863	-5.23331276494538	1.66498654481208e-07	2.48096899031236e-06
ABLIM2	43.8691031000043	0.799773705742697	0.271672030044975	2.94389417125604	0.00324110806434354	0.0114834493965014
ABLIM3	196.630422447978	-0.361358066413785	0.25497836450984	-1.41721069985073	0.15642133439625	0.26201766586558
ABO	459.786801213584	0.948122778552914	0.245380738691993	3.86388427880242	0.000111598106188315	0.000690534445530213
ABR	976.316495479438	0.401920659261788	0.0986648722890304	4.07359427866481	4.62930990512339e-05	0.000326821952995235
ABRA	26.5031999240176	-1.66184049792751	0.43346239162871	-3.83387470290846	0.000126140412225595	0.000765909989162215
ABRACL	143.371363750949	0.54553300754716	0.194581376494476	2.80362395094192	0.00505318045763171	0.016581011639319
ABRAXAS1	106.238193757615	0.154521304728206	0.155926835625286	0.990985958950275	0.321692436515285	0.453770704669535
ABRAXAS2	329.931409502013	-0.104599870693103	0.0869760578258761	-1.20262832448109	0.229120181746058	0.351649348932908
ABT1	641.603548601252	-0.311604743537004	0.0920557924908814	-3.38495530922587	0.00071189844128996	0.00329625372994297
ABTB1	489.250306421334	0.0509893980337384	0.089577069633135	0.569223778390682	0.56920428576488	0.685051106929741
ABTB2	98.4476822213462	-1.18398021197316	0.256708073558716	-4.61216585656917	3.98494819420322e-06	3.93668757593432e-05
ABTB3	93.1625230654982	-0.156599694258901	0.247993186942127	-0.6314677277624	0.527734744106675	0.648872822749594
ACAA1	968.55625306968	-0.132040055379135	0.0946928967480466	-1.39440295854988	0.163195955203959	0.270823327195595
ACAA2	395.070119176125	0.343367086980374	0.17656062977423	1.94475454363434	0.0518045274321496	0.109524530375287
ACACA	621.535618601373	-0.174604219423916	0.100091295040396	-1.74444959827373	0.0810807228277246	0.157249899402708
ACACB	361.650265335729	-0.474039740005218	0.142641572929127	-3.32329299425737	0.00088961422019138	0.00398095391637365
ACAD10	492.377458169809	0.185841494135616	0.112146449573521	1.65713221276597	0.0974927477511127	0.182017914484323
ACAD8	883.204346469931	-0.118654898815923	0.085066777759437	-1.39484416761936	0.163062836657599	0.270633879000957
ACAD9	555.752456976133	0.028185368204518	0.063676558040613	0.442633350039764	0.658030958226832	0.758939317176054
ACADL	65.1546980604702	-1.19147517969447	0.2850914975787	-4.17927293452713	2.92442543965016e-05	0.000219255111087216
ACADM	955.803634474388	-0.185126383231576	0.0935428395608353	-1.9790545604635	0.0478098636914006	0.102753056939889
ACADS	331.620199662019	-0.199924618056656	0.169117712517753	-1.18216250137412	0.237141228468576	0.361087043881485
ACADSB	608.14750073832	-0.74373328430086	0.12373618937131	-6.01063672705365	1.84796078842241e-09	5.02469338185332e-08
ACADVL	4220.97779616894	0.250312453027382	0.148476511801282	1.68587239820393	0.0918203793484927	0.173515477257047
ACAP1	266.512431709964	0.300248175912077	0.207245302080354	1.44875745263294	0.147405329625789	0.250352299870094
ACAP2	980.446475302324	-0.00437928493623639	0.078151472814008	-0.056035859319742	0.955313240421738	0.971095670940705
ACAP3	117.75633871455	0.8397267127987	0.336182127377734	2.49783270558933	0.0124955147727635	0.03487262431695
ACAT1	1369.74807751886	-1.13653314343334	0.122767048945149	-9.25764000355777	2.09000466812673e-20	1.24311735989621e-17
ACAT2	478.122735160366	-0.61438567571556	0.10125324107142	-6.06781243952669	1.29664203144407e-09	3.69452395186907e-08
ACBD3	381.232331492627	-0.281412115865079	0.112278112626095	-2.50638445270476	0.0121972916655792	0.0342001364661539
ACBD4	169.910608177366	-0.0906796242028918	0.131555959882263	-0.689285565504186	0.490643579712192	0.616505057452997
ACBD5	519.101476104461	0.186885852879982	0.0967179336930713	1.93227714596398	0.0533253076705455	0.112125315509948
ACBD6	459.61275099296	0.213086174447273	0.087700290838638	2.42970886880337	0.0151109553155031	0.0405467832948885
ACBD7	10.3239478210905	-0.273965275854214	0.416260313484295	-0.658158529601334	0.510436269473747	0.63360676058589
ACCS	709.583297315654	-0.357182222253918	0.144389728886654	-2.47373705185295	0.0133708066990259	0.0368756309174255
ACD	292.619741435694	-0.151734754950127	0.0898282051769745	-1.6891660548175	0.0911876121548827	0.172662576404159
ACE	205.082892843271	0.00463009335269961	0.20481320004808	0.0226064206389661	0.981964222208374	0.988992262938805
ACE2	51.0856933631797	0.442696572171051	0.304333803051634	1.45464147502518	0.145768542604921	0.248222109708368
ACER2	24.820640530459	0.461816665007495	0.356055729290472	1.29703478140284	0.194619219659771	0.31058573064765
ACER3	308.704481700929	-0.0362637233563081	0.112252181122134	-0.323055846165269	0.746652948454841	0.827409666108944
ACHE	49.1748685060193	-0.411210776813663	0.247682248881151	-1.66023515480506	0.0968671550302186	0.181100707182958
ACIN1	581.974861364132	0.655825516862283	0.109592242702046	5.9842330140584	2.17411886614441e-09	5.71557031569273e-08
ACKR1	1508.07722386198	-0.083200411635677	0.315947508641406	-0.263336185157604	0.792291471884531	0.860662107994193
ACKR2	42.5769050576182	0.0786753579490005	0.269412215033574	0.292025949674168	0.770266783339195	0.844512928737865
ACKR3	663.695782221513	0.771575955141358	0.226742010331817	3.40288045436408	0.000666794486464939	0.00311265248341629
ACKR4	77.2079584604759	-0.406982504500272	0.245452870688168	-1.65808818352472	0.0972996685921453	0.181812976494611
ACLY	1177.23973553639	-0.0106940364268923	0.0933660431984341	-0.114538820116474	0.908810674870418	0.939010576185523
ACMSD	10.2539752852811	-0.93310623647893	0.370732125867426	-2.51692845419231	0.0118382865761082	0.0334239598247516
ACO1	728.382667036873	-0.406963275074133	0.101567949564217	-4.00680802182414	6.15448472380766e-05	0.000415391344833826
ACO2	1246.78223766735	-0.0252809142668071	0.0913413349236454	-0.276774083583736	0.781953582363599	0.853393531211038
ACOT1	88.9559147186507	-0.523309287053347	0.147223142159219	-3.55453143696254	0.000378653241051842	0.00193321710157906
ACOT11	342.737746903994	-0.474540326543052	0.149851948976942	-3.16672775884997	0.00154164569245164	0.00628440402901633
ACOT13	174.648748705464	0.223240666253077	0.104226709578277	2.14187579322378	0.0322034782555545	0.07470013846247
ACOT2	375.67837969066	-0.338542021767152	0.0859710732759873	-3.93785966449847	8.22116499422158e-05	0.000530547605300692
ACOT4	101.883797046349	-0.431311965906697	0.201241945861297	-2.14325082209239	0.0320929633756359	0.0745043181309485
ACOT7	188.155090202515	0.857336777590229	0.220260390488603	3.89237836039608	9.92662732467421e-05	0.000625894898673694
ACOT8	261.080430104099	0.204033982810307	0.12032776113852	1.6956517837594	0.0899518447525491	0.170790582636533
ACOT9	519.086364994084	0.0674267403608228	0.0962183265247676	0.70076816752229	0.483447706788206	0.609834020351284
ACOX1	880.061852995668	0.0704273856155482	0.0890750137793646	0.790652536860609	0.429146780104092	0.559560676469302
ACOX2	384.048315704122	-0.606303617087008	0.159466795379232	-3.80206810856857	0.000143493265400455	0.000851711585692928
ACOX3	375.751998598232	-0.520219657294064	0.111158572739142	-4.67997784133908	2.86905923927764e-06	2.96645095279651e-05
ACP1	1841.38806163645	-0.585298214938242	0.0922993403386511	-6.34130442092817	2.27827850698562e-10	8.42549888269943e-09
ACP2	1175.52588060291	-0.325727357468892	0.098578450620125	-3.30424504970251	0.000952325506869654	0.00421271974297004
ACP3	93.8750934644446	-0.470920054014293	0.325750172921804	-1.44564790185802	0.148275983790998	0.251561643524661
ACP5	514.400775702857	0.664102216803637	0.176449115843285	3.76370385099275	0.000167415134252772	0.000967942908650596
ACP6	468.206550203902	-0.0532878885267693	0.121035236638584	-0.440267561800113	0.659743331808002	0.760422774449676
ACRBP	29.3171435558277	0.784170718752368	0.312632689008279	2.50828127167343	0.0121320052532412	0.0340645898878872
ACSBG1	65.7110050710849	0.323566582407849	0.445841994084686	0.725742722087297	0.467996506261623	0.596078177334736
ACSF2	332.720120154877	0.65131097201004	0.120148208324947	5.4208962504754	5.93009705537572e-08	1.01867792377242e-06
ACSF3	538.628384676959	-0.0890167767442188	0.100050297860345	-0.889720257189764	0.373616114018546	0.507070738506821
ACSL1	1818.88765026462	-0.710177777726862	0.207184704521707	-3.42775196347785	0.000608601240116529	0.00288056455658603
ACSL3	1831.79968713603	-0.221690561961122	0.108389621339862	-2.04531171177358	0.0408241368003003	0.090337087711097
ACSL4	703.42782488948	0.542434923235642	0.119669378879575	4.53277963263685	5.82125367510069e-06	5.48142455224686e-05
ACSL5	769.982704616782	0.157978087954641	0.107106933436688	1.47495668941006	0.140224187821135	0.241372275551273
ACSL6	16.0908523295686	-0.657385952748118	0.416688881471509	-1.57764217376428	0.114647837851458	0.206588978203681
ACSM1	49.0692681104895	-0.530168482258976	0.259995364567115	-2.03914590224211	0.0414354681611648	0.0915054622525723
ACSM3	119.904345067313	-0.161501774225167	0.209860694433624	-0.769566567293754	0.441557043320628	0.570938004347965
ACSM6	13.8729136006387	-1.19259934683712	0.288773720496184	-4.12987492347969	3.62960644409806e-05	0.000263811771840631
ACSS1	485.348960259814	-0.194143607525388	0.165268215474592	-1.17471836292221	0.240107410328077	0.364674572038002
ACSS2	819.5698917602	-0.104194406715024	0.0913116176253472	-1.14108598034628	0.25383414482904	0.379859777485537
ACSS3	254.484717438297	-0.331090569315647	0.183766443649726	-1.80169220636785	0.0715938449606505	0.142498903627062
ACTA2	4049.7864583542	-2.26356679428441	0.289690139310603	-7.81375161636911	5.55104347809836e-15	6.95097768858369e-13
ACTB	53845.6015757619	0.34119676239559	0.104451306909164	3.26656288458232	0.00108861626895633	0.00471194579725642
ACTG1	32826.4157187416	0.786018227583944	0.115226330612939	6.82151573692204	9.00848985877266e-12	5.04298795035215e-10
ACTG2	1377.51948902962	-3.47851535873827	0.414152857465183	-8.39910988427915	4.49875688129855e-17	9.8799622277749e-15
ACTL6A	913.544635018725	-0.232025665529661	0.0906324738225695	-2.56007207729865	0.01046504561446	0.0301673114189048
ACTN1	2758.00995553281	-0.097310493049733	0.136189343722593	-0.714523547803759	0.474903500532676	0.602011142003726
ACTN4	4681.77899971267	0.278286252872098	0.120519278112485	2.30906007097356	0.0209402480668138	0.0527306699479557
ACTR10	1762.62945844704	-0.191042750445642	0.0720226679911417	-2.65253642740837	0.00798895070138969	0.0241155151749499
ACTR1A	1176.0587484583	0.179963200883891	0.0666002321890687	2.70214074288811	0.00688945925125919	0.0214077124100402
ACTR1B	905.14594410067	0.0864565416238291	0.0934912764463204	0.924755174066637	0.355093272430333	0.487868764575843
ACTR2	1789.44375221314	-0.034379569223527	0.0901698040748109	-0.381275855884121	0.702998567233226	0.79355563397551
ACTR3	3789.29339627998	0.344887791218337	0.0943413155903697	3.65574498362776	0.000256436181692831	0.00138923206590708
ACTR3B	116.80115321409	-0.138420007609735	0.153530617812999	-0.901579174118425	0.36728045808462	0.50043866721891
ACTR3C	113.07006173121	0.467563143939495	0.167400029192559	2.79308878376395	0.00522073606024287	0.0170228431384118
ACTR5	164.279384363198	-0.0929526562143051	0.138480813922349	-0.671231296101619	0.502073194474652	0.626658638727433
ACTR6	457.487130497231	0.0649252707109617	0.112244519730383	0.57842708817246	0.562975809986256	0.679790195191491
ACTR8	374.279251586843	0.120669200808724	0.095679949380817	1.26117542483689	0.207245650693302	0.325854352202543
ACTRT3	38.4171823954964	-0.159816538073	0.293485430498226	-0.544546752462951	0.586065285212481	0.699584042857692
ACVR1	417.426902316431	0.0930366115384013	0.103085536507111	0.902518575260881	0.3667814585595	0.500029158718065
ACVR1B	465.876935595293	0.00705435695904406	0.131219182812092	0.0537601043373818	0.957126295653743	0.97203883540532
ACVR1C	34.9535634916386	-1.57833475432222	0.476647952082315	-3.31132179930073	0.000928563599088349	0.00412600534555227
ACVR2A	562.479294547641	-0.315549353981783	0.102533584583402	-3.07752191892902	0.00208729487372238	0.00804865865002351
ACVR2B	107.178078653891	-0.154529897188517	0.177748586063264	-0.869373425752695	0.384642913377941	0.517558449285522
ACVRL1	175.307032630084	-0.0519486780584027	0.207614929305893	-0.250216486030556	0.802419936674297	0.867571354694053
ACY1	7.3621086337868	-0.118702744983855	0.220197791505713	-0.539073276676234	0.589836294048377	0.70242038020694
ACY3	31.9298238334225	-0.347627465357709	0.325669772446265	-1.06742318375608	0.285780784091911	0.415938080435566
ACYP1	120.325067928975	0.518508546956173	0.154975605115835	3.34574300625326	0.000820624161747131	0.00372240543658732
ACYP2	139.310398497288	-0.166524281186293	0.124678159674028	-1.33563313431697	0.181669214489301	0.294261663092564
ADA	100.522995402645	0.788028062602838	0.257562927798393	3.05955546218852	0.00221665740348781	0.00846742960524177
ADA2	985.146598552463	1.57291049254467	0.237824717272712	6.61373851541687	3.74733431606614e-11	1.73117143565839e-09
ADAL	145.923089006744	-0.31939775200066	0.130367577029419	-2.44997843235657	0.0142864771831229	0.0388530123431281
ADAM10	1292.48229464077	0.292944041535038	0.0927125932320332	3.15970065470914	0.00157931309585346	0.00640292372715369
ADAM12	358.67216030658	1.16123859847679	0.25238934467068	4.60098107545697	4.20505635761707e-06	4.12841674724784e-05
ADAM15	2964.85678397817	0.0156135607038748	0.119091059000886	0.131106069883538	0.895691399539774	0.92914720793767
ADAM17	300.058684176185	0.506619523627101	0.122037721178526	4.15133549475233	3.30540809839728e-05	0.000243722627089986
ADAM19	180.87875189254	-0.0150607262797422	0.28473254163454	-0.0528942922831524	0.957816132130108	0.972215522836269
ADAM22	140.033531574968	-0.0262135506471604	0.250738155874351	-0.104545519032598	0.916736447198427	0.944867349007765
ADAM23	22.3513040980806	-1.74469064985929	0.452258932469021	-3.85772513178343	0.000114447247677209	0.000704195888186278
ADAM28	5998.12922437911	1.63231064434126	0.165499332257322	9.86294398942531	6.02562286130784e-23	5.81147938501104e-20
ADAM32	43.3865647735237	-0.853318987028475	0.327540436014664	-2.60523249407371	0.00918119361645038	0.0271032104356997
ADAM33	277.369946964429	-0.321970989653293	0.28596891084389	-1.1258950796545	0.260209932277635	0.386841413813111
ADAM8	386.659435852687	1.92507598834526	0.262047090100242	7.34629790244511	2.03771944605447e-13	1.66219686242443e-11
ADAM9	2393.07415707375	0.473312484689045	0.124615643048349	3.79817872869627	0.000145763204786207	0.000860177655363004
ADAMDEC1	145.3288062133	2.54649670420043	0.440307812216439	5.78344656521486	7.31854420840519e-09	1.64006622566694e-07
ADAMTS1	1851.17227698874	0.0593242495415634	0.350822434544176	0.169100501279639	0.865717590644199	0.910518146745198
ADAMTS10	18.1146661098168	1.08187307145495	0.366221908666577	2.95414623170436	0.00313535399869624	0.0111892945828472
ADAMTS12	108.74174504275	1.2379576901958	0.373915248282626	3.31079755608169	0.000930304854583438	0.00413195451125656
ADAMTS13	39.1610773190112	-0.248873846159114	0.283736071733803	-0.87713149984188	0.380415217059915	0.513691733617954
ADAMTS14	28.9216851477844	1.73438791657585	0.434800551129692	3.98892759466287	6.63726751569096e-05	0.000442949947575916
ADAMTS15	47.0607262756433	0.32594528120932	0.447045877191196	0.729109243233032	0.465934840959962	0.594101423094668
ADAMTS16	13.4003336137717	-0.703834062363118	0.361801216556848	-1.94536123748088	0.0517315165950441	0.109386372299549
ADAMTS17	51.5507593643622	-1.00653055132112	0.252926717200674	-3.97953431911478	6.90503920229299e-05	0.00045680891194431
ADAMTS18	25.2629829627478	-1.27484427527291	0.455331313259468	-2.79981683259822	0.00511316110995167	0.0167300856591879
ADAMTS2	198.951888121158	1.04016643180401	0.33127901228118	3.13985007574564	0.0016903431739359	0.00677228425706849
ADAMTS3	26.8183411503496	0.329857505706424	0.28850433722787	1.14333638404157	0.252898954173182	0.378857442630094
ADAMTS4	253.024913031039	-1.82430776958801	0.48602022078454	-3.75356351767257	0.000174338329828767	0.00100269124025207
ADAMTS5	95.4034304091682	-1.22074516671374	0.389468749604975	-3.13438541077275	0.00172214500521837	0.00687653704880902
ADAMTS6	41.9149464220237	0.724997827135939	0.341836410594548	2.12089117679117	0.033930961343606	0.077934750310535
ADAMTS7	20.7742583293931	0.753566224340792	0.408219404143519	1.84598335280471	0.0648946226266735	0.131717721881951
ADAMTS8	14.193924533486	0.335914913166651	0.363498994019692	0.924115110889284	0.355426386627173	0.488279440775949
ADAMTS9	441.820656119586	-1.02872587629261	0.314432563390358	-3.27169000945832	0.00106906723790705	0.00464140353440486
ADAMTSL1	192.621243719726	-1.63426551930824	0.358982519175354	-4.55249331656157	5.30138456170488e-06	5.05526149755092e-05
ADAMTSL2	20.8820987994774	1.00105445521866	0.467601844337006	2.14082657573349	0.0322880259902205	0.0748233069822074
ADAMTSL3	114.473926988216	-0.337138082872842	0.234167324896315	-1.43973153821576	0.149943366940139	0.253486684399631
ADAMTSL4	75.0792013629313	0.695040444092328	0.298864158289991	2.32560655004313	0.0200395498351666	0.0508468848021691
ADAMTSL5	74.7654532064126	0.735119085916115	0.310489792009646	2.36761112549967	0.0179033426113831	0.0464082469180122
ADAP1	32.6635353397312	0.511570248393483	0.214431302219801	2.38570695181948	0.0170463283343353	0.0446079444496126
ADAP2	158.651707759174	1.24717008459498	0.251084066769538	4.96714148628044	6.79470154201093e-07	8.44977207551822e-06
ADAR	2733.63844133242	0.275954171481174	0.0894844020861865	3.0838242760497	0.00204358262645012	0.0079164564430327
ADARB1	95.2415917829808	-0.462788595004758	0.195662326859081	-2.36524119095274	0.0180183321273968	0.0466385659326545
ADARB2	72.0133453390027	-0.390925297996615	0.306990555224082	-1.27341148235413	0.202872064961994	0.320389282811424
ADAT1	304.550102369258	0.337946266875362	0.106136020965871	3.18408645622802	0.00145211634423441	0.00599622817875216
ADAT2	145.907975340994	-0.234153016697144	0.156694354481455	-1.49432962962847	0.135089484426563	0.234627374399463
ADAT3	28.2270699837919	0.77253842832427	0.355968669454917	2.17024276183416	0.029988460193772	0.0704435197080953
ADCK1	122.188843147296	0.219593062763641	0.154892323022266	1.41771430939204	0.156274190656535	0.261832637514323
ADCK2	98.0119386447441	0.0970987536686121	0.191030963750322	0.508288037511659	0.611251358060299	0.720708114009314
ADCK5	162.307657125686	0.229187684194957	0.094735862574282	2.41922834676521	0.0155534731320245	0.0415700859314079
ADCY1	41.1317039727847	-1.62143897858788	0.431617254879982	-3.75665930927332	0.000172196668317013	0.000991972332617176
ADCY2	183.097384259312	-0.14697580090232	0.263412776979674	-0.557967622480444	0.576866493507509	0.691590593333308
ADCY3	139.802595486945	0.66326395608367	0.196320982828873	3.37846697039927	0.000728911881877784	0.00336303074137213
ADCY4	440.345365133344	-0.286395455987861	0.228659668326571	-1.25249659497814	0.210388968282641	0.32965771206696
ADCY5	120.196044024691	-1.65776734286359	0.292881233066845	-5.66020337153262	1.51193712441825e-08	3.10992830707068e-07
ADCY6	380.400433491633	-0.482363604371262	0.123101708205178	-3.91841519832764	8.91330766123736e-05	0.00056954998596313
ADCY7	99.0515292262439	1.65122958197373	0.296424169547279	5.57049576792476	2.54015487165824e-08	4.87375145066147e-07
ADCY9	109.931651834704	0.376647656295783	0.227443609000727	1.65600457164122	0.0977208930154496	0.182300803423359
ADD1	1494.32707937949	-0.0252034549819913	0.0808111214781494	-0.311881019852028	0.75513094752741	0.833036651928422
ADD2	31.5211551397869	0.194026378808956	0.499752109371967	0.388245242331817	0.697834555338617	0.789947740305878
ADD3	1970.7356423873	0.257908024927976	0.0835700781021881	3.0861288009401	0.00202780961689326	0.00786904516374872
ADGB	196.870056340854	0.680247185935341	0.483450430122223	1.40706708185856	0.159407498108856	0.26588595043267
ADGRA2	48.2185745599629	-0.810466743703057	0.279292637014078	-2.90185503050767	0.00370960165064433	0.0128405828232172
ADGRA3	269.38363675958	-0.31130336052693	0.106522286285311	-2.92242469987107	0.00347317591793587	0.0121697560698416
ADGRB2	62.1444833776427	0.617549478485411	0.393215802313162	1.57051032754169	0.116296433652304	0.208716569070486
ADGRB3	131.901687079601	-1.13556031194527	0.384866607964286	-2.95052958205884	0.00317229664679029	0.0112929014047211
ADGRD1	33.6979473871892	0.233907975355217	0.464615460412309	0.503444235686093	0.614651977351064	0.723936193441901
ADGRE2	118.159093334544	1.43840501415416	0.270479780605736	5.31797611981522	1.04927836150813e-07	1.67170185385363e-06
ADGRE3	43.2436824855058	1.16443755506828	0.409898722519133	2.84079332551209	0.00450014663783961	0.015083257397314
ADGRE5	696.396433466981	0.382578646995489	0.139057688802886	2.75122253425191	0.00593732942617932	0.0189101690224698
ADGRF1	732.138870705356	1.19785657823326	0.397206893658882	3.01569936815339	0.00256387325062569	0.00951927354474069
ADGRF3	17.977517824132	-0.0731198026591257	0.316798092630778	-0.230808847527833	0.817463307472846	0.878116390561733
ADGRF5	473.152131165093	-0.865311177822711	0.195996820297463	-4.41492457127332	1.01045216530888e-05	8.91483600728324e-05
ADGRG1	2679.80091671329	-0.0280715996776308	0.129281616668469	-0.217135277242224	0.828102922470969	0.885040549033248
ADGRG2	110.437989439164	-1.80678050694706	0.284868697077855	-6.34250279332469	2.26062109667375e-10	8.3819132870176e-09
ADGRG3	73.3254655690478	3.05423652226933	0.520077221788346	5.87265966343802	4.28858330385801e-09	1.02202882575247e-07
ADGRG5	88.7591956453156	0.941048717512137	0.382304363194939	2.46151707411273	0.0138350812407121	0.0378997859741251
ADGRG6	795.857194183641	-1.91703045175201	0.265703515544079	-7.21492317414967	5.39644345818046e-13	4.07588520452519e-11
ADGRL1	51.6285208753695	0.34900426105259	0.15868689507921	2.19932629520782	0.0278547292698003	0.0663373807685017
ADGRL2	799.338711058858	-0.495689059142568	0.132461972996433	-3.7421234783806	0.000182471811205731	0.00104316584099392
ADGRL3	127.587975732323	-0.824602209327874	0.283959653521238	-2.90394145471867	0.00368497060003682	0.0127677076008557
ADGRL4	758.424757064021	0.343492970800037	0.207444754667475	1.65582866315729	0.0977565213989618	0.182319616275174
ADGRV1	236.960024249809	0.164897473948738	0.247069130925911	0.667414311657519	0.504507526758101	0.628707546440148
ADH1A	12.2882010167788	0.57663541461496	0.384936027045389	1.49800323716379	0.134132409402469	0.233379109682452
ADH1B	124.295206992979	-2.44486053528858	0.441987055971934	-5.53152066843294	3.1746644693183e-08	5.93171928004171e-07
ADH1C	1885.28923731597	0.739659176493409	0.371790966608695	1.98944902626397	0.0466516628403741	0.100856048318392
ADH4	16.9785489627682	0.284937604839338	0.320756933040407	0.888328748309373	0.374363940003165	0.507844269081553
ADH5	1383.90309712716	-0.0431055557398838	0.074978113000529	-0.574908516830501	0.5653531695963	0.681853370732273
ADH6	103.491025109995	0.101010367412964	0.4092606207864	0.246811841361311	0.805053845867857	0.869456443087929
ADH7	1780.03879565572	-0.148749694837912	0.379651206789576	-0.391806195206847	0.695201417211006	0.787994301309124
ADHFE1	329.019996097999	-0.562753662373232	0.144623692570419	-3.89115816621277	9.97668695468096e-05	0.000628279613887189
ADI1	2034.17378818372	-0.533805218148105	0.106196723136814	-5.02656958125158	4.99331358666214e-07	6.44982832418115e-06
ADIPOR1	4546.7756456724	-0.473587610732379	0.111851926390204	-4.23405859886787	2.29511097910946e-05	0.000179620116374932
ADIPOR2	509.334297991613	0.296082456299668	0.128524657562102	2.30370157692584	0.0212394012665397	0.0533054438965614
ADK	476.266248683578	-0.0215092947413376	0.112409758014154	-0.191347220395487	0.848253567961766	0.898413687687655
ADM	470.1067707838	0.415674332328962	0.298393257329764	1.3930419743687	0.163607098145216	0.271301536563748
ADM2	22.2335729898934	-0.843415206568065	0.409720972579674	-2.05851118935352	0.0395410882793234	0.0880713114662728
ADM5	14.8243342811294	0.186805343854895	0.316116915607212	0.590937512774574	0.554562290084582	0.672483077867145
ADNP	1608.9849393119	-0.361354844014468	0.0846848245164828	-4.2670554739608	1.98069919813352e-05	0.000157862279550943
ADNP2	208.259993935311	-0.319628252222775	0.114940621556245	-2.7808119348508	0.0054223138897092	0.0175279734546193
ADO	139.258872731831	-0.202385184960864	0.146944991207208	-1.37728535895095	0.168424040027399	0.277371154982824
ADORA2B	555.849754071459	0.437358935622063	0.239452721521943	1.82649390177001	0.0677758990017828	0.136421454914051
ADORA3	48.3610353699227	2.46780295679954	0.451258981920849	5.46870656467598	4.53331532027034e-08	8.09083505618813e-07
ADPGK	1071.63341254293	0.151703122699331	0.077425709189225	1.95933785157298	0.0500732336920834	0.106669961342261
ADPRH	216.489784739841	0.107307756499392	0.143366526545434	0.748485431607255	0.454167409162447	0.583130038297709
ADPRHL1	61.594286025328	-0.269834070447065	0.266753831151875	-1.0115471229856	0.311754639138167	0.443152266258291
ADPRM	159.117658558354	0.0637938731442628	0.133668969074031	0.477252675667241	0.633182205545143	0.738574602398833
ADPRS	776.253289859482	-0.0647667123018828	0.0939310462083558	-0.68951337088505	0.490500261917562	0.616472199231661
ADRA1A	45.3871786812146	-3.17703178076434	0.530174977732593	-5.99242120846894	2.06739610203096e-09	5.45509784778041e-08
ADRA2A	73.429013405334	0.478688966531998	0.26560231980464	1.80227705422186	0.0715018267857991	0.142335598573042
ADRA2B	48.6170755458298	-1.57445078743169	0.525362858328344	-2.99688255930662	0.00272755768302684	0.0099989434836179
ADRB1	65.8280510856371	-0.630218424911636	0.421007033860507	-1.49693086866679	0.134411247118431	0.233676842359713
ADRB2	679.615652170679	-0.12348086863138	0.229493323376475	-0.538058653797151	0.590536555832312	0.703078343161489
ADRM1	419.428365894161	-0.0205473680557136	0.0986560181786002	-0.208272829524866	0.835015945361349	0.889180294478315
ADSL	49.3871326985913	-0.180356335464355	0.18814037599856	-0.958626421931544	0.337746977002771	0.469732862111706
ADSS1	69.9594594817196	0.670650329200638	0.277246159905912	2.41897067006531	0.015564495130564	0.0415917573921379
ADSS2	934.556689124275	0.226644827972039	0.107806630583346	2.10232734986387	0.0355246103667828	0.0808004661165496
ADTRP	68.9660120838939	0.418134475059286	0.290800606188408	1.43787346436403	0.150469960042743	0.25419629344499
AEBP1	2156.16544982547	0.784982347565438	0.27790755982103	2.82461674691743	0.0047337199576349	0.0157294814700275
AEBP2	625.933018899428	-0.732547933670711	0.151339041626605	-4.84044253087122	1.29550317260727e-06	1.4759224093351e-05
AEN	324.1543154754	0.0734480528200035	0.147814004948129	0.496895086807086	0.619263036409737	0.727412264490106
AFAP1	407.605392943844	-0.0980145321037213	0.104475256059227	-0.938160247706466	0.348162063910002	0.480798438842534
AFAP1L1	257.167158431606	-0.0303504641970442	0.213349649288255	-0.142256920966568	0.886877072476546	0.923364412005651
AFAP1L2	300.504082917697	-0.664705977440326	0.221088987136828	-3.00650876395282	0.00264266435864034	0.00974529416677626
AFDN	977.036163713973	-0.291639598670042	0.12828342406448	-2.27340048643739	0.0230020568633519	0.0570257661904043
AFF1	1501.41221173835	-0.171346663091838	0.0798923990105862	-2.14471796083047	0.0319754039705722	0.0742918117968616
AFF3	97.5104492769146	-0.854000401383926	0.257602020279541	-3.31519294940774	0.000915798885792329	0.00407767594968356
AFF4	1383.59218687979	-0.110781867286871	0.0822702598726353	-1.34656031788857	0.178121881693245	0.289732208428791
AFG1L	91.5147913790455	0.202744597220062	0.144759134369788	1.40056513948301	0.161344151602343	0.268405519650792
AFG3L2	401.265160285569	-0.0103650212159591	0.17020621169155	-0.0608968445566645	0.951441362462867	0.967989552145203
AFMID	131.99903728923	-0.145837558419025	0.133487425129869	-1.0925190764384	0.274605010252509	0.403166360316216
AFTPH	623.866420656466	0.131958320932936	0.0663132170803935	1.98992488590862	0.0465992105222752	0.100773175307602
AGA	678.346313577125	-0.728027745976036	0.148193214092481	-4.91269286812085	8.9833941967365e-07	1.06864960132011e-05
AGAP1	300.350100820963	-0.0126143468511898	0.107148199111018	-0.117728034216608	0.906283153149595	0.937138139167727
AGAP2	31.9406321504344	0.367225520117214	0.340465970518786	1.07859684055253	0.280767490374679	0.410104975452629
AGAP3	368.536963268653	-0.0478528411456021	0.116715929466749	-0.409994088760907	0.681810283818103	0.776763112649914
AGAP4	89.5268706108582	-0.192632970570444	0.158880326396599	-1.21244067745424	0.225343737847942	0.347234656496046
AGAP6	201.851180389295	-0.0937326697123601	0.118123560182742	-0.793513754303984	0.427478558953798	0.558057127138561
AGAP9	49.5031000451908	-0.150790790383386	0.287175446898388	-0.525082460955448	0.599525868082133	0.709991020978302
AGBL2	535.054198264449	0.425869809572355	0.424581823212025	1.0030335409806	0.315844678345983	0.447471101640792
AGBL3	87.8366036488059	-0.242534115013441	0.209145921965522	-1.15964066013882	0.246195139224562	0.37167731017377
AGBL4	45.1520795233394	0.362662519282473	0.514497046889034	0.70488746529325	0.480880271329491	0.607591243868692
AGBL5	504.114435617972	0.00518732994684665	0.157106430057009	0.0330179353255264	0.973660285117296	0.983258331711914
AGER	48.0309912401748	0.1412603829704	0.243304784396409	0.58059023919665	0.56151665230529	0.678372563613576
AGFG1	382.925713348533	-0.0274107682724491	0.108256779429429	-0.253201401491144	0.800112583562554	0.86586362901641
AGFG2	473.26626766509	-1.8603555006579	0.235715103227907	-7.89238990281915	2.96453826360997e-15	3.88245722137912e-13
AGGF1	515.950994856326	-0.0847646435163097	0.0699911177218517	-1.21107715200618	0.225865837104155	0.347656700939778
AGK	642.171925835923	-0.180428884578334	0.089521541879248	-2.01548008212043	0.0438543709731002	0.0957804690393214
AGL	875.853669987188	0.125799237468628	0.118702613055159	1.05978490473644	0.289242465764555	0.419820660781802
AGMAT	16.022365681416	-1.23395094611129	0.309169525985585	-3.99117908590003	6.57456088445408e-05	0.000439381351243361
AGO1	717.959992871184	-0.226391455375228	0.075967303804485	-2.98011702452789	0.0028813828358044	0.0104767549620753
AGO2	787.783489258007	-0.0224849088414241	0.073826226134525	-0.304565328863654	0.760697229705042	0.837236156826482
AGO3	487.041858150971	-0.355858932613281	0.0704643410238477	-5.05019883025437	4.41350435989697e-07	5.81206409017797e-06
AGO4	372.401022665407	-0.0361642435502395	0.10447123705124	-0.346164595835141	0.72921902019582	0.813309155568146
AGPAT1	321.33668146394	0.049230844594441	0.0789731661218784	0.623386993481603	0.533030243008777	0.653357952855082
AGPAT2	736.941814500275	0.142848118258807	0.148710806409558	0.960576582883925	0.336765107607372	0.468961263398229
AGPAT3	350.423318654462	0.258659160395799	0.101527507260177	2.54767567308583	0.0108443237668256	0.0310786431984412
AGPAT4	195.487891795418	-0.0481936519378293	0.141485843825196	-0.340625257162631	0.73338571289021	0.816175337296933
AGPAT5	267.16646922895	-0.0886658383445927	0.112448358492183	-0.788502736131593	0.430402698766197	0.560788474341682
AGPS	359.976776061418	0.0628352663065358	0.0885354699379778	0.709718560827137	0.477878679836106	0.604601449495738
AGR2	7969.9623318586	-0.171196246618662	0.208951621969201	-0.819310446146699	0.412609314134972	0.543959914968297
AGR3	257.474906383052	0.726234771159286	0.404617991315582	1.79486524758327	0.0726751720753599	0.144228844901399
AGRN	235.712967385171	0.965881535637667	0.181897462983026	5.31003302518738	1.09605372094118e-07	1.73846298515948e-06
AGT	66.1349419434717	-1.30039291999218	0.323890844452238	-4.01491101791219	5.94682262722035e-05	0.000403282152035964
AGTPBP1	280.38818539402	0.401865224248236	0.126902884042017	3.1667146675341	0.00154171508999056	0.00628440402901633
AGTRAP	666.199119212543	0.38074510167376	0.176799025265471	2.15354751589867	0.0312756739732458	0.0729391024290287
AHCTF1	383.913690187187	-0.200108735634967	0.073304006861507	-2.72984716937823	0.00633636928708846	0.0200070054353435
AHCY	1430.05364821541	0.426056477217302	0.0929348467033099	4.58446419541066	4.55152069034237e-06	4.41692439528466e-05
AHCYL1	860.220036172559	0.244203576736944	0.070542416745653	3.46179770984373	0.000536580299786555	0.00259826451134772
AHCYL2	519.528778696484	0.391935450194685	0.0972688323578405	4.02940428803341	5.59183772244126e-05	0.000383582332954584
AHDC1	71.2675206702018	0.44293475143555	0.18892405152767	2.34451224105088	0.0190519851171268	0.0488797784951446
AHI1	613.966555505728	-0.284873118125276	0.0883578877905691	-3.22408248147012	0.00126376993727642	0.00533106260479342
AHNAK	5940.11307627085	0.413340736582462	0.11622128415437	3.5564977584781	0.000375831685573904	0.00192362757675421
AHNAK2	838.05777681094	0.912999578906071	0.304394070072781	2.9994000168524	0.00270511892066071	0.00992943496848333
AHR	630.140099118585	0.0660328439268834	0.12694958351451	0.520150142275464	0.602958932261625	0.713287375323999
AHRR	28.2131768383184	-0.145334328887526	0.476220283358834	-0.305182987718346	0.760226788590222	0.836856554740998
AHSA1	1227.52736623547	0.168653585481753	0.14225466575704	1.18557507118818	0.23579015179676	0.359566757493723
AIDA	254.135502219061	-0.0559936643967646	0.114608332854908	-0.488565386145624	0.625149423638869	0.732136190207962
AIF1	51.4610743293722	1.61951184288425	0.298753443213324	5.42089766553032	5.93005010947827e-08	1.01867792377242e-06
AIF1L	649.382121575442	-1.41211876601126	0.239548117226043	-5.89492742570276	3.74846093947262e-09	9.13127643531938e-08
AIFM1	455.125655980055	0.188884716719833	0.105652489596491	1.78779238843517	0.0738095093576803	0.145790887793121
AIFM2	190.002596480563	0.122950620530061	0.136091022600062	0.903444019899702	0.366290286083278	0.49955038060942
AIFM3	11.1514257836017	1.43285994778387	0.418566525345128	3.42325499298447	0.000618760035572872	0.00292089930813583
AIG1	586.987825586081	0.082384832975085	0.101934199423017	0.808215823947326	0.418966349933508	0.549650275278084
AIM2	30.5488840578853	1.36273611562636	0.376675053354373	3.61780294046792	0.000297114470958576	0.00156510532635158
AIMP1	659.593380402296	-0.468179642468096	0.08625637733138	-5.42776843814623	5.70630056252857e-08	9.89762339369324e-07
AIMP2	142.206788381711	0.106889261284066	0.130064970724982	0.821814364684558	0.411182556971391	0.542580051836441
AIP	404.668753233393	0.312297559326321	0.141852727785779	2.20156188887634	0.027696270498485	0.066004050311498
AJAP1	54.3604929646606	0.657429703378914	0.400449717622036	1.64172847288515	0.100646288154631	0.186611996805735
AJM1	11.42756487133	-0.185778841091329	0.214570205291369	-0.865818443148043	0.386589733499131	0.519443566048578
AJUBA	502.236972033338	0.279872213686663	0.228446529196297	1.22511037778201	0.220533635593945	0.34174095181324
AK1	35.6882120522732	0.0679479983731328	0.21917077167488	0.310023083159681	0.756543402767444	0.834079168559258
AK2	1249.88733519402	0.0394523214231922	0.0632035401177482	0.624210627279619	0.532489268497625	0.652975200395464
AK3	1429.95758457551	0.0447297388010961	0.0915814688410953	0.488414734630512	0.625256107159416	0.732201060680941
AK4	465.531861124971	-1.07333208349112	0.209601866909608	-5.12081356581619	3.04220298895571e-07	4.20401235889088e-06
AK4P3	8.37740668327366	-0.672718143465451	0.327263289082805	-2.05558694148319	0.039822347562045	0.0886009992905537
AK5	129.623428744377	0.447150169735651	0.293076120339103	1.52571341949756	0.127081250995544	0.223657361356354
AK6	188.76713696258	-0.1936703325458	0.139648404463666	-1.38684242966907	0.165489815869741	0.273612128971571
AK7	527.272400487189	0.873300813664932	0.397570154804185	2.1965955017299	0.0280493477790039	0.0666598158785763
AK8	321.628112440122	0.35042014540892	0.360281797386724	0.972627948318969	0.33073824699177	0.462726267548244
AK9	559.199602284711	0.245802251246292	0.210586303815807	1.16722809979745	0.243118265918906	0.368224217081419
AKAP1	413.186231025657	0.0877399828269193	0.110684820903043	0.792701132016802	0.427951970619488	0.558461868597969
AKAP10	499.793385369693	0.000187571035259333	0.0845936926427917	0.0022173170291948	0.998230838425679	0.999000646279204
AKAP11	573.468298774875	-0.0027438632601018	0.0950466231287059	-0.0288686033209853	0.976969386100573	0.985530208931219
AKAP12	701.926428765054	-0.77416972891413	0.247737848012123	-3.12495541204606	0.00177832012959835	0.00705545298777555
AKAP13	1887.29588155144	0.00299606538612626	0.0829731185563586	0.0361088680075489	0.9711955512931	0.981787160591247
AKAP14	87.5581449369904	0.807197768821394	0.497162765641437	1.62360865415967	0.104459357282	0.19203571477148
AKAP3	41.0036939320846	0.341618695230368	0.398609110158573	0.857026812795288	0.391430066485744	0.523925382005063
AKAP5	32.0507430060398	-0.0314067284318898	0.298798412514984	-0.105110091340646	0.916288451931511	0.944497413669848
AKAP6	302.014288267291	-0.0895764753633934	0.212834585353062	-0.420873680914212	0.673847324812777	0.770396489003875
AKAP7	75.6417770835625	-0.444152551963262	0.146940339646975	-3.02267269172197	0.00250553078784326	0.00933119018952843
AKAP8	546.508614996952	-0.147509839802924	0.0946221733119518	-1.55893523304111	0.119011710200168	0.212122882146011
AKAP8L	117.544280203667	1.48510296593134	0.226148675754327	6.56693195738481	5.13625019767537e-11	2.2841112639195e-09
AKAP9	3135.27715839252	-0.283940255850538	0.0832809651515172	-3.40942561525255	0.000650998283651666	0.00305098980773415
AKIP1	240.129780944156	0.0556639879435735	0.139880689078356	0.397939045842079	0.690675117325533	0.784109058360266
AKIRIN1	1034.76658897573	0.13341673195048	0.176764304203053	0.754771912530606	0.450385849464113	0.579525689661097
AKIRIN2	434.591645202002	0.238710747498782	0.104173749931169	2.29146735772212	0.0219363977024792	0.0548121962546631
AKNA	649.96431596892	0.841957337660595	0.17659401670092	4.76775687755343	1.86288394264979e-06	2.03619205829447e-05
AKR1A1	3041.55859863823	0.111786175631153	0.119223473068183	0.937618849328632	0.348440321042768	0.481127778925269
AKR1B1	1028.39529031839	0.701846001561372	0.166050511742853	4.22670182822596	2.37141570720303e-05	0.00018468062858878
AKR1B10	257.400316386633	2.21121198429404	0.50702586749273	4.36114235202357	1.29385150930563e-05	0.000109873469930624
AKR1C1	649.200387786258	1.53382944708365	0.208016683605323	7.37358860116161	1.66095212260876e-13	1.41976596109222e-11
AKR1C2	1029.26743660123	1.24631130383801	0.347823909375243	3.58316743111945	0.00033945286999807	0.00175823284442034
AKR1C3	1200.89758688109	0.682658060441639	0.206373437564659	3.30787754711774	0.000940059041622931	0.00416879242596065
AKR1E2	27.3784976140642	-0.627763083006621	0.20594390165752	-3.04822370535923	0.00230198490416922	0.00872565972039712
AKR7A2	1028.5682414083	-0.0716712613355726	0.19359346020052	-0.370215302011426	0.711222075984659	0.799991737032622
AKR7A3	39.0898959227016	-0.187170986596872	0.269226082958873	-0.69521862272707	0.486918303370819	0.613004257915038
AKR7L	27.9870306450999	-0.124198036547573	0.301492809127951	-0.411943611215166	0.680380754466645	0.775505850368202
AKT1	267.903260830326	-0.465797521297087	0.113971474345337	-4.08696583046478	4.37051458524041e-05	0.00031023916312435
AKT1S1	97.3627613073317	0.669066893288361	0.208168228607992	3.21406824548766	0.001308685647545	0.00549132499080098
AKT2	511.653188079324	0.420290103254819	0.0983125644274548	4.27503957100979	1.91103349503328e-05	0.000153344593263631
AKT3	376.509039360189	-0.391837948026554	0.160605693092272	-2.43975129699439	0.0146973764255472	0.0397057245410079
AKTIP	413.838727012837	-0.0810454697092414	0.0828831264996082	-0.97782833650254	0.328159233648164	0.460435724427713
ALAD	1030.22576969613	-0.718607635252956	0.115804144531884	-6.20537061223317	5.45681512720634e-10	1.76235375431834e-08
ALAS1	1042.60582048312	0.122566624724122	0.105560985025927	1.16109777389836	0.245602139936059	0.371002174347856
ALCAM	3101.99186027947	0.405637217632896	0.153431196318211	2.64377276177668	0.00819876777172495	0.0246758190894737
ALDH16A1	227.452953138915	1.1233695638954	0.24949353120841	4.50259996102672	6.71271645457061e-06	6.23922079025605e-05
ALDH18A1	1818.54487426551	-0.89638119606698	0.170778416327752	-5.2487967469301	1.53095873854432e-07	2.31263872938838e-06
ALDH1A1	11886.080908538	0.0150922021923011	0.147095795564486	0.102601179961563	0.918279506310142	0.945774888353339
ALDH1A2	925.473158441262	0.190323680590627	0.323529571008799	0.588272904999622	0.556349129149994	0.674069242795464
ALDH1A3	603.392874192077	-0.633100842742536	0.207061397194482	-3.05755129309737	0.00223153446452777	0.00851514420773426
ALDH1B1	311.211127598039	-0.877992807473693	0.130716985454734	-6.71674613990952	1.85827292023335e-11	9.27512095675914e-10
ALDH1L1	1108.35313819922	-1.45782978939343	0.215150334050013	-6.77586579556297	1.23663432071283e-11	6.61159360605828e-10
ALDH1L2	212.510336108492	-1.39356991396161	0.316221365401761	-4.40694420565502	1.04839179578934e-05	9.19274747229285e-05
ALDH2	1972.24094886207	-0.0486676014720111	0.104833780373863	-0.464235872239373	0.642478762952803	0.746065593520806
ALDH3A1	8437.9527623039	0.665111892830931	0.37727654126546	1.76292936369702	0.0779124038603576	0.152251822738755
ALDH3A2	3460.60898585493	0.342885188697135	0.121034269605435	2.83295953959916	0.00461192230689178	0.0153892451918841
ALDH3B1	1755.14979402729	-0.160927293407604	0.319578628972461	-0.503560873031566	0.614569993626591	0.723903511760013
ALDH3B2	353.974768454223	-0.278055010337035	0.271791503636926	-1.02304526306487	0.306286445356694	0.437267627509432
ALDH4A1	282.42554626961	0.449385606216899	0.190849495684469	2.35465964741069	0.0185396779359844	0.047780087116118
ALDH5A1	238.028363642599	-0.419286218170247	0.177456796056519	-2.36275097650646	0.0181398541132272	0.0468851018407239
ALDH6A1	664.096327671386	-1.10275951665151	0.132665953908291	-8.31230232146694	9.38629272280129e-17	1.91413326597126e-14
ALDH7A1	1366.73697840891	-0.0117605816595137	0.104503792117819	-0.112537367507723	0.910397342925345	0.940252493476649
ALDH9A1	2758.87436387848	-0.566458027454533	0.107999371171618	-5.24501227469549	1.56271922962913e-07	2.34572208232974e-06
ALDOA	15379.3519763846	0.432529346539916	0.119455307093963	3.6208466334584	0.000293640548949563	0.00155019187731324
ALDOC	246.908155497735	0.517716766658573	0.137063136066046	3.77721378277164	0.00015859259531339	0.000922914512066306
ALG1	418.815650136614	-0.342373320645439	0.0814492312364702	-4.2035181357505	2.62798085438334e-05	0.000201365682749984
ALG10	50.446500285833	0.301250018734557	0.205252056824512	1.46770767316657	0.142183645563656	0.243980230847601
ALG10B	129.446189798931	-0.140965755694262	0.142456148912705	-0.989537880745631	0.322400045663654	0.454499373084007
ALG11	238.521266618337	-0.160750590157663	0.0887700352764269	-1.8108654531576	0.0701616814216633	0.140136840953441
ALG12	409.713992388595	-0.181396006221303	0.0833509441653505	-2.17629215886807	0.0295334214896034	0.0695462869950657
ALG13	619.713576471195	-0.0475651664461352	0.0857633909109372	-0.554609209604717	0.579161988322385	0.693876406487793
ALG14	226.113394767169	-0.533056269042239	0.131713802508784	-4.04707979641457	5.18605658422089e-05	0.000359199212711078
ALG1L2	10.7159103522557	-0.25195607725591	0.245724101954839	-1.02536167698444	0.305192563670994	0.436262407287173
ALG2	1270.89978215116	-0.327543337487578	0.105401511016233	-3.10757724751338	0.0018862768191974	0.00741575367503246
ALG3	801.794409490661	-0.123538043375727	0.0981613397553313	-1.25852034704953	0.208203633378275	0.327072396442706
ALG5	736.250303357994	-0.457518951873186	0.143852478833395	-3.1804731874177	0.00147034745120521	0.00605749202480646
ALG6	457.53437483079	-0.226233950068102	0.0805378617754238	-2.80903844578026	0.0049689712293928	0.016373850311509
ALG8	709.470540794272	-0.293803582409369	0.0878165727987333	-3.34565074729956	0.000820897229371171	0.00372246122912118
ALG9	97.9528984228685	-0.602994611937571	0.158261007667927	-3.81012746489528	0.000138895161893838	0.000830636127370981
ALK	20.5195972943002	1.16817480934808	0.283639434325555	4.11852044524697	3.81312743674788e-05	0.000275328245622539
ALKAL2	7.9632818664711	-1.03132176147343	0.331357731292793	-3.11241194659838	0.00185565361387005	0.00731752909889365
ALKBH1	192.589192830684	-0.159344525375467	0.107826549834877	-1.47778562533517	0.139465167109335	0.240384600396735
ALKBH2	142.291640501378	-0.135337769815583	0.129384744658475	-1.04601025548121	0.295556297504368	0.42668574254731
ALKBH3	475.297395375563	-0.434330273034908	0.0883397003812813	-4.91659210027093	8.80637764487001e-07	1.05109565953612e-05
ALKBH4	158.22203999372	-0.188887606043928	0.0921204959697754	-2.05044061102213	0.0403214536229942	0.0894933798306634
ALKBH5	923.710717603251	0.108227562588812	0.177230438109128	0.610660131202583	0.541424605339684	0.660923229110996
ALKBH6	22.1770813911804	0.117435292483804	0.416874401441714	0.281704254513271	0.778170291931941	0.85043491940962
ALKBH7	134.590310498523	0.186722710295203	0.205762400833049	0.907467591451295	0.364159580101421	0.497452440760553
ALKBH8	120.924687083188	-0.210334000966959	0.127295063945956	-1.65233430462204	0.098466419793056	0.183360790483905
ALMS1	311.886060597639	0.157064866345484	0.158278560790924	0.992331908760257	0.321035642696631	0.453112892969587
ALOX12	30.9090979109887	-0.439893483576337	0.287331345008843	-1.53096239313117	0.125778687344197	0.221802441240076
ALOX15	8926.10929140687	1.30292802446292	0.391262534800391	3.3300607867493	0.000868270265797643	0.00389398619046854
ALOX15B	132.31900965739	0.383761825773938	0.535084105231657	0.717199075849569	0.473251269436204	0.600556660254405
ALOX5	421.501885799621	1.52631396337309	0.25400035419748	6.0091017124583	1.86554064620061e-09	5.06285032785431e-08
ALOX5AP	170.650144140976	1.44801850023788	0.314567344181973	4.60320668060261	4.16034988943598e-06	4.09432679934261e-05
ALPK1	619.263532679971	0.61551845754675	0.110489152798198	5.57084964413617	2.53500029889e-08	4.87040770749054e-07
ALPK3	72.4141546204093	0.759975162632611	0.240936386200543	3.15425650154828	0.00160907592724809	0.00649224388396452
ALPL	444.989563733295	0.0303819907980628	0.236548565375666	0.128438702428031	0.897801804670401	0.931133446793808
ALS2	364.879086393304	0.183372674504992	0.111022539647719	1.65167068855427	0.0986017010946169	0.183560156902146
ALS2CL	1029.9916561924	0.0826216211000446	0.203209551783528	0.406583353857591	0.684314025249575	0.778740812778193
ALX1	40.5983574262522	-1.70970741269615	0.59114728661776	-2.89218516501736	0.00382572400390825	0.0131881695618909
ALX4	147.43678358549	-0.175578462571296	0.340231333404787	-0.516056122210246	0.605815212313304	0.716219198648952
AMACR	22.3598843633711	0.0558353012596044	0.188753003702522	0.295811458172087	0.767374072054816	0.842182277126354
AMBRA1	424.455554354396	0.220291757431394	0.0990253169439791	2.22460037725522	0.0261080772985701	0.0630613880604211
AMD1	2067.106994782	-0.414105809351899	0.131929400503004	-3.13884401636821	0.00169615709633758	0.00678986050202439
AMDHD2	167.491832561775	0.0770661616881341	0.0986779949090262	0.780986295467225	0.434810555083627	0.564738068331691
AMER1	37.7034289648337	-0.433873604169721	0.284808696357364	-1.5233860823734	0.127662141920508	0.224403038531616
AMFR	328.507877678021	0.00339824735148816	0.144215923661024	0.0235636070221736	0.981200701474568	0.988507273988209
AMIGO1	104.076451482223	-0.55487604276032	0.199758490048798	-2.77773446637874	0.00547393311325363	0.0176708265924232
AMIGO2	238.841727619489	0.222210917969001	0.16466967358234	1.34943437449573	0.177197485954488	0.288623244180776
AMMECR1	258.199065074998	0.460332384265691	0.135530765205274	3.3965157915878	0.000682496191896647	0.00317867312865404
AMMECR1L	273.525532760905	0.095313339159861	0.120668994140598	0.789874315591015	0.429601172616105	0.559999702227641
AMN1	95.212695328614	-0.0207498703006929	0.133164052486101	-0.155821859678375	0.876173439559978	0.916559439995802
AMOT	330.622930486998	0.308365678652522	0.168550851795674	1.82951124463221	0.0673230563545947	0.135586431921817
AMOTL1	549.995404121993	-0.323869409522289	0.13192839453367	-2.45488782507418	0.014092855709131	0.0384651483333651
AMOTL2	734.685058852308	-0.157601855056021	0.173692217683075	-0.907362788951125	0.364214980407119	0.497480513377823
AMPD1	69.1182122319993	0.100691449617845	0.422880905075954	0.238108291032341	0.811797104340017	0.87400284067077
AMPD2	433.897880115447	0.5189630695098	0.120554453932964	4.3048021253398	1.67135056278164e-05	0.000136725096181707
AMPD3	454.169980178725	0.874002244696131	0.134583758356468	6.49411381707135	8.35235869843906e-11	3.49647860469846e-09
AMPH	97.9525663601097	0.105771487187502	0.276112451368609	0.38307394926677	0.701664934528363	0.792551585724987
AMT	8.93293615537287	0.256935378687383	0.341239106904189	0.75294822161026	0.451481029222712	0.580620873167046
AMTN	16.4261825763071	0.208670177967912	0.513315311447144	0.406514618431363	0.684364518129768	0.778740812778193
AMY2B	224.38496146764	-0.0991212468610347	0.149737466771307	-0.661966901125834	0.507992434322615	0.631616758118224
AMZ1	15.9634308935112	-0.235899830304792	0.302821751890397	-0.77900556625197	0.435976435850797	0.565707845883605
AMZ2	1095.43084335196	0.0954932907419411	0.128391735993535	0.743765087394328	0.457018605026716	0.585684584500976
ANAPC1	238.092869242652	0.00814083875973782	0.0938149750625865	0.0867754721920125	0.930849984420109	0.954657915625911
ANAPC10	147.664068388792	-0.217531310564194	0.122393907822685	-1.77730505083094	0.0755180630932841	0.148651454861642
ANAPC11	161.375467103066	-0.135078359522213	0.129272546076033	-1.04491141872278	0.296063911789525	0.426892844826452
ANAPC13	1224.2177531927	-0.318202186831638	0.100395439517503	-3.16948845844898	0.00152707522901097	0.00623719567786311
ANAPC15	42.6604524125136	-0.117838082253455	0.168368301136603	-0.69988282508029	0.484000484106267	0.610325919338864
ANAPC16	1291.93367046648	-0.41073376703963	0.11018121500896	-3.72780212131651	0.000193156940160288	0.00109287170859616
ANAPC2	211.212255300733	0.420446965806507	0.138847072205571	3.0281298635092	0.00246072316553782	0.00920230151677406
ANAPC4	640.174289212711	-0.0770450234943332	0.0722475910040855	-1.06640266372309	0.286241658085359	0.416311733995772
ANAPC5	3607.52464297322	-0.395583025637672	0.0652902093713524	-6.05884143191678	1.37105465835126e-09	3.87560499959688e-08
ANAPC7	799.016755867317	-0.106207414967046	0.0817192816798179	-1.29966163167188	0.193716966087399	0.309353360655288
ANG	39.4093430768147	-1.38727790904241	0.242939575677438	-5.71038253102228	1.12722519266139e-08	2.39808340167531e-07
ANGEL1	510.888969874083	-0.122594779387374	0.13324264254487	-0.920086670797527	0.357527469250246	0.4903636263977
ANGEL2	420.600733514509	0.0220834284746358	0.0848284666176562	0.260330397980333	0.794608926534939	0.861671408864042
ANGPT1	364.828106118154	-1.28710612201308	0.27604343973312	-4.6626941153083	3.120964686245e-06	3.19138760001055e-05
ANGPT2	220.810050573033	-0.646999492278954	0.209874757032201	-3.08278852315567	0.00205070829622897	0.0079354461720435
ANGPTL1	170.770960832829	-2.13925042794466	0.334692759400991	-6.39168421740982	1.64068460466612e-10	6.39911823268001e-09
ANGPTL2	157.869344701137	-0.609991987692274	0.187284615380918	-3.25703201222168	0.00112583735256426	0.00483930388673737
ANGPTL4	90.0934823171037	-0.375823117508837	0.452511872140348	-0.830526535649156	0.406241151265721	0.538245097892885
ANGPTL5	17.5792831381585	0.0832601398453468	0.521974581004795	0.159509951011545	0.873267118920293	0.915263445123875
ANK1	18.8920411138949	0.96488166840816	0.405212102255394	2.38117682822815	0.0172574257113006	0.0450282858762229
ANK2	87.0217403728203	-1.23854739059602	0.293568132563116	-4.21894358826475	2.45449670529702e-05	0.000190320154633976
ANK3	1152.23203022321	-0.173859528942577	0.119376723730092	-1.45639387235714	0.145283768521665	0.247544258253374
ANKAR	137.375134914132	-0.171037899166081	0.146897763565343	-1.16433290075243	0.244289128292506	0.369527106747432
ANKDD1A	136.43509861916	-0.78819612660475	0.140824421882034	-5.59701304696287	2.18076301939238e-08	4.28458646335903e-07
ANKDD1B	112.626335073431	0.349598396710789	0.329782390095534	1.0600881284459	0.289104508110089	0.419705771714789
ANKEF1	249.843998801572	0.34108546261776	0.157964844728203	2.15924918740393	0.0308308399089649	0.0721137538424503
ANKFN1	209.32295811991	0.113520696931486	0.427452715687516	0.26557486422539	0.790566646048248	0.859632021441439
ANKFY1	711.132340400589	0.215869044068009	0.0737822213155747	2.92575962364583	0.00343616326731351	0.0120667234048955
ANKH	524.80576360588	0.206704063807682	0.144626077067436	1.42923093814748	0.152937868220778	0.257481786631868
ANKHD1	47.6433577638694	-0.305915511351275	0.125372924304305	-2.4400444757016	0.0146854537730414	0.0396810245334405
ANKHD1-EIF4EBP3	82.5537962727996	-0.158167786948918	0.192022921113564	-0.823692223989117	0.410114458894632	0.541707919241858
ANKIB1	633.275313563721	-0.175152104976137	0.091427462653185	-1.91574938091137	0.0553970036321942	0.115646713490724
ANKK1	98.0471490218944	0.212181458521372	0.293366783459288	0.723263404327497	0.46951807156047	0.597359222061115
ANKLE2	539.444555969027	0.00676883152168711	0.149578817050669	0.045252607656298	0.963905962321222	0.976354048970088
ANKMY1	815.352805767592	0.167956005060809	0.239305770743019	0.701846865369455	0.482774668377404	0.609283740702629
ANKMY2	551.587436728065	-0.212872778727592	0.0836419462105007	-2.54504812922284	0.0109262677232616	0.031257008366645
ANKRA2	697.601862173374	-0.198583914938949	0.0874226983924656	-2.27153723907547	0.0231144753079136	0.0572348889888061
ANKRD10	2848.08801203431	-0.0641830969159465	0.0835573133656569	-0.768132606598702	0.442408406989383	0.571734565433048
ANKRD11	472.993263582748	0.0676486109388693	0.115081139073664	0.587834040255432	0.556643693199365	0.674140045848896
ANKRD12	1449.85213362318	-0.226921103110175	0.0779664177861731	-2.91049800097932	0.00360853275092928	0.0125699865835811
ANKRD13A	641.618342828103	0.0479705789385332	0.0876924515801063	0.547032020135879	0.584356733929031	0.698283306281342
ANKRD13B	7.70677654299621	0.00312501053674019	0.373620601808052	0.00836412799941281	0.993326469216633	0.996187673743673
ANKRD13C	560.304111069785	-0.295694483996951	0.0781110914502495	-3.78556333686983	0.000153360766092723	0.000898327835852945
ANKRD13D	293.616017570664	-0.0217495767061886	0.13475491273627	-0.161400992843615	0.87177758474946	0.914453452792323
ANKRD16	18.265266651297	0.747703504683427	0.236557187030009	3.1607727250687	0.00157351222482807	0.00638341740990052
ANKRD17	1489.96584674433	-0.0225048576484364	0.0517496978763673	-0.434879015181917	0.663650247285357	0.763016050257609
ANKRD18A	94.5678900582773	0.698640659356286	0.32038456180749	2.18063147429707	0.0292106852085674	0.0689528772544995
ANKRD18B	54.6790492989308	0.701791886076335	0.35346377349103	1.98547047451284	0.0470921519021602	0.101531561456477
ANKRD20A1	9.78965620417819	-0.492760866813463	0.385923363624978	-1.27683605932784	0.201660131980279	0.319181548288999
ANKRD22	73.1582950448576	0.788274202539141	0.353823397981035	2.22787471670088	0.02588887061648	0.062584865038146
ANKRD23	23.3119294391619	-0.065784678732831	0.204025346383448	-0.32243385392516	0.747124040797194	0.827757024418027
ANKRD26	306.00567408939	0.154512224945137	0.121326273597882	1.27352650306598	0.202831274053513	0.320360305057966
ANKRD27	509.493565926976	-0.139569757227604	0.0992150901331194	-1.40673920711396	0.15950473518514	0.265934372199004
ANKRD28	697.224812766247	-0.104892841568425	0.071928783747816	-1.45828743519675	0.144761332067047	0.247096498296914
ANKRD29	243.073767246476	-0.88953358371231	0.177083552889512	-5.02324224467825	5.08063955885615e-07	6.54567957605339e-06
ANKRD31	23.801062817701	-0.284172162926696	0.421972576662298	-0.673437513817673	0.500668989386919	0.625617106398658
ANKRD33B	45.2312138779617	-0.614244295477421	0.412524598710136	-1.48898828675432	0.13649045319639	0.236341729667452
ANKRD34A	21.1460290276697	-0.0765016092272159	0.349443790516318	-0.218923933700987	0.826709302270354	0.884314630634858
ANKRD35	257.017651881307	-0.587147828492202	0.169993716763689	-3.453938414138	0.000552463522169949	0.00265535918484041
ANKRD36	501.395316912027	-0.210470631230427	0.132300492262051	-1.59085297138231	0.111642668456115	0.202297422215162
ANKRD36B	601.09989391336	0.0583966877676226	0.124596585449325	0.46868610048205	0.639294023563857	0.743637727051341
ANKRD36C	1312.96595937609	-0.147954850518949	0.157428977963995	-0.939819672543305	0.347310066149204	0.479900415669334
ANKRD37	247.248198504676	-0.193321510613067	0.239378569602523	-0.807597400778476	0.419322383515215	0.550044229522889
ANKRD39	80.1220814209996	0.273765922127009	0.164154572091193	1.66773254402518	0.0953688319734421	0.178777423036229
ANKRD40	154.38816991699	-0.247310687596533	0.113000418716583	-2.188582046026	0.0286272319426867	0.0678150906043567
ANKRD42	401.242336073079	0.423494617416688	0.187080641623549	2.2637009032119	0.0235925169085938	0.0582188333949017
ANKRD44	530.246466708293	0.263665559594877	0.203712426780538	1.29430277652589	0.19556085781033	0.311670341101089
ANKRD45	119.530753358226	0.445483922446353	0.414125369561906	1.07572236619462	0.282051441477295	0.411517204322199
ANKRD46	388.017770762136	-0.457570207964216	0.0987981875476881	-4.63136236930819	3.63267440509653e-06	3.6343127237187e-05
ANKRD49	425.337416664695	-0.450144612264436	0.10219601602415	-4.40471781363827	1.05921667177588e-05	9.25356058115098e-05
ANKRD50	343.840864246578	0.0062976506900226	0.151876916205179	0.0414654896041921	0.966924804486089	0.978800769358109
ANKRD52	326.408135246179	1.00851666224068	0.148825102685071	6.7765225358171	1.23102867024097e-11	6.60636626604882e-10
ANKRD53	38.4800791138185	-1.24528874433846	0.211751909275145	-5.88088555423771	4.0807726221504e-09	9.79042507247008e-08
ANKRD54	943.402438592286	0.21425223550729	0.220284935533233	0.972614105402439	0.330745129522867	0.462726267548244
ANKRD6	138.622196566611	0.0727976443496645	0.13268023785131	0.548669836055361	0.583232050221492	0.69728957428072
ANKRD65	506.029902719874	1.07913374156563	0.261716371234456	4.12329475789232	3.73491258295532e-05	0.00027036448844669
ANKRD66	240.144978199602	0.222679403362621	0.520537739778574	0.42778724066644	0.668806027213808	0.766536012723975
ANKRD9	62.9598598156382	0.0606276329389984	0.24647560490371	0.245978229621076	0.80569908507903	0.869799171103619
ANKS1A	405.769846840562	-0.197491620354446	0.10462587480869	-1.88759827065306	0.0590799024319414	0.121926500970936
ANKS1B	42.1725741390422	-0.923246092250715	0.278473702961906	-3.31537980940703	0.000915186867775287	0.0040762223205904
ANKS3	212.476267011918	-0.224433676838167	0.131938369892588	-1.70104933857285	0.0889337228488339	0.169406043990807
ANKS6	288.192616407272	0.284241397897175	0.131533685161487	2.16097798482727	0.030697040053669	0.0718832425797448
ANKUB1	668.516957890915	-0.0130567034035754	0.460160129573732	-0.0283742605333288	0.977363653052443	0.985788606466729
ANKZF1	1121.12171618301	-0.107220985234013	0.118938777572566	-0.901480471065008	0.367332912605178	0.50043866721891
ANLN	128.595347509612	1.58007795189614	0.467151739706958	3.38236555190251	0.000718644457000228	0.00332317772066027
ANO1	1067.79622933265	-2.23284580752096	0.28663417658331	-7.78987988849257	6.70729248142839e-15	8.18347010020429e-13
ANO10	546.495775082667	-0.500198314622572	0.115701834052414	-4.32316668719338	1.5380543711012e-05	0.000126985113634873
ANO2	83.3889639122669	-0.997916039017973	0.259444722604777	-3.84635320001532	0.000119888905797994	0.000732625911929095
ANO4	25.0506839772667	-0.11292287064642	0.356790797918056	-0.316496028780303	0.751626038953409	0.83135454099333
ANO5	65.1762150019499	-2.57583235984173	0.523376392919507	-4.92156771816394	8.58536847067631e-07	1.03030767057572e-05
ANO6	856.415156338965	0.0911602425334547	0.104563848218443	0.871814150747526	0.3833097735413	0.516251251750359
ANO7	32.6432048404971	-0.646868721086358	0.292856627121428	-2.20882391306838	0.0271868910824165	0.0651162533895127
ANO9	301.319022509204	0.568449068616763	0.161730114246581	3.51480038992663	0.000440084640806269	0.00219888283076986
ANOS1	322.278291829427	0.102040257343393	0.198570414182504	0.513874424664334	0.607339789549965	0.717518455336072
ANP32A	544.024922144301	0.520831589493478	0.0816979185942623	6.37509006906397	1.82855455885287e-10	7.01683234613568e-09
ANP32B	597.843891813824	0.435667966479241	0.0996669989692001	4.37123592548296	1.23545209134092e-05	0.00010554206226147
ANP32E	1480.0646933923	-0.0461661601928923	0.110730925198324	-0.416922012619388	0.676735451973347	0.772888703506813
ANPEP	1381.4436484657	0.797595382104624	0.224541579091003	3.5521055179779	0.000382161574386782	0.00194635745753499
ANTKMT	22.6986456647178	1.27723150758798	0.413507082100122	3.08877782963515	0.00200981674854146	0.00781321734352649
ANTXR1	970.396335197582	0.674260636710384	0.152916097806106	4.40935026713361	1.0368121521383e-05	9.11360435454079e-05
ANTXR2	485.540244156067	0.542579276088192	0.158971667180114	3.41305646290701	0.000642386312840124	0.00301448540953083
ANXA1	18449.8207143989	0.105359285918386	0.186375457949953	0.565306650764488	0.571865205794295	0.687223554752297
ANXA11	2873.91796308621	0.540197776570057	0.136493109387155	3.95769265566233	7.56772441495876e-05	0.00049391522216091
ANXA2	20851.9074170006	0.33226183301981	0.143566664123673	2.31433832532034	0.020649171076274	0.0521526746485866
ANXA2R	47.5027731988111	0.0385739326654936	0.242967810294787	0.158761494449379	0.873856786942597	0.915679779314803
ANXA3	1752.51905805301	-0.771765524481623	0.174506298870831	-4.4225654287292	9.75357984827019e-06	8.65334694431678e-05
ANXA4	1522.60122036539	0.587600137307205	0.125854000429535	4.66890313618755	3.02812099172443e-06	3.11205379099109e-05
ANXA5	6807.56406357202	-0.535714442120002	0.103368287782791	-5.1825802053112	2.18837210879426e-07	3.15227162997357e-06
ANXA6	1906.39616074803	-0.399009829651154	0.190555615074006	-2.09392848117433	0.0362663516948329	0.0821097811964695
ANXA7	2906.41353653926	-0.149605515476765	0.0572076053608203	-2.61513332944407	0.00891926306778959	0.0264703701232217
ANXA8	504.923382229619	1.40149641633607	0.348255345124942	4.02433569492885	5.71363679253545e-05	0.000390249594322696
ANXA8L1	421.381406550216	0.950143778603001	0.33465982132328	2.83913310790053	0.00452362825547407	0.0151512889129264
ANXA9	46.0996349035241	0.616633782715884	0.207498568212693	2.97174957893596	0.00296108095510038	0.0107065427137938
AOAH	305.397739027496	1.12308601382127	0.259241421729473	4.33220125984825	1.4762589825028e-05	0.000122806509179647
AOC3	354.561699005955	-1.47101534913412	0.315364469651955	-4.66449296192934	3.09378919935807e-06	3.16813779202557e-05
AOPEP	763.529250960113	-0.118704436606587	0.098852763206103	-1.20082062207097	0.229820790625141	0.352383650502029
AOX1	393.525112574076	-0.896497808501476	0.349053963993146	-2.56836449655412	0.010217965176485	0.02958218356815
AP1AR	348.512729908453	-0.364168794460566	0.139582926120618	-2.60897807906588	0.00908130595806423	0.0268619234462012
AP1B1	1568.07686817129	0.320229449802012	0.122860973040442	2.60643751939521	0.00914895139509293	0.0270340056230494
AP1G1	1120.648061065	0.00317501727924639	0.0728143221049228	0.0436042963453165	0.965219826968559	0.977546153244142
AP1G2	1102.18152772553	0.333820252094221	0.12815720082945	2.60477171734162	0.00919354915374713	0.0271032104356997
AP1M1	521.922953398485	0.0394709663911715	0.106334189717184	0.371197321352164	0.710490568076451	0.799609969985126
AP1M2	1009.86902950218	-0.288706647342785	0.129059332483407	-2.23700713297818	0.0252858738461413	0.0614079362289328
AP1S1	213.870039116415	0.656964484002497	0.142754577540337	4.60205546695596	4.18341752667826e-06	4.11282955876943e-05
AP1S2	438.160986547901	-0.113803742488525	0.204544349715936	-0.556376857373821	0.577953256147481	0.692602647037046
AP1S3	112.886692264037	0.868656323441748	0.20579631538078	4.22095177862875	2.43272977822027e-05	0.000188837507254455
AP2A1	548.38849530695	0.987179568738058	0.136211467254232	7.24740426513087	4.24834526092375e-13	3.3321499230597e-11
AP2A2	281.874502314561	0.438326521639971	0.153214827998805	2.86086227661588	0.00422490542460628	0.0143323490818095
AP2B1	1858.95717441832	0.552315091074294	0.0875625187860912	6.30766563971919	2.83275349937611e-10	1.01347258655624e-08
AP2M1	3547.55722196753	0.0283420609997584	0.0702761377977857	0.403295654654651	0.686730738024986	0.78082368553237
AP2S1	135.079349459506	0.253119533401292	0.18482100027401	1.36953881337091	0.170830910865732	0.280396832540913
AP3B1	975.933124535725	0.157078826988498	0.0967812102546123	1.6230301995114	0.104582949284415	0.192162145024182
AP3B2	35.2631193811093	0.376048343036885	0.317267097906907	1.18527368743174	0.235909253474182	0.359594724329306
AP3D1	479.191087102108	-0.0625674693330354	0.117034764664183	-0.534605845643943	0.592922440558346	0.704958936139891
AP3M1	873.533846690359	-0.121162910045915	0.117233234837801	-1.03352014651434	0.301360547379869	0.432658333887924
AP3M2	382.893367581153	0.0271275488333133	0.134610241390725	0.201526633880492	0.840286805789911	0.892425723729706
AP3S1	784.32160074586	-0.454318455180426	0.111855035252417	-4.06167191450248	4.87225188631864e-05	0.000341775900133654
AP3S2	275.198219345906	0.195034199369402	0.0958953225683209	2.03382390450222	0.0419693534535612	0.0924841803874013
AP4B1	371.463253906706	0.533817599463829	0.0971166480657475	5.49666416722328	3.87042778419876e-08	6.99371602777687e-07
AP4E1	120.581625046573	0.244847085807315	0.114076080420822	2.14634904095657	0.0318451417144064	0.0740735535234074
AP4M1	246.268291468407	-0.251485997826974	0.128857389645927	-1.95166143376026	0.0509784142556201	0.108130291753191
AP4S1	56.6033780282825	0.0624687124518633	0.151464697500588	0.412430840206979	0.680023662375732	0.775298941421848
AP5B1	122.821660401204	0.160003853777515	0.203752489052008	0.785285394656818	0.432286257135777	0.562523821386802
AP5M1	931.625067519301	0.041169159568358	0.0850063682626375	0.484306769125354	0.628168172635778	0.734767343852485
AP5S1	150.656551471155	0.480061437658399	0.10906394195672	4.40165126113729	1.07430133049906e-05	9.3624245988242e-05
AP5Z1	391.31861559313	0.0594805981163732	0.0881123052499611	0.675054385963866	0.499641212305739	0.624825081529954
APAF1	177.17466041405	0.354237790162248	0.15988109940957	2.21563268873196	0.0267166682286403	0.06420899104911
APBA1	126.46482496743	-1.31773942030616	0.229287378255551	-5.74710841186157	9.07825271974708e-09	1.97850469579221e-07
APBA2	60.3547677328064	0.89741661872133	0.295173526311617	3.04030185204997	0.00236341149357102	0.00891823924682167
APBA3	185.482290212702	-0.113190358024796	0.127183036144586	-0.889979996201041	0.3734766273059	0.507026044202732
APBB1	585.575525491896	-0.461274573348575	0.168059043891707	-2.74471734853977	0.00605630351626912	0.0192461559872533
APBB1IP	92.2175346766507	1.06904354103372	0.312516115193295	3.42076292728937	0.000624457413174638	0.00294390012320606
APBB2	646.88602261202	-0.23157315086819	0.118679074212309	-1.95125511725783	0.051026705312448	0.1082005671918
APBB3	559.558233352808	-0.135489598821944	0.119848212602333	-1.13050996656504	0.258261401218313	0.384670440566717
APC	496.635264878848	-0.111139593242438	0.102475923900832	-1.08454346164266	0.27812390768681	0.407118414912757
APCDD1	205.250486759794	0.217542320964862	0.174972543292756	1.24329404414543	0.213759498138946	0.333707003054839
APEH	1651.7021380971	0.104993153861091	0.0624631806033107	1.68088068598169	0.0927860921861881	0.174900497287447
APEX1	1610.09789993029	0.17582741617097	0.0738759459492456	2.38003607144018	0.0173109434164304	0.0451514191977972
APEX2	445.48273834517	0.214361471893795	0.108450838892725	1.97657735138251	0.0480894243372925	0.103245079322432
APH1A	1449.01620212744	0.552427027615159	0.122378557254136	4.51408351275108	6.35911568542177e-06	5.94475287553345e-05
APH1B	302.16822889753	-0.233394989804843	0.131963287330075	-1.76863576625717	0.0769546780110042	0.150875982503377
API5	1705.34193737235	-0.220960293193957	0.0930554050866625	-2.37450251265015	0.0175726166089575	0.045725319375295
APIP	286.232285179974	-0.397729842284979	0.111164577514195	-3.57784692911004	0.000346436226644062	0.00179180330990724
APLF	77.2142905198963	0.365034601792754	0.186541881006975	1.95685065370979	0.0503650296624382	0.107179606206217
APLNR	223.518395791043	0.146024004020175	0.277580726381356	0.526059593271471	0.598846802139517	0.709532767658108
APLP2	7401.439301909	0.363765140120465	0.0867172829856113	4.19484014715755	2.73064093526787e-05	0.000206680272274384
APMAP	1731.90940853571	0.0559569483999005	0.072301161813438	0.773942589529734	0.438964742299363	0.568622658468549
APOBEC2	35.2041648066852	-0.354102995660056	0.195242896519432	-1.81365366921205	0.0697310621703536	0.139452355349089
APOBEC3A	38.6729878464926	0.248474423777102	0.548018755996342	0.453404962984079	0.650257163370762	0.752832198468583
APOBEC3B	40.2672421010843	0.611472227877579	0.442041091419524	1.3832927294473	0.166575126438924	0.274992474837011
APOBEC3C	663.595231715885	0.0580099377440596	0.108857232674837	0.532899250868693	0.594103323831234	0.705981118216922
APOBEC3D	6.96144132695968	0.756919761572556	0.296055076390348	2.55668563701492	0.0105674669139267	0.0303950413452154
APOBEC3F	87.8797872273696	0.417046561429303	0.16227086119497	2.57006438714969	0.010167961473118	0.0294835770929837
APOBEC3G	488.063362581139	0.425019855359451	0.156283172048955	2.71954971086916	0.00653708682425101	0.0205272579006122
APOBEC4	193.552516321859	0.393856703445421	0.499227446846709	0.788932391304113	0.430151522760982	0.560614716279833
APOBR	21.4190845614302	1.20671539230616	0.417745798720838	2.88863561525021	0.00386917146620243	0.0133218578581861
APOD	549.159625954159	-0.76770384810195	0.21974947926215	-3.49354114821868	0.000476659519557047	0.00234550659830294
APOE	91.7119513625299	2.455021577598	0.49898889243584	4.91999243833603	8.654755595867e-07	1.03733531596139e-05
APOL1	890.110110991081	0.357543412152214	0.168258185073621	2.12496891010546	0.0335892071846572	0.0772990379753316
APOL2	714.67414704921	-0.0532968637610732	0.136963953066008	-0.389130589238963	0.69717954630628	0.789421593045304
APOL3	606.125365654636	-0.051710709231109	0.18395457309959	-0.281105864126106	0.778629203528864	0.850610842609209
APOL4	254.201750216941	0.372600547725149	0.237489674551755	1.56891262084723	0.116668300669997	0.209201076933991
APOL6	1255.97216982973	-0.0477245532793147	0.16546221053917	-0.288431739935064	0.773016274626237	0.846357364648684
APOLD1	473.104080664415	-1.38764304513254	0.398029045011228	-3.48628589427034	0.000489777267813193	0.00240425395393168
APOM	19.7682874392419	0.260248029123053	0.247418885359642	1.0518519180327	0.292867494762076	0.423703606742539
APOO	244.550061627646	0.32953894847904	0.219572673755014	1.50081949107528	0.133402255949878	0.232574157753359
APOOL	319.846489713803	-0.646784760277377	0.119801268864838	-5.39881393916698	6.70828996373111e-08	1.13192481362011e-06
APP	8646.06791352942	0.316944604370022	0.120972036435356	2.61998238360968	0.00879343093217622	0.0261567465215285
APPBP2	814.714472565034	0.0937567874719709	0.0839705346014861	1.11654389146061	0.264189393471102	0.391150748711172
APPL1	744.541249539005	-0.106677711056213	0.0689929986238789	-1.54621067621332	0.122053695946416	0.216356203853855
APPL2	1045.38547193712	0.302887523052852	0.149214568621744	2.02987902488707	0.0423688376498109	0.0931775007627563
APRT	378.067934725612	0.0390606623977287	0.15926386790405	0.24525752709498	0.806257036010967	0.87020408203966
APTX	601.223113264601	-0.179744753835604	0.072000135134164	-2.49645022888736	0.012544327114814	0.0349814943473277
AQP1	6332.89074898516	-0.460387899681134	0.243214050081409	-1.8929329926747	0.0583667810285652	0.120734067408023
AQP11	36.5248716889714	-0.217234135652727	0.170281803097345	-1.27573311828593	0.202049877132141	0.319585816738096
AQP2	23.16778623095	-0.78904197290775	0.320192670315884	-2.4642724398698	0.0137291711607546	0.0376385477856293
AQP3	27454.6509271874	0.998038284676171	0.299380655742039	3.33367659377474	0.000857062465189508	0.00385705128959024
AQP4	48.3267060653317	-0.551465396180989	0.312897297680011	-1.76244857424417	0.0779935378444976	0.152306122124515
AQP5	765.038510419218	-0.584369744588327	0.354912848850979	-1.64651617004064	0.0996575337399601	0.18518761964826
AQP6	28.2712574702218	-0.420274639010867	0.293927054475353	-1.42986034327816	0.152757105826254	0.257298841966935
AQP7	40.846440854134	0.00588877332007169	0.42710199268036	0.0137877448969872	0.988999319761229	0.993313536170516
AQP9	97.6984817883776	2.08086671560644	0.47822506497948	4.35122888361304	1.35376642184085e-05	0.00011434920515845
AQR	829.481188935963	0.104845863487715	0.0743627415514557	1.40992466523261	0.158561928712964	0.26491942092434
AR	72.2918781611231	-1.94038991137895	0.311067289930016	-6.23784619660748	4.4363651140531e-10	1.50425444187905e-08
ARAF	961.088737698951	-0.367090817139438	0.0746673070411795	-4.9163527075777	8.81714806927778e-07	1.05145751777694e-05
ARAP1	1316.20810922295	0.655193868655555	0.105208128294729	6.22759742308219	4.73642217885724e-10	1.57972959353241e-08
ARAP2	454.296552149598	0.34327396353144	0.117813952041116	2.91369534409337	0.00357178291410065	0.0124724073137932
ARAP3	156.405160292048	0.236839791328477	0.174640092312783	1.35615933427413	0.175048477629716	0.285742369143991
ARCN1	2337.61135158965	-0.279812038684918	0.0974951029166594	-2.87001121404125	0.00410457241879655	0.0139872932151637
AREG	169.706269002024	0.184016404760598	0.509231866595767	0.361360741209608	0.717829791940434	0.804634493910459
AREL1	551.293670666147	0.0180715538797432	0.0951273166802988	0.189972286724723	0.84933084704105	0.899154393467145
ARF1	8478.38689327615	-0.303662195812388	0.0604610048462631	-5.02244705632206	5.1017263003714e-07	6.56692001242577e-06
ARF3	828.278868963804	-0.0555951864743946	0.101147437867493	-0.549645029538231	0.582562867217049	0.696781309553697
ARF4	5003.20580254704	-0.46369210682555	0.10625444334869	-4.36397850491647	1.27718132207169e-05	0.00010871653770169
ARF5	591.545385383022	0.349990217159839	0.15523094095621	2.25464211583031	0.0241558016578291	0.0593603147986764
ARF6	1670.24135847726	-0.380846503669204	0.0981910937729029	-3.87862573921448	0.000105048225377323	0.000657126826144296
ARFGAP1	777.654431508514	-0.0941818070047374	0.0916510659851056	-1.02761278324949	0.30413200861306	0.435105674779659
ARFGAP2	1617.78926716938	-0.320812245285693	0.0614596122512607	-5.21988723218982	1.79032108556053e-07	2.64837652812192e-06
ARFGAP3	1207.47752653751	-0.588729740050672	0.13972891084873	-4.21337099441095	2.51587309904501e-05	0.00019434030567569
ARFGEF1	1044.74731635083	0.258589797743201	0.0745046314152152	3.47078822928573	0.000518933081350926	0.0025239419885126
ARFGEF2	709.378768231309	-0.192974543206706	0.0892209362304324	-2.16288408707467	0.0305500959849869	0.0715861162484716
ARFGEF3	1370.22621898719	-0.914768739709214	0.169370774112304	-5.4009834016739	6.62765587217381e-08	1.1222987849974e-06
ARFIP1	826.038388114157	0.192470705612775	0.0878279851153353	2.1914507700481	0.0284191885589492	0.0673893549300665
ARFIP2	1696.57393483789	-0.669297246626098	0.0957542648454704	-6.98973823992299	2.75399583733624e-12	1.76292782860874e-10
ARFRP1	506.481860090801	-0.0313809175768244	0.0691185364304227	-0.454015944165913	0.649817350999553	0.752506099255181
ARG1	23.799063047021	-0.190386996683452	0.30393268762858	-0.626411716913166	0.531044926259829	0.651876027376306
ARG2	242.998220921055	-0.270529254160806	0.243891685165322	-1.10921884843031	0.267335783389987	0.394853177467495
ARGLU1	1378.50844984571	-0.176982852983924	0.0891996172239142	-1.98412121589773	0.0472423285334608	0.101793847519268
ARHGAP1	1296.87282653343	0.0997477083853193	0.0975950491103956	1.02205705406725	0.306753897709638	0.437803628254857
ARHGAP10	162.833996798627	-0.674251980814473	0.193838736608161	-3.47841712452684	0.000504384377023517	0.00246274996680288
ARHGAP11A	85.0512374903651	0.828719180460784	0.309714275825725	2.67575389688237	0.0074561373688723	0.0228426828502391
ARHGAP12	998.185953139011	-0.541013858646714	0.0894610883692145	-6.04747682493978	1.47131822964901e-09	4.07036196283713e-08
ARHGAP15	282.3257834168	0.329050425341728	0.24939188523202	1.31941111490295	0.187031707884044	0.301012748866136
ARHGAP17	492.529641539564	0.0156504614088426	0.117966485528529	0.13266870958072	0.894455390206222	0.92820228956047
ARHGAP18	1341.5208676477	0.0144155485048484	0.139571657278533	0.103284211034912	0.917737406366249	0.94562591857068
ARHGAP19	173.817269446687	-0.381512373922999	0.154075979778352	-2.47613141562902	0.0132814681594657	0.036678846580842
ARHGAP20	112.729920811094	-0.598147000385951	0.247133988495727	-2.42033483142807	0.0155062218056948	0.0414593212729524
ARHGAP21	706.062969619424	-0.197974657197694	0.0985138956553941	-2.0096114957246	0.0444723236091093	0.0968929211721666
ARHGAP22	31.1759441954537	0.965535241682161	0.401212823159316	2.4065413315535	0.0161043816069722	0.0427304920891315
ARHGAP23	105.08135631196	0.75632021578511	0.263789810002653	2.86713203886649	0.00414210159605128	0.0140815671073189
ARHGAP24	476.767266930171	0.284821296009828	0.142502441379147	1.99871169401246	0.0456395570037965	0.0990881636850486
ARHGAP25	397.294313643325	0.540071682142788	0.197750062517838	2.73108223211848	0.00631267183901237	0.0199410025452316
ARHGAP26	428.863546697363	-0.242002241951048	0.127206315116247	-1.90243889802087	0.0571137998078118	0.118554528465394
ARHGAP27	516.729982504246	0.237851211152944	0.111481461559581	2.13354945141103	0.0328796795550657	0.0759232328774771
ARHGAP28	103.902275305213	0.0556183846142897	0.261372418254943	0.212793625990174	0.831487935613984	0.886929097615707
ARHGAP29	520.64708933934	-0.639822742119118	0.137557688200367	-4.65130484882205	3.29841316432194e-06	3.35123472745166e-05
ARHGAP30	534.478954640697	1.19862006975024	0.237588716455494	5.04493684562148	4.53671190117741e-07	5.93598188719593e-06
ARHGAP31	356.994482784704	-0.233259127817285	0.179289307717303	-1.30102085164543	0.193251317477584	0.308713356870245
ARHGAP32	871.560878941523	0.0524722305125134	0.116902642238551	0.448854102077853	0.653536907656561	0.7555868526433
ARHGAP33	41.9207652919801	0.849495907781431	0.29308337608721	2.89847864837156	0.0037497783962425	0.0129576583409251
ARHGAP35	661.076692730758	0.348610165329607	0.111422945579892	3.12871072933221	0.00175575063187545	0.00698143183008971
ARHGAP39	41.6664858397591	0.616095729569885	0.291549396231026	2.11317786122831	0.0345855474318509	0.0790921660123631
ARHGAP4	282.77540354601	1.33172616969118	0.228398418865277	5.83071536268697	5.51902575459721e-09	1.2832720706111e-07
ARHGAP42	71.0994102548116	-0.0673559160367956	0.217157166628668	-0.310171278629602	0.756430710516459	0.834079168559258
ARHGAP44	130.341113315292	-0.409128351618249	0.180125254569995	-2.27135474475772	0.0231255116565092	0.0572522856220376
ARHGAP45	434.808844354006	0.735383716479502	0.259490474487895	2.8339526448159	0.00459761444970739	0.0153486777992453
ARHGAP5	1626.18761390513	-0.511035842906666	0.107813144456347	-4.74001426712475	2.13703170711617e-06	2.30234925427044e-05
ARHGAP6	103.72728528413	-0.0495772891068209	0.252549357355666	-0.196307326321964	0.844369627382499	0.895365877513146
ARHGAP8	75.5093850302773	-0.697688167205967	0.289298484878656	-2.4116551025098	0.0158802957789736	0.0422222429213723
ARHGAP9	212.656740926274	0.901230780298373	0.266163813979308	3.38600039886878	0.000709192805528275	0.00328479146622846
ARHGDIA	347.423270805168	0.389160998404783	0.111378203446164	3.49404988017147	0.000475752121013479	0.00234427391351999
ARHGDIB	2266.6517098679	0.0712408649915205	0.179699485751553	0.3964444566637	0.691777175277501	0.784798472310762
ARHGEF1	541.974309163725	0.236047980326249	0.134675786464743	1.75271284113158	0.0796513104023926	0.15494991223687
ARHGEF10	64.5528859589635	-0.746500388057094	0.165193549764905	-4.51894392438129	6.2148850941947e-06	5.81372770115527e-05
ARHGEF10L	587.539927409049	-0.489782927686301	0.162728588912129	-3.0098148761726	0.00261406964773386	0.00966731715580333
ARHGEF11	74.7806041435468	0.362161153263644	0.165745248294315	2.18504697414041	0.0288854025614703	0.0683019913143927
ARHGEF12	1009.90253432807	-0.299375716104756	0.0980431766273273	-3.05350893762567	0.00226181984243859	0.00860999420021623
ARHGEF15	185.568664177997	-0.463335260599884	0.232705281930572	-1.99108183860701	0.0464718907468754	0.100588518021631
ARHGEF16	472.04654555901	0.662107770397308	0.214468858260033	3.08719772077368	0.00202053153081281	0.00785059542796756
ARHGEF17	501.135378358783	-0.201598837968867	0.152599356803289	-1.32109887087363	0.186468399511036	0.300297428138542
ARHGEF19	166.252622776098	-0.0626317086697883	0.152027862978202	-0.411975196143938	0.680357603571629	0.775505850368202
ARHGEF2	471.632596662134	0.45771738511351	0.107309701797343	4.26538679585487	1.99556177571027e-05	0.000158757300416866
ARHGEF25	40.3847242446021	-1.2147759800356	0.250945013585871	-4.84080541261647	1.29313948997072e-06	1.47440624755048e-05
ARHGEF26	203.643127766441	-0.379733614230472	0.147692772106345	-2.57110492825639	0.0101374606914768	0.0294250206122064
ARHGEF28	824.374623543426	-0.355221664293638	0.0995560551453756	-3.56805684772192	0.000359638487414135	0.00185069913764844
ARHGEF3	907.936534474834	0.0551092655141562	0.102658692793863	0.536820253739397	0.591391779956508	0.703550261694718
ARHGEF33	13.2752860589231	0.537359785181969	0.433467765376428	1.23967646063674	0.215095087135474	0.335268109420622
ARHGEF35	90.380480055067	-0.207256257161253	0.193413684529013	-1.07156976852982	0.283913318069873	0.413810763268067
ARHGEF37	820.020270561482	-1.17644385660286	0.186360983299047	-6.3127154395567	2.74181375791477e-10	9.85878876429053e-09
ARHGEF38	157.166852246938	-0.4512749700645	0.194590139189491	-2.31910502733672	0.0203893422476704	0.0516151552731859
ARHGEF39	75.9088366182377	0.135627150417202	0.180423101321041	0.751717210402401	0.452221138311776	0.581257223033971
ARHGEF4	90.9666521532335	0.377836626170077	0.311367394956353	1.21347524593268	0.224948172955915	0.346887238732385
ARHGEF40	403.783167785806	-0.492986958720485	0.213620173925187	-2.30777341700478	0.0210117421947032	0.0528440133596525
ARHGEF5	190.08096195141	0.247464821556416	0.176947373916131	1.39852214858927	0.161956326330822	0.269110296632811
ARHGEF6	551.912532600605	0.431316999989287	0.154310384469587	2.79512620924287	0.00518794572733939	0.0169313958065317
ARHGEF7	802.599568577315	-0.0645575546896254	0.0649360317928102	-0.994171539394456	0.320139361463547	0.452205559557899
ARHGEF9	389.006748420931	-0.155953885730678	0.111916791901659	-1.39348066613377	0.163474487528746	0.27122249064073
ARID1A	858.327821167771	0.180493888831964	0.09234513099064	1.95455772162214	0.0506352956184654	0.107578336799166
ARID1B	1293.95736162174	-0.376229158005214	0.0712280683026809	-5.28203511579793	1.27756702418902e-07	1.96522298171318e-06
ARID2	623.000648505056	-0.187571479702639	0.0757783345849621	-2.47526526849617	0.0133137247526036	0.0367466010911479
ARID3A	87.8586608525386	0.543378261418878	0.192965622843424	2.81593298024791	0.00486358113389843	0.0160861030320667
ARID3B	148.712332411564	0.0658403954346361	0.140098219892767	0.469958829491419	0.638384432146326	0.742774671670571
ARID4A	648.671637419155	-0.315567498111319	0.0858680222633052	-3.6750293041997	0.000237822116244565	0.00130073207256367
ARID4B	1581.90796256915	-0.121620848625775	0.0657968566255103	-1.84842946704875	0.0645402391798841	0.131184951486949
ARID5A	768.954265631476	-0.774883544141113	0.194579565839182	-3.98234799630269	6.82377667468874e-05	0.000452225682596016
ARID5B	2129.10331144379	-0.193209779168359	0.113785832256873	-1.69801262016685	0.089505379949732	0.170131730863172
ARIH1	844.600160325046	-0.135029928517195	0.0789394485321224	-1.71055069459028	0.0871640874966683	0.166881350458012
ARIH2	1245.60734913861	-0.199885746149298	0.055832338450351	-3.58010700782391	0.000343453529386615	0.00177766465989628
ARL1	2419.95703784785	-0.444541364340037	0.118819710976593	-3.74130992817859	0.000183063600101877	0.00104613006063022
ARL10	80.6807136264405	0.0961521951388697	0.202442642060696	0.474960187044198	0.634815350822446	0.739814607967215
ARL11	48.315416530697	1.28389637021674	0.263600627340547	4.87061196769485	1.11253134995218e-06	1.28907345946163e-05
ARL13A	7.44936956409226	0.244757831317609	0.400697994340792	0.610828690870471	0.541312997189455	0.660843499091718
ARL13B	187.992026073434	-0.224746653877188	0.14863812069953	-1.51203912441487	0.130523909742419	0.228645086706716
ARL14EP	498.707127735379	-0.137502780889911	0.10981555907726	-1.25212476305995	0.21052440568408	0.329810786999587
ARL15	297.514102309961	0.0330148992623851	0.166329658461884	0.19849075364963	0.842661118354281	0.894082612197664
ARL16	362.103046948748	0.0545110796717302	0.103320020307874	0.527594550497545	0.597780776146119	0.708836580999082
ARL17A	61.5836028791243	-0.107561292929412	0.1749927482335	-0.61466143034618	0.538778336378375	0.658763233558998
ARL17B	49.1750767044902	-0.338401316103937	0.192380739399231	-1.75901868950447	0.0785743341785557	0.153230685846842
ARL2	144.389179404169	-0.111846577010726	0.16552343581604	-0.675714447681173	0.499221961247863	0.62446490508353
ARL2BP	35.6663124241663	0.0599387692767468	0.125403471569057	0.477967384210252	0.632673419396531	0.738162081069512
ARL3	413.150696235977	0.345670875699051	0.221433953810524	1.56105633192475	0.1185104601543	0.211599351932786
ARL4A	1052.0291044373	0.164485793147875	0.145432530387241	1.13101101046582	0.258050457210461	0.384552090162095
ARL4C	197.548547516464	0.910700500587723	0.168789621095891	5.39547689410561	6.83417874415889e-08	1.15044695251024e-06
ARL4D	788.137909690908	0.52248218984025	0.247301652008347	2.11273230727393	0.034623686433783	0.0791564900452037
ARL5A	259.794933758248	0.0435224763930175	0.0911335673027297	0.477568010132243	0.632957704088492	0.738433411724683
ARL5B	447.232232654457	-0.313510793127801	0.167190922748988	-1.87516635456633	0.0607698412773018	0.124828479171538
ARL6	239.566704302204	0.422284824086303	0.232545608696627	1.81592259020984	0.0693822474731832	0.13893625744154
ARL6IP1	2762.32111207878	-0.347701274550922	0.0826915116348017	-4.20480007774568	2.61313034051466e-05	0.000200766607162792
ARL6IP5	2590.81236586591	-0.513694334205213	0.116533527059203	-4.40812483041242	1.04269445993014e-05	9.15403654089962e-05
ARL6IP6	523.60251112385	0.0882729090011456	0.100137303699671	0.881518732178881	0.37803711975373	0.511346584716046
ARL8A	48.599674701962	0.627755211679989	0.223207844283788	2.8124245081721	0.00491695638146664	0.0162175490631784
ARL8B	1665.92380961136	0.182837211765171	0.0867014509523723	2.10881374829135	0.0349606614289852	0.0797608185869849
ARL9	12.9177824263362	-0.00870211209652618	0.413179201734113	-0.0210613507650032	0.983196715672333	0.989783014781863
ARMC1	503.223578442737	-0.055920615554067	0.0786206991347725	-0.711270901549823	0.476916379664615	0.603758542010675
ARMC10	202.880339773562	-0.0281209034969778	0.226329535780379	-0.124247608249704	0.901119228314812	0.933305974474406
ARMC2	251.424508879452	0.1246602456379	0.283501073745709	0.439717014086924	0.660142078219753	0.760636707287672
ARMC3	1012.77148031863	0.51671727761303	0.475391099735548	1.0869309036296	0.277067347452666	0.405863148782638
ARMC5	197.950207710895	0.0867770657445462	0.172898625469875	0.501895636872288	0.615740934583935	0.724613766154856
ARMC6	377.156136371085	-0.0971593545702028	0.0788170393199458	-1.23272017584674	0.217680181749806	0.338384470704397
ARMC7	219.172794398451	0.072000411737594	0.0976350722399735	0.737444138522548	0.460852302112591	0.5893806318453
ARMC8	828.238672506897	-0.246378256843753	0.0758572078458764	-3.24792150726579	0.00116251335492841	0.00497299315001589
ARMC9	320.843531675644	0.725240011916409	0.200897594933513	3.60999847786345	0.00030619880199125	0.00160698084500923
ARMCX1	276.357507175159	-0.75198237416986	0.179002198381306	-4.20096725610043	2.65777032665759e-05	0.000202777506216125
ARMCX2	393.487231933499	-0.0968730798101435	0.151009226600533	-0.641504376857737	0.5211950381338	0.643269857285146
ARMCX3	1373.63039130165	-0.546300574997877	0.131994811665372	-4.13880339768836	3.49121960625453e-05	0.000255444181851786
ARMCX4	163.893945291923	-0.548559710916411	0.184839721077381	-2.96775881135832	0.0029997961715707	0.010810929146471
ARMCX5	318.986976888064	-0.587423958436287	0.123527616380626	-4.75540592175157	1.98048072733155e-06	2.1515496486041e-05
ARMCX5-GPRASP2	86.5547963120242	-0.40805301119402	0.175211302778694	-2.32891945167158	0.0198633332495486	0.0504985008258782
ARMCX6	144.127474500547	-0.533530600063484	0.127623746411666	-4.18049630311367	2.90873540748995e-05	0.000218537883904837
ARMH1	113.353536941089	0.445834923299628	0.378611496336058	1.17755252445874	0.23897504616847	0.363259374300385
ARMH3	367.437896003128	0.372085020304552	0.103683741617827	3.58865348123757	0.000332390289984485	0.00172415384793914
ARMH4	157.935114502372	-0.247822306681483	0.24024125279416	-1.03155600380514	0.302280159864049	0.433542578324053
ARMT1	466.390992391245	0.502789198126024	0.108147262073444	4.64911629278765	3.33360225555258e-06	3.38217286410896e-05
ARNT	916.21637871628	0.157169686083161	0.0866419103587323	1.81401455060738	0.0696754856436684	0.139360733860637
ARNT2	103.299040618249	0.428701158839981	0.233609327210595	1.83512004404479	0.0664879046468551	0.134302368591178
ARPC1A	265.548757051682	0.410594957885934	0.104265347721545	3.93798099616454	8.21701005244244e-05	0.000530519305737747
ARPC1B	39.9897572877477	0.418353017343622	0.178722160782969	2.34080102607784	0.0192424191326847	0.0492886296642876
ARPC2	5356.63581631373	0.233060454873143	0.119260553638551	1.95421241779148	0.050676101362599	0.107614233081748
ARPC3	908.910976061564	0.560035987247863	0.161916491498226	3.45879522256076	0.000542597266539827	0.0026202895736996
ARPC4	574.182247722836	0.482136131193954	0.0939892322890994	5.12969538586039	2.90211410215958e-07	4.02992984516809e-06
ARPC5	2998.88808395834	0.242071337472673	0.102948293512105	2.35138756762597	0.0187035410983864	0.0481415523222983
ARPC5L	339.473781949699	0.575735439017696	0.177504352689859	3.24350040037407	0.00118070644738007	0.00504326287742383
ARPIN	171.60017431587	0.22611279501105	0.131063752173098	1.72521228228244	0.0844892230360397	0.162523064120667
ARPP19	1255.73465927347	0.0535538370778853	0.078903589395178	0.67872497928666	0.497312135800567	0.622737655508584
ARR3	22.2380868252837	0.349195466961294	0.306846644738148	1.13801298775577	0.255115059133783	0.381296981377316
ARRB1	226.371786830212	-0.516090712368081	0.139844618724319	-3.69045814616199	0.000223850519478511	0.00123807290412853
ARRB2	199.529001317839	1.47811996748727	0.162782936617616	9.08031270476116	1.08263357986413e-19	5.23407495500061e-17
ARRDC1	770.865217561684	-0.128045222634085	0.0762400684358748	-1.67950036327398	0.0930545681231118	0.175267708135298
ARRDC2	214.134553208128	0.246144463292707	0.2095362164419	1.17471083267821	0.240110423998962	0.364674572038002
ARRDC3	3907.35127542959	-0.129252676558438	0.183186836531695	-0.705578408392217	0.480450355534372	0.607155526314905
ARRDC4	350.216324748242	0.510377058309114	0.1436835195917	3.55209184574149	0.000382181432817553	0.00194635745753499
ARSA	837.457783523873	-0.0206027966237863	0.12010481186634	-0.171540143176898	0.863799068514395	0.909211893750405
ARSB	177.339599636948	0.585722243274993	0.224854810830616	2.60489086762845	0.00919035276636015	0.0271032104356997
ARSD	726.671208717986	-0.222972932775259	0.11479714320722	-1.94232126815883	0.0520982198722598	0.110063946822038
ARSG	264.10575012733	-0.705426212328813	0.113395125074102	-6.22095713433735	4.94131162430611e-10	1.62903518330184e-08
ARSJ	377.679141492225	-0.420008730963411	0.14952014172021	-2.80904449481698	0.00496887786537954	0.016373850311509
ARSK	110.980909491198	0.0641304390403048	0.145917005825501	0.439499417339997	0.660299704122143	0.760736967713236
ARSL	39.9315890216001	-0.0651891335593127	0.288342997245759	-0.226081903087631	0.821137719466814	0.880671746460463
ART3	82.976934210319	-4.39837384868203	0.545352936113181	-8.06518780302157	7.31233701844307e-16	1.18617739702585e-13
ART4	21.1090648701221	-1.41643559262397	0.505400039614266	-2.80260285239595	0.00506920499137069	0.016619867076669
ART5	18.0457264813213	-0.476806054654586	0.403541748880768	-1.18155322460939	0.237383022746038	0.361301060848671
ARV1	438.812079967899	-0.413449678510191	0.10345627844016	-3.99637107330642	6.43208856022624e-05	0.000431273199611224
ARVCF	148.304031444791	0.259426406152647	0.260727560570847	0.995009524826027	0.319731631867732	0.451763737989892
ASAH1	4818.92627807382	0.0216306215990554	0.0985246926674521	0.219545182161234	0.82622538796534	0.884026303259808
ASAH2	21.8249888720942	-0.210265387139626	0.258087711162914	-0.814705148851117	0.415241105416177	0.546218833377804
ASAH2B	81.6497643282257	-0.433303115784209	0.156944767280061	-2.76086373119404	0.00576487243790903	0.018482571416004
ASAP1	616.863875674609	0.0545228939005376	0.131341050954291	0.415124544111592	0.678050732725293	0.773714964800444
ASAP2	84.3007081517151	0.3719003875007	0.152787537204099	2.43410159170184	0.0149288043839066	0.0401935053945907
ASAP3	667.633744069825	-0.685177567899512	0.123997205175562	-5.52575009194281	3.28080859178508e-08	6.11397803312949e-07
ASB1	248.717639951945	0.240601288010083	0.123914615969606	1.94166996465614	0.0521770670052778	0.110199168589959
ASB13	489.609417345714	-0.00577728433715816	0.0899062154467758	-0.0642590093293193	0.948763991781718	0.966471444595983
ASB14	58.6150850274263	0.387211992810304	0.247317569501216	1.565646927516	0.117431297381254	0.210171987226355
ASB2	119.626535179971	-0.290402722840643	0.227535117544374	-1.27629847196668	0.2018500301429	0.319360902760297
ASB3	28.4972011237657	-0.464004284443011	0.133448209901718	-3.47703640824212	0.000506988967583542	0.00247275488525295
ASB6	331.066683615925	0.159075881207177	0.107052976734219	1.48595476800347	0.137291085558875	0.237267584304231
ASB7	226.889105346482	0.0903814397629579	0.115749280184163	0.780838028704424	0.434897764285134	0.564738068331691
ASB8	723.872506704925	0.0243019795749458	0.0707086365439445	0.343691814221908	0.731078067892871	0.814750520662872
ASB9	60.7750479516907	-0.310431017086688	0.215171163960379	-1.44271663253097	0.149100311908268	0.252599923153397
ASCC1	451.300215253057	0.0579485735000079	0.090309828715731	0.641664083788855	0.52109131409083	0.643197449947825
ASCC2	1174.49215068887	-0.0125308568397404	0.0745883946517772	-0.168000087657629	0.866583210118234	0.911201776991587
ASCC3	630.825103020036	0.371443827358078	0.101622861384515	3.65512073068509	0.00025706097762229	0.00139156065815631
ASF1A	457.530893503238	-0.3814320040371	0.0971050046969996	-3.92803651292018	8.56422108129284e-05	0.00054970438819899
ASF1B	125.710420357739	1.01004110803349	0.357380564038041	2.82623401961494	0.00470988408737972	0.0156612148491371
ASH1L	1386.53214371381	-0.318444026840378	0.0834053560468585	-3.81802850480574	0.000134522385615408	0.000807190859461937
ASH2L	814.977184085254	-0.103429000680992	0.07772510269281	-1.33070265715532	0.183286868383853	0.296229475738097
ASIC1	67.8593378446659	0.019593868530901	0.216552251180306	0.0904810198190306	0.927904976070992	0.952550778779565
ASL	364.506004862625	-0.461023596374577	0.0810007979725364	-5.69159326715384	1.25859375713615e-08	2.64212145339978e-07
ASNS	240.754611518852	-0.053711754825373	0.137427640065985	-0.390836623546643	0.69591800214332	0.788493490006817
ASNSD1	680.393230518942	-0.299684251852199	0.0980178254408031	-3.05744644409797	0.00223231527736695	0.00851584729674323
ASPA	19.5064659496989	-1.48273080038715	0.503027114326653	-2.94761605916993	0.00320234519543484	0.0113743412950566
ASPH	3179.37370869743	-0.358211556102594	0.125238831367413	-2.86022755236121	0.00423337127799246	0.014350837091746
ASPHD2	16.8616824036448	-0.0705830143363437	0.311957698414874	-0.226258286604214	0.82100053961031	0.880658569446438
ASPM	81.5314663364482	1.02695167041188	0.400593220783293	2.56357725775749	0.0103599641432195	0.0299308820369273
ASPN	527.935389674003	0.321728903714353	0.325544793141309	0.988278450439537	0.323016296280047	0.455145192410285
ASPRV1	44.6419211767286	-1.20978787718234	0.334827525806085	-3.61316732926846	0.000302479363848008	0.00158979857103472
ASPSCR1	169.584656474296	0.574153807108626	0.212947847758279	2.69621793858354	0.00701317648564043	0.0217495316820589
ASRGL1	351.177010840396	-0.0947179570272105	0.178347361885379	-0.531086953156527	0.595358524824024	0.706932535506816
ASS1	2746.41692085011	0.691963708685871	0.133189688441507	5.19532492930007	2.04362577958407e-07	2.96170132015864e-06
ASTE1	273.835598816928	-0.212171328932765	0.145004350354755	-1.4632066445847	0.143410843190965	0.245466401265111
ASTN1	69.0714789248053	-1.09494233537219	0.412186579954515	-2.65642402887793	0.00789742429988591	0.0239150894953058
ASTN2	143.937794479653	-0.819713736673531	0.236882965753172	-3.46041655662003	0.00053934035952729	0.00261074385630792
ASXL1	521.686021945693	-0.117707017340795	0.094783090727371	-1.24185671133431	0.214289434205483	0.33438802725003
ASXL2	551.356888313065	0.377489438813799	0.0797938154043853	4.73081073891164	2.23624935918198e-06	2.39119547582942e-05
ASXL3	51.6809264372375	-0.635462405023802	0.263781629271666	-2.40904723645234	0.0159942277122564	0.0424935046701024
ATAD1	1186.44995787536	-0.0543095900969291	0.0774726282721807	-0.701016491994127	0.483292723101816	0.609775819540253
ATAD2	191.330926333382	0.430682669288504	0.147198927633269	2.92585466628877	0.00343511371827016	0.0120667234048955
ATAD2B	368.476750103572	0.13692452845741	0.0870699239920813	1.57258123332993	0.11581581592452	0.208141857273388
ATAD3A	100.167271223673	0.222817994668211	0.170540024948052	1.30654369691856	0.191367729224498	0.306115456597905
ATAD3B	153.985448870078	0.00223770566769135	0.138429121187386	0.016164992224882	0.987102763970333	0.992316334906796
ATAD3C	22.2497089914967	1.46155297775862	0.251252018530381	5.81707954549979	5.98846489455883e-09	1.36776538191724e-07
ATAD5	87.5409524738288	-0.154743786649393	0.140739087550292	-1.09950824140519	0.271546441206159	0.399415296055427
ATAT1	261.075874161607	0.221278207627733	0.118229775778616	1.87159458072621	0.0612627137272832	0.125650177939219
ATE1	456.757562261127	0.0226451299815227	0.0904957092764506	0.250234294670759	0.802406165383907	0.867571354694053
ATF1	317.854451031665	0.0942231709040536	0.101298752178758	0.93015134814081	0.352292727826563	0.485375802502094
ATF2	713.211206761581	-0.118865450253453	0.105976998627981	-1.12161555613323	0.262025934524177	0.388897922159765
ATF3	1605.89910835392	-0.768056398262224	0.473274025952884	-1.62285770218602	0.104619827346357	0.192179322149989
ATF4	2487.67104214149	0.00357494365769613	0.131956728397744	0.0270917875966168	0.978386524906658	0.986541473690933
ATF5	28.9464971341483	0.56023035055176	0.210294935993191	2.6640220693184	0.00772124969344559	0.0234662208588324
ATF6	1177.74896765556	-0.0725640827186526	0.0723880142750201	-1.00243228724252	0.316134854752824	0.447789745147505
ATF6B	790.013043959737	0.415250616480977	0.0712338665684067	5.82939880263564	5.56274185159502e-09	1.28909318070647e-07
ATF7	438.627446646631	-0.301744735649237	0.0874823777190014	-3.44920592600329	0.000562237758566155	0.00269688978613302
ATF7-NPFF	6.90852492516774	-0.382175943442262	0.299310737442585	-1.2768534356893	0.201653996102543	0.319181548288999
ATF7IP	1931.94666548531	0.069141128724126	0.07242838289265	0.954613729628671	0.33977307144321	0.471907043671125
ATF7IP2	209.222273321233	0.23035494261576	0.18254840069327	1.26188420025009	0.20699045807229	0.325560686313567
ATG10	172.718673555731	-0.192871176555281	0.120028519517589	-1.60687790977058	0.108081153123118	0.197272593958231
ATG101	254.109551915928	-0.493459666203659	0.101174209749637	-4.87732661737376	1.07533296742073e-06	1.25616842143461e-05
ATG12	898.116515867225	-0.414835165946244	0.0850280487553308	-4.87880378320731	1.06731177972047e-06	1.24986674778587e-05
ATG13	1364.02806827468	-0.20877581775975	0.0682241107021913	-3.06014714755446	0.00221228269982837	0.0084552437858233
ATG14	253.158433445195	-0.269692195832315	0.101615129322248	-2.65405552924163	0.00795307378849236	0.0240377150816702
ATG16L1	651.987530393425	0.348477850298182	0.0990604073513377	3.51783179189073	0.000435088058904389	0.00218002177636369
ATG16L2	308.638860483824	0.746439752367681	0.193436525004724	3.85883561726231	0.000113928533256463	0.000701609064812774
ATG2A	176.665470375808	0.159499910498777	0.143660631218651	1.11025483562033	0.266889229187839	0.394352939308188
ATG2B	400.279956909261	-0.259327342428066	0.0763890525563268	-3.39482339091516	0.000686728837492466	0.00319421771104756
ATG3	1266.03967885862	-0.06646121051992	0.0701500498752462	-0.947415014502679	0.34342734320302	0.47573268551413
ATG4A	428.880767941795	-0.573811082613436	0.130633713258851	-4.39251911546316	1.12044775231457e-05	9.71122748287214e-05
ATG4B	708.131810734489	0.220939798813459	0.0859345426200372	2.57102431778049	0.0101398206655098	0.0294258873755137
ATG4C	260.110605750081	-0.00755449086556209	0.11560688787437	-0.0653463734251852	0.947898220565004	0.96596566951495
ATG4D	105.460097768367	1.12026739800787	0.222203270953255	5.04163324509987	4.61575287122328e-07	6.02835061635062e-06
ATG5	866.526091480239	-0.128471290197782	0.080524451797438	-1.59543203747548	0.110615656534608	0.200895483082892
ATG7	609.273198104872	0.23505607665959	0.0892019020155139	2.63510162169759	0.00841120967473987	0.0251930377899521
ATG9A	1056.38145415452	-0.037984296912751	0.100683955411204	-0.377262660744893	0.705978417950938	0.795912329509528
ATG9B	141.500219787331	0.127991931198306	0.408161353618921	0.31358170013765	0.753838760147292	0.832581136445829
ATIC	903.703219433572	0.210913960273745	0.0804234350204795	2.62254354368272	0.00872761143671471	0.0259826179893853
ATL1	230.81726275217	-0.950294586349087	0.153476058594783	-6.19180994775292	5.94772416416579e-10	1.89095239295026e-08
ATL2	863.015287666415	-0.79031602482284	0.148248164339648	-5.33103413686908	9.76550579903044e-08	1.57161888704802e-06
ATL3	894.365821160629	-0.246104967748526	0.0972227715239996	-2.53135108052104	0.0113624055190493	0.0322847011911681
ATM	994.270260243675	-0.334515321005049	0.116098768153022	-2.88129948600443	0.00396039134262011	0.0135855247069713
ATMIN	428.624917998149	0.1597372989991	0.0943895532648213	1.69231968447755	0.0905850366159011	0.171795057485318
ATN1	271.877087416843	0.567059377239828	0.159501492797999	3.5551979313321	0.000377694650172376	0.00193033435478408
ATOH8	67.5894115174447	-0.728908180117261	0.241201924071288	-3.02198327365677	0.00251124424015488	0.00934515420443453
ATOSA	740.708613570882	-0.0791886100472358	0.078717411031354	-1.00598595672429	0.314422325457229	0.446024495096388
ATOSB	249.252409884998	0.403881407154029	0.140481817458337	2.8749728218302	0.00404062277187999	0.013815542531398
ATOX1	160.650792429621	0.18821920719254	0.150789583252336	1.24822420178434	0.211948963335641	0.331533141750632
ATP10A	81.5325401433864	-1.39829142112647	0.266735182981147	-5.24224590659007	1.58633760516247e-07	2.37443049948153e-06
ATP10B	315.193148739881	2.01053589396577	0.272874305130046	7.36799272107203	1.73216243031117e-13	1.46842427436239e-11
ATP10D	378.926185209294	0.0248842597667242	0.116048700498926	0.214429456424241	0.830212172931862	0.886408284861805
ATP11A	571.594587019517	-0.133090240395893	0.146609704884762	-0.907786019353254	0.363991286257994	0.497317726965244
ATP11B	547.253002594094	-0.176897645975365	0.0795582364117229	-2.2234988349905	0.0261821818577118	0.0631762417205605
ATP11C	354.678888452043	-0.207758399686837	0.140828174340665	-1.47526161337764	0.140142222388387	0.241298875293693
ATP12A	405.095627269036	0.723218240984849	0.342463284739433	2.11181248680459	0.0347025358522912	0.0792479122206777
ATP13A1	594.254022823201	0.404727398891779	0.197413072595637	2.05015500529079	0.0403493071723903	0.0895222816111084
ATP13A2	331.062137679935	-0.186664833802624	0.144697442571547	-1.2900354732277	0.197038341917221	0.313604898078753
ATP13A3	1259.44543902059	0.506264644841408	0.103136309478958	4.90869459455205	9.16846267207384e-07	1.08885028821842e-05
ATP13A4	180.460938712088	0.772559681919033	0.257747400311853	2.99735198486696	0.00272336071450362	0.00998612232199824
ATP13A5	89.6550428365788	-0.52086234824114	0.474177764127002	-1.09845376069055	0.272006398086996	0.400009408951465
ATP1A1	5299.98994975245	0.103898442219682	0.133858437957359	0.776181492964827	0.437641831859414	0.567269331680118
ATP1A2	289.396008864373	-0.225433448063487	0.284099430590647	-0.793501935554069	0.427485442049749	0.558057127138561
ATP1B1	2194.25342024191	-0.326934050583875	0.122444110518515	-2.67006758593293	0.00758359805682545	0.0231414840233397
ATP1B2	26.1000555178987	0.342620229087393	0.30054333827321	1.14000273989082	0.254285159646176	0.38037521261125
ATP1B3	4036.65950235593	0.324071902420557	0.217730713416156	1.48840692861346	0.136643610476708	0.236492184718114
ATP23	75.5192533513959	-0.00896349213031931	0.163290754022774	-0.0548928332406939	0.956223841517354	0.971398757305738
ATP2A1	16.6398682439932	0.398498436551939	0.351178265109825	1.13474686831008	0.256481393724059	0.38261802648249
ATP2A2	1468.25594392958	-0.334496205671516	0.0865675396237255	-3.86399113484612	0.000111549271583601	0.000690531592305251
ATP2A3	2294.20495487938	-2.5020593145427	0.274596397787001	-9.11177034625012	8.10484648240009e-20	4.13202441200933e-17
ATP2B1	1082.42636743516	-0.417758381815482	0.0951482572252814	-4.39060466264096	1.13035890682805e-05	9.79118531248206e-05
ATP2B4	1582.29165676041	0.513079419736492	0.102053245116904	5.02756594509804	4.96744686216867e-07	6.42885801971511e-06
ATP2C1	1380.55483237383	0.211759038384701	0.081497645434755	2.59834547679332	0.00936741951617684	0.0275370497515289
ATP2C2	832.104232870148	0.531012574226189	0.217742176286414	2.43872171796292	0.0147393137733941	0.0398114861145129
ATP5F1A	9720.49867555059	-0.0791575955463553	0.0716959508210936	-1.10407344682381	0.269561278630883	0.397232089651684
ATP5F1B	14815.2464562904	-0.0626705252255992	0.0915213411382893	-0.684764060995388	0.493492817298647	0.619143080237141
ATP5F1C	1892.44528530777	-0.270390707767527	0.131608959780003	-2.05450075906315	0.039927249989225	0.088765222488115
ATP5F1D	135.226097698312	0.243864252316942	0.357867342477568	0.681437570214241	0.495594656913128	0.621007187716288
ATP5F1E	111.454509312922	0.31686924486289	0.132492743796938	2.39159697189556	0.0167752518429394	0.0440556071499032
ATP5IF1	822.67406857274	-0.141508869004115	0.136142331556178	-1.03941858044148	0.298610106375897	0.429833545277396
ATP5MC1	194.14444705551	-0.26408942374339	0.114654120607173	-2.30335745758507	0.0212587392858037	0.0533430309904814
ATP5MC2	547.72310829866	0.421636550427587	0.17251833089448	2.44401014223514	0.0145250182020468	0.0393219485746669
ATP5MC3	930.447883240631	0.194446324964391	0.124066216864139	1.56727858621919	0.117049588430188	0.209646533857081
ATP5ME	11.5645278137045	0.0869804025760812	0.210882066272107	0.412459931343085	0.680002343634076	0.775298941421848
ATP5MF	85.3383575838242	-0.259075607228193	0.152144774426174	-1.70282290801848	0.0886012144754534	0.1689755960771
ATP5MG	507.849323686825	-0.230742818853265	0.143586999198994	-1.60698963095875	0.108056642736941	0.197272593958231
ATP5MJ	175.265022938083	-0.0420874100340615	0.111771794570796	-0.376547680885658	0.706509775023659	0.796322703392241
ATP5MK	64.3877983487494	0.246773941634641	0.151033771985841	1.63389908356243	0.102280042218508	0.189027395477629
ATP5PB	3321.3445996621	-0.160724694564621	0.120596494818894	-1.33274764582494	0.182614631778057	0.295457765910888
ATP5PD	203.2972979706	0.0269643946187246	0.11107375153769	0.24276117665455	0.808190412523536	0.871587245954953
ATP5PF	130.627504042407	0.0859951415329328	0.144828901695006	0.593770583954504	0.552665566218685	0.670744852726724
ATP5PO	122.646692985827	0.153226227310792	0.144939972811659	1.05717025012762	0.290433894611682	0.421162216376628
ATP6AP1	3328.57161356774	-0.295825845955343	0.0714615057226737	-4.13965313162275	3.47831354213914e-05	0.000254826986835017
ATP6AP2	3601.82023663614	0.159225990508634	0.0761535053121122	2.09085569805424	0.0365410014399335	0.0826006010380129
ATP6V0A1	859.87814160328	-0.0848505184045891	0.116934184548435	-0.725626289115169	0.468067900374064	0.596078177334736
ATP6V0A2	299.511746066886	-0.240103748389413	0.113237380124898	-2.12035767804398	0.0339758929479552	0.0780128473270163
ATP6V0A4	475.049835376177	0.462440845739301	0.197125577455964	2.3459200561764	0.0189801779815571	0.0487481181516242
ATP6V0B	1425.21797067638	-0.0211656588825182	0.122733039468415	-0.172452820969737	0.863081549013153	0.908791702601074
ATP6V0D1	2097.38792161914	0.0164068107180933	0.0900040200838562	0.18228975442216	0.855355338764914	0.902987535931751
ATP6V0E1	1123.87449391427	0.364697042172836	0.183439784295485	1.9881022187934	0.0468003860413224	0.101085718072307
ATP6V0E2	747.695415433152	-1.83848614734222	0.219903816030962	-8.36041038543579	6.25004588355355e-17	1.33163291026458e-14
ATP6V1A	1418.92581526262	0.239035316958185	0.104372329961441	2.29021731187273	0.0220087223611608	0.0549520561701963
ATP6V1B1	224.784420671406	-0.191225336140714	0.359497569605305	-0.531923863492767	0.594778728679693	0.706537933918833
ATP6V1B2	1668.78099690397	0.211691738126739	0.103760525547552	2.04019531521863	0.0413308761772436	0.0913047715149066
ATP6V1C1	851.756593895824	0.246621281246854	0.0767856516195029	3.21181465606283	0.00131899440488448	0.00552808136515733
ATP6V1C2	138.196641450642	0.38827532697476	0.163914735884415	2.36876400940886	0.0178476373526294	0.0462890667167123
ATP6V1D	1090.71743030084	0.0490600912139714	0.116372282210405	0.421578835459024	0.673332457181331	0.770054544645369
ATP6V1E1	787.643996582896	0.0815225975647492	0.0984093817729111	0.828402699987184	0.407442477979688	0.539239882547751
ATP6V1E2	41.9168760119662	-0.7835865975406	0.250643289870328	-3.12630191674388	0.00177019713046674	0.00702713126735616
ATP6V1F	182.804326897404	0.383124063974121	0.197222488638348	1.94259826361215	0.0520647168792902	0.110025734041727
ATP6V1G1	1336.53776239387	-0.29045124219918	0.131313629116359	-2.2118895361715	0.0269742984378285	0.0646830354779105
ATP6V1H	902.234468516753	0.194931982178128	0.0822308463948836	2.37054573465094	0.0177618463134505	0.0461000647499101
ATP7A	235.132429496398	-0.294128460577129	0.11672578073942	-2.51982431570748	0.0117413420771661	0.0332225288704749
ATP7B	1089.53167056683	0.46346246948006	0.187312258630674	2.47427729967142	0.0133506026927719	0.0368412629884629
ATP8A1	276.79245496124	-0.674851235556942	0.173437787710639	-3.89102769624145	9.98205369034077e-05	0.000628279613887189
ATP8A2	35.0953383442885	1.5654108871373	0.45108015117062	3.47036082850206	0.000519759616469083	0.00252624056012807
ATP8B1	729.724484310373	-0.44834622271902	0.0998931556085831	-4.48825767879232	7.18080415471093e-06	6.62611372388484e-05
ATP8B2	137.648548585265	-0.0460856557025802	0.191544484511264	-0.2406002752842	0.809864936803947	0.872646586116874
ATP8B3	21.0953517812457	0.610803301659135	0.380726633911809	1.60430935809083	0.108645879368772	0.198124671434493
ATP8B4	145.947494036709	0.949478762787302	0.212574223830897	4.46657523041275	7.94817203997652e-06	7.22216141761075e-05
ATP9A	953.008646152754	-0.396274071919254	0.0938139890660711	-4.22404031492752	2.39961095964641e-05	0.000186571059090155
ATP9B	518.175867551371	-0.282947494108951	0.0872796369550124	-3.24185003490327	0.00118756495920774	0.00506007128515807
ATPAF1	269.927467773287	0.0612578289719845	0.153144433928896	0.400000361752789	0.68915625033387	0.782820519894645
ATPAF2	253.599303633381	-0.178295854858108	0.105443953426026	-1.69090639211656	0.0908546822783748	0.172173090116425
ATPSCKMT	287.557751597139	-0.243059886154355	0.105301488108656	-2.30822840702452	0.0209864359785371	0.0528082802033521
ATR	569.130824061281	0.047874261718361	0.0767527933993189	0.623746180406587	0.532794289701417	0.653191911229137
ATRAID	1117.35096924776	-0.375728301832571	0.158876952098733	-2.36490124507851	0.0180348792818031	0.0466644737625048
ATRN	926.276291291428	0.312481425315736	0.107360523164477	2.9105803148613	0.00360758234935761	0.0125697432358018
ATRNL1	51.6993677229229	-1.24132535184475	0.414311971069972	-2.99611268445608	0.0027344536573871	0.0100190775049284
ATRX	1938.31307992201	-0.16961490188441	0.0696091008708504	-2.4366770977132	0.0148229091037076	0.0399918781809538
ATXN1	620.794660606834	-0.182002098377293	0.0752605116109282	-2.41829472696363	0.0155934409439406	0.0416457192656226
ATXN10	2258.31305496537	0.117358910382691	0.0626075318943921	1.87451743954154	0.0608591406441421	0.124922818040388
ATXN1L	469.673563948876	-0.0888346014480639	0.101957451209445	-0.871290919832596	0.383595327103611	0.516440940715273
ATXN2	869.650229236079	-0.145634049679673	0.115805806467374	-1.25757122308632	0.208546866024367	0.327506881488211
ATXN2L	399.729712135307	0.814688042918778	0.150349530744697	5.41862710767065	6.00584333208471e-08	1.03044968227776e-06
ATXN3	387.908694977609	-0.0724194265752562	0.0911730451651247	-0.794307423253182	0.427016483563648	0.557648916189835
ATXN7	317.045434490978	-0.14087253827428	0.099950868556715	-1.40941785007445	0.158711648953278	0.265107510976837
ATXN7L1	229.064904607006	-0.0658363638215678	0.121074432478661	-0.543767684669273	0.586601348999125	0.69973546059685
ATXN7L2	70.1853648362531	0.256690251509479	0.182717801289211	1.40484533908758	0.160067273601318	0.266716508773061
ATXN7L3	172.706273622884	0.294645393937904	0.129123894374597	2.28188125338845	0.0224963519126986	0.0559469379013541
ATXN7L3B	2344.32443316896	-0.0592861035532457	0.0861812250441107	-0.687923657651662	0.491500857734652	0.617147602338341
AUH	279.583058033254	-0.0323557037475531	0.152158883282189	-0.212644198285468	0.83160449450808	0.886929097615707
AUP1	1319.92103565203	-0.319960917605477	0.0731715513314114	-4.37275022578513	1.22691066850877e-05	0.000104875148460854
AURKA	96.5161775931236	0.940384396203133	0.281685510814244	3.33841947881822	0.000842564464164296	0.00380379750978663
AURKAIP1	187.649838777082	0.0914039624179303	0.189079526300049	0.483415440087797	0.628800787297302	0.735266320336582
AURKB	45.5450364876305	1.40483280916808	0.414557856883447	3.3887496904034	0.000702120718485572	0.00325309096279829
AURKC	25.3700327307117	0.70823885736671	0.334656049809473	2.11631870324748	0.0343177110903727	0.0786080432951012
AUTS2	649.561638175881	-0.169874342193548	0.103181672117096	-1.6463615941479	0.0996893352363105	0.18521617220372
AVEN	16.3627716714636	-0.613637783960391	0.259655977626606	-2.36327231735378	0.0181143535453181	0.0468446371122129
AVIL	228.648174954333	0.281615189192727	0.153285364295145	1.83719555019282	0.0661810323546525	0.133815047714258
AVL9	698.22578724377	-0.0152638554024166	0.0675981799154639	-0.225802757137916	0.821354832571674	0.880706094416033
AVPI1	853.302590217103	-0.110473321159709	0.223453845632357	-0.494389885513394	0.621030855794616	0.728508132670568
AVPR1A	24.9860362103265	-0.0631498126753196	0.363632363564328	-0.173663895194378	0.862129613757109	0.907856317230948
AVPR2	19.6360447475636	-0.162055818141607	0.38430401862098	-0.421686504146174	0.67325385649799	0.770026344163833
AXIN1	101.772679175971	0.142797064891031	0.127872286246376	1.11671628843718	0.264115651133744	0.391104867213092
AXIN2	182.122978399668	0.492067789355701	0.167066649412649	2.9453382292974	0.00322601795462236	0.0114385013169981
AXL	2142.23872476449	-0.223535898692165	0.162208796905068	-1.37807506718016	0.16818011258031	0.277033361075921
AZGP1	11863.5907318705	-3.17119937929514	0.458094220409716	-6.9225919865543	4.43453650557861e-12	2.67101302182003e-10
AZI2	410.989855896997	0.0592730770011215	0.0843077964382532	0.703055701906916	0.482021037006617	0.608547829067787
AZIN1	3140.6645281551	0.157874699299202	0.133304798522501	1.1843137009997	0.236288907266654	0.360058086169032
AZIN2	194.392651172702	0.571431033751559	0.1339718680674	4.26530615714098	1.99628269175674e-05	0.000158757300416866
B2M	72038.1420002726	-0.777940693371629	0.19097152917163	-4.07359514135994	4.62929274903247e-05	0.000326821952995235
B3GALNT1	370.159701817637	-0.414520918858912	0.152462056492752	-2.71884643559572	0.00655100141638314	0.0205528670810702
B3GALNT2	241.460035111975	-0.239676555008279	0.144552921381904	-1.65805403804369	0.0973065597491299	0.181812976494611
B3GALT1	29.6560292400572	-0.810942511100684	0.491683404067491	-1.64931845246778	0.099082411279405	0.18428683009948
B3GALT2	25.2238468569529	-0.627559934364318	0.344694841011337	-1.82062467927589	0.0686639287048866	0.137762133838687
B3GALT4	293.405067978934	0.134492781827796	0.121630471706635	1.10574907702557	0.268835141532184	0.396422918000449
B3GALT5	210.270118553898	-0.245865216097918	0.281144373685492	-0.874515868394933	0.381837382343201	0.51485110351839
B3GALT6	31.6639117059189	0.385693522361986	0.200650977348267	1.92221103260586	0.0545792091657908	0.114284654739846
B3GALT9	49.6920322704232	0.245358162894117	0.272047249734582	0.90189539917605	0.367112435610114	0.500308419524158
B3GAT2	19.5711987751128	-0.480621192716606	0.326172552559072	-1.47351820055295	0.140611359869326	0.241834597847545
B3GAT3	407.03913770192	0.100590692936958	0.0765690219983958	1.31372571193433	0.18893852505403	0.303249094349706
B3GLCT	236.950737550688	-0.103618719839161	0.132751801018376	-0.780544738709926	0.435070304612247	0.564910732976153
B3GNT2	900.582752908865	0.58408995994165	0.188750707629824	3.09450474266386	0.00197141782802388	0.00769116958049765
B3GNT3	522.425104462925	-0.44484142352629	0.177232844247261	-2.50992656251503	0.0120756271714505	0.0339396688073354
B3GNT5	494.327405666483	-0.011170762308106	0.202787871035075	-0.0550859489331778	0.956069990274287	0.971313139745012
B3GNT6	131.617954829496	-1.39764171466285	0.50096469275944	-2.78990063544057	0.00527242199717101	0.017148285260792
B3GNT7	1136.06969656732	-0.331891137650761	0.197374532756291	-1.6815296939072	0.0926600737566327	0.174755258670357
B3GNT8	28.2809245775479	0.401223486638223	0.28681969690181	1.3988700600837	0.161851952249949	0.26898917187121
B3GNT9	72.9040439717476	0.640135567556318	0.228898986033657	2.79658542245439	0.00516457563607195	0.0168705531361389
B3GNTL1	104.280979711071	0.163327368923363	0.163785218233343	0.99720457490048	0.318665220790179	0.4504798996613
B4GALNT3	176.284819207324	0.276732481827718	0.199755604525691	1.38535528194468	0.16594385754913	0.274140558559638
B4GALT1	2021.10269272551	0.322441409166276	0.131260744997137	2.45649534575862	0.0140299619505497	0.0383367713057807
B4GALT2	78.0213969283925	-0.188122390333102	0.150838151830354	-1.24718042517971	0.212331348699647	0.33198576152108
B4GALT3	849.917132112095	-0.145706753389249	0.104101201856875	-1.39966446871167	0.161613818567345	0.268634986032703
B4GALT4	1045.87605252679	0.572010775955073	0.131924290751875	4.33590184715049	1.45163712996895e-05	0.000121111163239665
B4GALT5	393.91034178754	0.447441691036515	0.150776583671209	2.96758077509056	0.00300153404802235	0.0108144620230992
B4GALT6	101.256750533383	-0.542535501049169	0.206420332713794	-2.62830455661267	0.00858116501067019	0.0256194324811305
B4GALT7	431.881326185969	0.123519787423514	0.100664592298823	1.22704304068352	0.219806414354303	0.34083603790003
B4GAT1	236.210565030578	-0.165300758251368	0.115751252121263	-1.42806885646642	0.153272040501271	0.257831531717611
B9D1	226.822847112863	0.229409712391807	0.260420076866802	0.880921759765643	0.378360169067708	0.511709276498487
B9D2	126.374381100455	0.399670061164083	0.274777512656496	1.45452245091001	0.145801513672127	0.248248641181968
BAALC	31.3108913251691	0.154427892339782	0.300749990892592	0.513475966803715	0.607618418031425	0.717741882190215
BABAM1	214.487059219632	-0.422807388120911	0.0933518762444928	-4.52917932804649	5.92132274812952e-06	5.56097909404927e-05
BABAM2	471.661863665954	0.143987859260659	0.0702734726523622	2.04896462101647	0.0404655745567375	0.0896965957759981
BACE1	219.596286474141	0.0102809180850682	0.129232985854961	0.0795533587423762	0.93659249191491	0.958606552990217
BACE2	668.250083548865	0.0884868684903003	0.167901592278182	0.527016255710629	0.598182299980052	0.70898807142272
BACH1	603.824610761162	-0.0332589428789052	0.114063815674326	-0.291581889333474	0.770606324212288	0.844653948593425
BACH2	59.8701151898987	0.0196141999749212	0.255688967655112	0.0767111704302315	0.938853318010126	0.960106821018307
BAD	117.479166084879	-0.272802069024513	0.163100236254106	-1.67260376373395	0.0944053254833954	0.177297200536175
BAG1	899.93794276014	0.417004654817668	0.210187869796418	1.98396156363146	0.047260124941593	0.101808676232318
BAG2	183.261524070703	0.104451012424331	0.213414377223598	0.489428190280247	0.624538582208384	0.731660915964274
BAG3	484.562482880252	0.402482725913362	0.204716455739926	1.96604969765928	0.0492928701495608	0.105367770333484
BAG4	690.297077563911	-0.174239753837103	0.100760599277027	-1.72924491405669	0.0837652709841081	0.161347894116603
BAG5	805.667002899479	-0.0257315010207437	0.0802598359600038	-0.320602462152634	0.748511671508167	0.828873175919563
BAG6	850.761770122074	0.502631467496197	0.0888945328694565	5.65424499428241	1.5653280445645e-08	3.21049681553997e-07
BAHCC1	48.4822614318682	0.440684703687591	0.215167950701779	2.04809639284233	0.040550555300121	0.0898322542514168
BAHD1	133.434853717413	0.0358429654617245	0.118142660262591	0.303387153988726	0.761594834270529	0.83783648730054
BAIAP2	1218.646124596	0.152108047983194	0.141659437941229	1.07375865804508	0.282930863558576	0.412631597598966
BAIAP2L1	514.727641266302	0.317303216599586	0.212702038609846	1.49177327435778	0.135758592414155	0.235474350754807
BAIAP3	586.356651591487	0.8973899027021	0.302209358680816	2.96943121357765	0.00298351600307606	0.0107658470535669
BAK1	509.854188058182	0.271075942764821	0.131466179427602	2.06194432625237	0.0392130367480038	0.0875181519039641
BAMBI	107.155317503204	-0.0532067545614247	0.265735233938973	-0.200224688961058	0.841304859118305	0.8932411204101
BANF1	229.894048921829	0.151379960067871	0.171599916480309	0.88216802882443	0.377685948339872	0.51103951777741
BANK1	195.418473917741	0.72576423635664	0.204131986268726	3.55536753265714	0.00037745108201167	0.00192984032797872
BANP	189.729825366321	0.0847399262244579	0.112738370878126	0.751651150929479	0.452260873992176	0.581257223033971
BAP1	663.68081806999	-0.127822009000349	0.107536245065988	-1.18864117788299	0.23458089671251	0.358181869779771
BARD1	320.447090641017	-0.22946601672361	0.153115274432914	-1.49864876364212	0.133964775156866	0.233316824169643
BARX2	128.286957070497	-1.37074181149685	0.288423755068171	-4.7525274441173	2.00889491557346e-06	2.17579475871102e-05
BASP1	89.3947567750444	1.61629991147564	0.347872347439009	4.6462443001711	3.38032664548295e-06	3.41743363061396e-05
BATF	43.4988526113101	0.613256789588791	0.235417533780886	2.60497499799474	0.00918809643899385	0.0271032104356997
BATF2	152.43574520394	0.205006199353102	0.259836852294255	0.788980460404209	0.430123426905115	0.560614716279833
BAX	62.9213855864791	1.15568507724235	0.193493817934729	5.97272351942631	2.3332513930944e-09	6.05584793389501e-08
BAZ1A	614.277936903601	0.284836544995614	0.113647226528693	2.50632200798759	0.0121994462266659	0.0342001364661539
BAZ1B	491.606396654825	0.0489124330463369	0.0953188663654879	0.51314535003793	0.607849650745876	0.717883160784097
BAZ2A	1000.65880363741	0.146874441980396	0.104595543594419	1.404213190477	0.160255375145486	0.26691911983041
BAZ2B	1828.93503644879	-0.0217073688018591	0.0762973795798701	-0.284510017531274	0.776019558224796	0.848474202945692
BBIP1	247.493799019195	0.215909491410009	0.113957596920483	1.89464763424825	0.0581390995948789	0.120332847138886
BBLN	96.599866246112	0.574269354854853	0.17317755671896	3.31607262358368	0.000912921016571555	0.00406866921996845
BBOF1	400.51049649546	0.586443196732035	0.314841036625051	1.8626644195383	0.0625094947751414	0.127876617643328
BBOX1	65.6693571025724	0.853470200663706	0.311550145805374	2.73943123492187	0.00615455880864096	0.0194976313789058
BBS1	19.8531951081179	0.232720097908993	0.250262397605647	0.92990437291224	0.352420598677658	0.485505119293917
BBS10	298.88663887366	-0.0775003577890847	0.120038777381419	-0.645627683651174	0.518520504357541	0.640522689486318
BBS12	224.346063043425	0.264953250229373	0.211787498179642	1.25103347698377	0.210922263897741	0.330144223370642
BBS2	1110.96310100431	0.148282844731336	0.0909837250730029	1.62977328761114	0.103149421420939	0.190289220830177
BBS4	635.081731064326	0.0212392295537793	0.135403179114873	0.156859164553001	0.875355843347034	0.916174548264456
BBS5	21.0859191382047	0.593436592703552	0.254937847435221	2.32776968454769	0.0199243366359155	0.050605719058776
BBS7	217.365683822816	-0.0397598877595727	0.124897128358798	-0.318341088238256	0.750226220219211	0.830320925230984
BBS9	297.241470698135	0.128579870385853	0.157496165920846	0.816400003352938	0.41427139471425	0.545441084891548
BBX	1372.75929401321	0.00320719881463419	0.0588254673926449	0.0545205836313541	0.956520409611444	0.971630886444415
BCAM	819.302774655432	1.44740312953646	0.223630691812656	6.47229196406101	9.65273724089054e-11	3.97097475832024e-09
BCAP29	799.06393392559	-0.0465913604347108	0.0872636070755687	-0.533915133652033	0.593400251165992	0.705428762940917
BCAP31	2442.66870361373	0.00568523108968821	0.0909795514379881	0.0624891088143393	0.95017333489743	0.967455374868817
BCAR1	333.191856645655	-0.267633551108227	0.139734069638254	-1.91530635156537	0.0554534460620267	0.1157137761344
BCAR3	272.410955515573	-0.341394586511138	0.107160860340884	-3.18581416223372	0.00144347286364423	0.0059674413925634
BCAS1	447.49231374662	-0.413738942376448	0.224373896298963	-1.84397093066998	0.0651873767373467	0.132142829157288
BCAS2	509.716398296213	-0.215807696826998	0.0864962606777428	-2.49499452503534	0.0125959073637839	0.0351047593943802
BCAS3	540.352706629295	-0.106567646681794	0.126856692657786	-0.84006325917132	0.40087291882895	0.532966463284275
BCAS4	119.9731209826	0.0163832084172995	0.181712344739863	0.0901601288605542	0.928159967800729	0.952651965800647
BCAT1	253.362004585082	1.0049578363599	0.245228212835091	4.09805146292734	4.16642661320119e-05	0.000297974648814865
BCAT2	340.99611442078	-0.566220860630157	0.0943255726067406	-6.00283512712749	1.93901490627715e-09	5.20962641870026e-08
BCCIP	674.475281099391	-0.286931764692172	0.0861476810137421	-3.33069632653724	0.000866290511293008	0.00388632842511241
BCDIN3D	89.4327158871708	-0.117199113582812	0.119441011682216	-0.981230081126836	0.326479293247202	0.458664689607698
BCKDHA	8.75024468798867	-0.334916191941086	0.175214796361585	-1.91146066939421	0.0559454065193554	0.116586960301284
BCKDHB	639.322291564507	-1.28085397781574	0.15200684237144	-8.4262915920974	3.56792414105887e-17	8.21485759897021e-15
BCKDK	1291.02357890615	-0.523607424102238	0.107596526985591	-4.86639707406499	1.13651068045292e-06	1.31472365992427e-05
BCL10	498.70869629757	0.206760736562713	0.110381824017439	1.87314114803945	0.0610488965571581	0.125247628392272
BCL11A	644.858920984521	-0.314647054603364	0.10468084244862	-3.00577495598396	0.00264904974346726	0.00976631846280867
BCL11B	88.5786622986255	0.378285855656385	0.209565403500657	1.80509687828888	0.0710595234918474	0.141652659942204
BCL2	144.018711731388	-0.539506404714204	0.208669069008737	-2.58546418631701	0.00972479751352275	0.02841790880359
BCL2A1	44.4706306687713	1.62578656730843	0.414360261353531	3.92360638541376	8.7233217659327e-05	0.000558409947124167
BCL2L1	806.727829025466	-0.0286587902642697	0.107515483554787	-0.266555005072046	0.789811803171102	0.859210752192309
BCL2L11	459.99778665418	0.776381379901582	0.128088017700191	6.06131154062215	1.35016023670164e-09	3.8317171727467e-08
BCL2L12	41.4581739002058	0.41513026130174	0.204937621571045	2.02564203741298	0.0428014804230614	0.093911947900277
BCL2L13	835.5865795734	0.314367963287423	0.077353678277477	4.06403380275915	4.82318362341388e-05	0.000338666730074929
BCL2L14	178.359990376049	-0.082337946647971	0.196722339438095	-0.418549041675469	0.675545738192682	0.771856485299991
BCL2L15	91.8511262677167	2.08721483749501	0.259136985867439	8.05448450559165	7.9814466170591e-16	1.280170229871e-13
BCL2L2	431.674921233841	-0.367844862154944	0.118115882433487	-3.11427095642354	0.00184400063697149	0.00727358637545398
BCL3	96.1926343718828	0.599121834692547	0.30215148425432	1.9828525289926	0.0473839045042669	0.101991139444875
BCL6	1544.43345448309	0.58168541300624	0.130643202884237	4.45247360876227	8.48866762566797e-06	7.64515648936342e-05
BCL6B	176.371888306313	0.0476403702170959	0.262990794316704	0.181148432745998	0.856251069559432	0.903665830102092
BCL7A	179.591780516278	0.123429736572231	0.143208190111289	0.861890206672622	0.388747938650977	0.52141095783545
BCL7B	314.685035333154	0.201285054704365	0.145077739019866	1.38742894715778	0.16531100325044	0.273474860516865
BCL7C	43.3919538653797	-0.189583811403475	0.180385721475625	-1.05099123063957	0.293262617462812	0.424103319246443
BCL9	315.012435572531	-0.111097813198857	0.146394465882707	-0.758893531452686	0.447916248736425	0.577076213963219
BCL9L	40.7649260952622	0.638938158905807	0.199280596596993	3.20622363549993	0.00134489422277397	0.00561355702634455
BCLAF1	2565.39122821681	-0.225937368564152	0.0618890800155706	-3.65068229334332	0.000261544601830732	0.00141261793081109
BCLAF3	198.646320252238	-0.580260265532247	0.120049789997657	-4.83349671451798	1.34155494151452e-06	1.5203422172103e-05
BCO1	13.7771903709227	0.142277533444309	0.410326201732797	0.346742501072257	0.728784777532422	0.812980327531558
BCO2	191.564797415738	-0.12090897072593	0.259895656923043	-0.465221205145926	0.641773054730955	0.745610023299778
BCOR	450.362842319984	-0.230446960845777	0.0809501271594773	-2.8467770086609	0.00441642865940902	0.0148654843463956
BCORL1	74.971163124447	0.522863069169486	0.226967588521175	2.30369046336634	0.0212400255610257	0.0533054438965614
BCR	523.049072563035	0.0552083987512896	0.11458087684234	0.481829082415338	0.629927367933782	0.735956268326219
BCS1L	577.706443512242	-0.290010424775542	0.0947255893190928	-3.06158480364384	0.00220168615001866	0.00842150851862712
BDH1	760.210887787078	-0.299253341713828	0.161586117393503	-1.85197433134104	0.0640295089428029	0.130332416962571
BDH2	320.187192466455	-0.0239699297145202	0.104640563203144	-0.229069196311436	0.81881513472017	0.879105448866609
BDKRB1	15.9556763420867	0.373503149847343	0.382782423408703	0.975758360379434	0.329184223886392	0.461193914611664
BDKRB2	304.959776534726	0.986327219359585	0.228085404121746	4.32437675333713	1.52963690142309e-05	0.000126509656823955
BDNF	28.2585914870828	0.708351036331546	0.258030408619506	2.74522309258552	0.0060469774932749	0.0192250787787303
BDP1	675.312368043588	0.0202002215285443	0.0701703104301237	0.287874193583052	0.77344304163264	0.846629815144999
BEAN1	29.0908499843106	0.0101181530638446	0.297027034511634	0.0340647546795889	0.972825513854872	0.98273895763062
BECN1	1347.74557062236	-0.179506213397421	0.0765557509605839	-2.34477764433195	0.0190384297957542	0.0488582954924739
BEND3	54.4805263206594	0.0185957190944143	0.187628451518309	0.0991092712429052	0.921051510945966	0.947653497852587
BEND5	61.0397864147012	0.285729890126767	0.244844999795443	1.1669827456778	0.243217337602781	0.368335189293411
BEND7	207.643610628217	-0.850555717657756	0.172601031883861	-4.92787156817276	8.31302294456087e-07	1.0056644282509e-05
BEST1	49.4180713608575	0.824459181474901	0.304041788779005	2.71166402745435	0.00669464094107368	0.0209070224095005
BEST4	202.543677275934	-0.351242513877424	0.449506567081553	-0.781395733899698	0.434569779457512	0.56456894810302
BET1	621.253413622927	-0.502794519833617	0.112222753728739	-4.48032598673309	7.45291215892506e-06	6.84182129058876e-05
BET1L	975.907844898066	-0.207754496324856	0.100527093718735	-2.06665177157248	0.0387669787043589	0.0866852476511158
BEX2	91.7025747690374	-0.242463453619168	0.211909499622813	-1.14418397500225	0.252547347500325	0.378449862016285
BEX3	222.776584646165	0.11295002933021	0.186031904980974	0.607154075757928	0.543748666127819	0.663136455273354
BEX4	1076.81806523687	-0.872796219982056	0.125451868341999	-6.95721978091783	3.47053326757008e-12	2.15399401715491e-10
BEX5	20.2878901273664	-1.38916688037327	0.298106849564506	-4.65996297100404	3.16266273913137e-06	3.22939989993565e-05
BFAR	713.286545201156	0.300631320052528	0.0778436544328807	3.86198878049517	0.000112467732625107	0.000694710897110949
BFSP1	24.2934469578224	-0.00474607284399694	0.245264781882382	-0.0193508126506028	0.984561248869999	0.990458902580637
BGN	1190.35393871437	0.90065613771198	0.237629873232392	3.79016377638335	0.000150547988730095	0.000884028193797656
BHLHA15	19.2344715297228	-1.14897036286182	0.421518246969271	-2.72579033321321	0.00641477322647607	0.0202052343393646
BHLHE40	3702.98934491403	0.174134281932231	0.259001010423468	0.672330511944799	0.501373309385675	0.626188408852165
BHLHE41	142.979911238898	0.168554573667831	0.215208158760324	0.783216466507429	0.433500006829863	0.563538165694954
BHMT2	40.3101748992395	-0.731947038794246	0.259186999382712	-2.82401139153381	0.00474266992127371	0.0157350953670021
BICC1	855.316247106831	-0.288043116928794	0.250733983456552	-1.14879966791062	0.250638596355184	0.376261011985515
BICD1	223.277943487637	0.513126283409882	0.166372204293913	3.08420679756935	0.00204095674220186	0.00790851875859466
BICD2	367.464011542798	0.422568064518867	0.197452002016332	2.14010524179904	0.0323462625746885	0.0749396752216339
BICDL1	117.687002535654	0.959507705847587	0.273333253575214	3.5103950701101	0.000447441363504929	0.00222939806772526
BICDL2	430.336401859034	0.0658978380383055	0.213755751455227	0.308285683962559	0.757864958460371	0.834707129114812
BICRA	7.79492931127839	0.83888905019114	0.435743194554519	1.92519139868329	0.05420541776868	0.113690131763038
BICRAL	261.203171624698	-0.38908575661115	0.108380665804044	-3.5899923083572	0.000330687719192957	0.00171803112115409
BID	377.623753858279	0.402293007232506	0.105866143413404	3.80001570154079	0.000144686920090618	0.000856304222343937
BIK	137.433187672682	-0.0688284073185949	0.188919441768768	-0.36432675575465	0.715614022581013	0.803033580091499
BIN1	186.839699446967	0.0707378937063673	0.169641556882683	0.41698446422115	0.676689771289727	0.772888703506813
BIN2	360.169924884736	0.982985822368216	0.262774735721101	3.7407927351567	0.000183440751876945	0.00104786583955318
BIN3	261.208310281066	-0.288720010985268	0.0792442974711308	-3.64341687918238	0.000269042561519003	0.00144491443404205
BIRC2	982.259377915464	0.217619367539693	0.0818970529622012	2.65723075090544	0.00787854960596153	0.0238680593431878
BIRC3	493.506692035474	-0.0542068979130681	0.20625195866537	-0.262818827340278	0.792690223413337	0.86096423489503
BIRC5	84.0307857298132	1.0304907178621	0.429021413737539	2.40195637062656	0.0163076532908132	0.0431975785352306
BIRC6	1704.89514532262	0.0523260109445702	0.0557157534983136	0.939160069802412	0.347648566721243	0.480275165967845
BIVM	156.306357847645	-0.207318187638659	0.111464814512972	-1.85994287564649	0.0628936083893642	0.128441525001169
BLACAT1	55.9327924492136	1.51372197951108	0.29297984328574	5.16664205473944	2.38337074749171e-07	3.37861146181173e-06
BLCAP	2027.46241678002	-0.0215684876759842	0.0996626520076271	-0.216414948242934	0.828664315335155	0.885246432960254
BLK	36.2722543224203	1.69777367363231	0.492725278140165	3.44568007560055	0.000569624299849555	0.00272499560333525
BLM	54.3648558408756	0.636237721812598	0.281313334523258	2.26166926246433	0.0237178451791537	0.0584148102022808
BLMH	540.997753202074	0.140494097809091	0.0868579151720533	1.61751634874947	0.105766869574607	0.193886556283413
BLNK	316.055756173123	0.241825012685655	0.200333269190578	1.20711359457527	0.227388400108625	0.349668147317744
BLOC1S1	58.1341598329322	-0.609607758185188	0.18842480231369	-3.23528405337166	0.00121521769666985	0.0051582612607678
BLOC1S2	399.182219110931	-0.139690350807711	0.134992392119929	-1.03480165521927	0.300761549771012	0.432141382553625
BLOC1S3	167.900082589182	-0.710817880413295	0.141380767255142	-5.02768441714935	4.96437980467332e-07	6.42885801971511e-06
BLOC1S4	41.7410762626858	0.815082322571062	0.392410772514935	2.07711505305334	0.0377909415673863	0.084875028964183
BLOC1S5	291.916526559622	-0.106806969429772	0.115334962496321	-0.926058908053828	0.354415367358911	0.487218737389104
BLOC1S6	734.881785381633	0.00537711151957851	0.096927032437881	0.0554758707074275	0.955759352726383	0.971207789008735
BLTP1	1380.90058508805	-0.133733002487446	0.078639234187664	-1.70058882018493	0.0890202249477808	0.169548193613018
BLTP2	654.921768361244	-0.0465862128315216	0.0820263551134774	-0.567942007993321	0.570074346371526	0.685693570479739
BLTP3A	425.753213141249	-0.176704917982254	0.0979185356836957	-1.8046115247583	0.0711354933668044	0.141705158779114
BLTP3B	293.848884439386	-0.326354805347643	0.104303370537339	-3.12889989715925	0.00175462072873661	0.00698082801079017
BLVRA	486.079135490886	0.14812043094529	0.15082469837652	0.982070128696836	0.326065300397165	0.458308602123821
BLVRB	359.288887467795	0.50485366467985	0.201351949517214	2.50731947661966	0.012165070370885	0.0341372871131086
BLZF1	594.179985646377	-0.409753684245011	0.0755329658288109	-5.42483245227896	5.80089272693899e-08	1.0013028255992e-06
BMAL1	306.804029034263	-0.0949539758962671	0.191187189308702	-0.496654489454044	0.61943272091348	0.727412264490106
BMAL2	174.25139180163	0.117431907037772	0.232904422930215	0.504206427513651	0.614116324163717	0.723428827152752
BMERB1	442.819180475266	-0.0367608737322348	0.127363559407615	-0.288629447097856	0.772864958582518	0.846298914437464
BMF	54.3138443598571	0.890015395841647	0.203829894905974	4.36646153525324	1.26275512834578e-05	0.000107681179552784
BMI1	442.710668153013	-0.0716267048792337	0.105367358867937	-0.679780775078621	0.496643281363563	0.622111516450059
BMP1	238.654280435486	0.789896447628697	0.183688570036426	4.30019378708243	1.70648819163082e-05	0.000139041774746176
BMP2	26.5895190344851	-0.790013666784006	0.333512539954178	-2.3687675038922	0.0178474687366432	0.0462890667167123
BMP2K	62.4276374660354	0.018782407851503	0.182201430655875	0.103085951542156	0.917894754664336	0.945674548568446
BMP3	302.332564860496	0.686509486216884	0.233558509542604	2.93934692236789	0.00328904696079528	0.0116244479735956
BMP4	365.438100576871	-1.35839507588201	0.208242452597682	-6.52314193833663	6.88496511337665e-11	2.97874812749124e-09
BMP5	196.051116161293	-0.151350573853369	0.434224071180808	-0.348554085087437	0.727424103119938	0.811819175360575
BMP6	70.1503568885913	-1.77004789045624	0.382200988028589	-4.6311965324481	3.63558568789514e-06	3.6343127237187e-05
BMP7	128.803891814785	0.744511132287227	0.282731064730626	2.63328379920531	0.00845636546326273	0.0253070475865986
BMP8A	9.65517661830213	-0.0595231613250173	0.287526282575909	-0.207018157755032	0.835995677825328	0.889788122648118
BMP8B	24.739614536663	-0.578419558231698	0.351989229052615	-1.64328766476328	0.10032342925632	0.186206859008448
BMPR1A	513.651892503591	-0.68929682008712	0.124437118525658	-5.53931839835228	3.03651137686875e-08	5.71096177928872e-07
BMPR1B	309.161367997277	0.585015877985617	0.22382384103857	2.61373352932856	0.00895588556671202	0.0265680104872847
BMPR2	1308.16839504006	-0.198781183702487	0.104786295026629	-1.897015097747	0.0578259455028024	0.119823685883656
BMS1	854.274841732231	-0.120566556278813	0.0803276443420948	-1.50093479357307	0.133372427827863	0.232574157753359
BMT2	228.242575805986	0.240509446266619	0.12573595299658	1.91281364267515	0.0557719140007242	0.116259356361031
BMX	96.4939397667201	-0.338354191249866	0.297418955110854	-1.13763492687867	0.255272956020359	0.381493032578583
BNC1	52.9946716330236	0.966931361412501	0.541284635949366	1.7863639519651	0.0740403483323639	0.146165948339717
BNC2	361.478256596654	0.275827336063227	0.23649819167228	1.16629786516696	0.24349403604021	0.368715112387185
BNIP1	129.36433460418	-0.52702048466619	0.114574344830461	-4.59981233535343	4.22871720714118e-06	4.14168548985136e-05
BNIP2	1794.47624487899	-0.160819078969875	0.075687916225154	-2.12476557673323	0.0336061785089268	0.0773256283389635
BNIP3	680.770386663656	-0.839118430947711	0.168970434933645	-4.96606658601093	6.83245041031309e-07	8.48853173256914e-06
BNIP3L	1676.29552466619	0.174654983199669	0.0968209393343873	1.80389680579806	0.0712474858272659	0.141868860396739
BNIPL	118.179582256567	-0.0177316655894899	0.390922609059977	-0.0453585062069649	0.963821554174947	0.976337828970151
BOC	989.847647806934	-0.311778735475673	0.201197843248427	-1.5496127117561	0.12123450005828	0.215224784023374
BOD1	207.489346845916	0.490295613068261	0.141539791064284	3.46401255351283	0.000532181674662773	0.00258147060380321
BOD1L1	636.91693456469	-0.203228181531225	0.0898568866200813	-2.26168732498469	0.0237167283948608	0.0584148102022808
BOK	112.207357734718	0.654500648074821	0.2246601799053	2.91329174734352	0.00357640295063655	0.0124854859673115
BOLA1	81.8360703324092	0.322352967357634	0.201403422480022	1.60053371183208	0.109480234419543	0.199391470571444
BOLA3	24.9686079498065	0.29611042344992	0.211490779518314	1.40011032218205	0.161480284497297	0.268538101258028
BOP1	125.782810483049	0.470646666545266	0.261833862405157	1.79750114145662	0.0722560970793303	0.143576807601258
BORA	83.708665177746	0.440539325256926	0.174871649732951	2.51921524117649	0.011761673333359	0.033253691193048
BORCS5	197.100209627045	-0.696709362502895	0.127712930459679	-5.45527661134405	4.8896668008629e-08	8.62793492982916e-07
BORCS6	84.6234280263086	0.391084615384214	0.186123669816607	2.10120838348804	0.0356226778065029	0.0809477436625006
BORCS7	306.675951788555	-0.342730381888205	0.0983633636787339	-3.48432962304544	0.000493371465683688	0.00241940146775495
BORCS8	97.8030834018984	0.123605000429178	0.145041762247096	0.852202831199763	0.394101525533933	0.526169030770378
BPGM	570.488225502722	-0.13039720544855	0.117562221466291	-1.10917609264418	0.267354223969921	0.394853177467495
BPHL	310.796924896403	-0.0288748955677906	0.154471127525807	-0.186927460362886	0.851717508410679	0.90038439777493
BPI	19.9378675452872	0.0890689073288121	0.440982230742776	0.201978449741132	0.839933571586039	0.892249719779038
BPIFA1	324345.925877287	-0.867529705891361	0.534912158221325	-1.62181713867946	0.104842507632151	0.192492192469319
BPIFA2	22.6824319155779	1.77816963891486	0.453110629893033	3.92436089909133	8.69602880661273e-05	0.000557162527892265
BPIFB1	217980.266702532	-0.574274792241635	0.307899831242048	-1.86513513152978	0.0621624652949094	0.127239631787329
BPIFB2	11299.4522642426	-2.53254566321309	0.607398836031558	-4.16949377078079	3.05276959219989e-05	0.000227444081047252
BPIFB3	18016.8771175794	-1.37018742733364	0.68999255187849	-1.9858003156749	0.0470555007116483	0.101483195748418
BPIFB4	264.673786689369	-0.386345685965694	0.611722645229793	-0.631570024386727	0.527667878998689	0.648872822749594
BPNT1	214.365766486684	0.151125653312871	0.108585601854727	1.39176512107984	0.163993535145182	0.271736240765812
BPNT2	769.416670638632	-0.563123963368428	0.101750775596912	-5.53434566041303	3.12392368238722e-08	5.85223235775297e-07
BPTF	1023.12806753654	-0.0120722466906066	0.0640554289876883	-0.188465628618722	0.850511657075087	0.899794491894074
BRAF	339.803345522862	-0.136387211344481	0.0930741806162553	-1.46536032271727	0.14282263660257	0.24490007657678
BRAP	586.162599297543	0.0137724709739196	0.096084962103402	0.143336383471727	0.886024522634085	0.92307692749975
BRAT1	928.859642591949	-0.231731644314782	0.0933162490066075	-2.48329360407932	0.0130173745954391	0.0361031712356504
BRCA1	97.189376920888	0.627824507611345	0.240491442250786	2.61058980617134	0.00903862363810332	0.0267736775124072
BRCA2	113.954158589751	0.576017008015447	0.190752497647416	3.01970886420658	0.00253017769827677	0.00941070522222535
BRCC3	445.2397131069	-0.244743198113677	0.0816524803082187	-2.99737616285298	0.00272314470751078	0.00998612232199824
BRD1	258.176972892575	-0.295731022723966	0.123334982094374	-2.39778704875213	0.0164944514487559	0.0435630516986106
BRD2	1741.99663694202	0.158022405390362	0.106330388289418	1.48614528670999	0.137240695863667	0.237251032650598
BRD3	709.543194601417	-0.170660109887168	0.0972583414707064	-1.75470923425699	0.0793090557066602	0.154422183026999
BRD3OS	579.083307052285	0.147506119641708	0.189545991942872	0.778207537546698	0.436446673932799	0.566028551866149
BRD4	283.003883647426	-0.178263236989239	0.121910713739775	-1.46224422383214	0.143674296872575	0.245799447250241
BRD7	219.113563509168	-0.109673962859311	0.0996533015026803	-1.10055523706218	0.271090276562002	0.398908741152724
BRD8	1308.53553682593	-0.0172350619174201	0.124422163913573	-0.138520834032368	0.889828805159782	0.92535194825205
BRD9	240.275083207343	0.126707920079743	0.151479185524935	0.836470830237503	0.402890080127526	0.534843570432315
BRF1	216.611920182375	0.201261210183918	0.118527044573642	1.69801930781183	0.0895041177685375	0.170131730863172
BRF2	85.8681409106903	0.00838311197468645	0.113208704809966	0.0740500652203244	0.940970548292958	0.961514286104651
BRI3	82.7062975133337	-0.411048718250719	0.153484095501806	-2.67811929898549	0.00740368431177448	0.0227138606384227
BRI3BP	155.524172056051	0.53792638331712	0.153336740028455	3.50813760105567	0.000451255580958981	0.0022460050428426
BRICD5	10.0514745016849	-0.125962243522812	0.302202624804937	-0.416813863228741	0.676814561454161	0.772888703506813
BRINP1	81.7071902549867	0.281077512723648	0.377187985175291	0.745192115790812	0.456155588421538	0.584858662131367
BRIP1	40.4408023813836	0.399868385015361	0.417567444133533	0.957613891200505	0.338257491827499	0.470318032497787
BRIX1	328.768627909274	-0.297380563438085	0.0871838109483864	-3.41096082177616	0.000647343923592624	0.00303575378097395
BRK1	1193.47694227525	0.0226465319311551	0.155220900765024	0.145898727681253	0.884001336005816	0.921531716497859
BRME1	29.7355837274819	-0.00518784131815682	0.247417067742591	-0.0209680009770149	0.983271181582389	0.989783014781863
BRMS1	571.864087350488	-0.327868421732742	0.0892557143106095	-3.67336057153452	0.000239381320519776	0.00130675653935748
BRMS1L	177.293758675075	-0.131228650423504	0.136862381220026	-0.958836528004986	0.337641104227339	0.469677135338654
BROX	1860.22146009691	-0.380823143660998	0.130984198842581	-2.9073975870836	0.00364449658765437	0.0126458893506967
BRPF1	208.472960247216	0.111747587559354	0.152085531138447	0.734768039555503	0.462480774758148	0.590933857829624
BRPF3	308.090554171368	-0.118216487100218	0.115925754665421	-1.01976034093035	0.307842136283947	0.438917948007724
BRWD1	1197.38661989295	-0.152641872789647	0.0675864303378391	-2.2584692226923	0.023916421284114	0.0588125605220891
BRWD3	243.498420849922	0.0878068701987796	0.104470229871202	0.840496573110195	0.400630022196092	0.532693141472542
BSCL2	44.1106232690384	0.397026623985257	0.154810844627819	2.56459180840818	0.0103297247578867	0.0298556025346896
BSDC1	1516.52006547209	-0.282557151639123	0.0602336605657263	-4.69101743087322	2.71849807361236e-06	2.83881199713361e-05
BSG	3887.37154050491	-0.00425105696908982	0.0880745615174862	-0.048266569777311	0.961503796940463	0.974889317517232
BSND	41.4235452700072	1.72350158333092	0.477871989695505	3.60661771456643	0.000310214163984283	0.00162506685903693
BSPRY	344.522630883529	-0.469523179206619	0.222764383229142	-2.10771206958903	0.0350559026615743	0.0799303449066397
BST1	154.259012588051	0.672751835313851	0.171805329706737	3.91577977506404	9.01124772561474e-05	0.000575036036133886
BST2	736.184054980549	0.411387614486526	0.260662326790056	1.57823963114496	0.114510568800499	0.206419796644415
BTAF1	1250.33489658613	-0.0687599363273684	0.0977737783110658	-0.703255387232861	0.481896607723951	0.608505002788104
BTBD1	336.70330875608	-0.2963987602639	0.184081975182601	-1.61014547985964	0.10736610037543	0.196342695728831
BTBD10	694.235779123141	0.237618198783367	0.112013897445829	2.12132783700595	0.0338942233577347	0.0778628964325174
BTBD16	8.97864406121018	-0.0601496655888917	0.430259910226476	-0.139798443125298	0.888819243422453	0.924571500390258
BTBD18	30.8761690460224	-0.101407434023148	0.290600452313768	-0.348958280056825	0.727120630751603	0.81154394088969
BTBD19	82.3147456488256	-0.115111159956259	0.226397663728996	-0.508446766014556	0.611140062969134	0.720636411604526
BTBD2	186.92162844118	0.025282581467939	0.127222305822376	0.198727584007461	0.842475845442061	0.89395620300325
BTBD3	799.811112649437	0.148431679790935	0.1191463644241	1.24579277352178	0.212840483295366	0.332708924555558
BTBD6	82.825872739594	-0.595298320030442	0.18188453501311	-3.27294632271807	0.00106432687866503	0.00462363548172348
BTBD7	473.5094895128	-0.120775620989043	0.0773387223966471	-1.56164489464438	0.118371667059751	0.211430874284027
BTBD9	346.271952827179	0.0169607030564071	0.125639921488301	0.134994537209946	0.892616193470658	0.926967565967819
BTC	263.128106071811	-0.651975593601405	0.18950318995995	-3.44044653675326	0.000580755161086713	0.00276896457064557
BTD	319.05486075842	-0.1778854447679	0.11727078392459	-1.51687776626689	0.12929754807709	0.226691537558396
BTF3	1904.21594931259	0.697747889310943	0.191038519925073	3.65239371402483	0.000259807141670459	0.00140482838914614
BTF3L4	799.458397230873	0.0306730360716302	0.0704978037126791	0.435092080267369	0.663495591776957	0.762961138441764
BTG1	1336.01262868335	0.477835976398086	0.245540133988962	1.94606058339761	0.0516474626560068	0.109257191673755
BTG2	5232.83743152006	-0.0361494638672716	0.247632468448845	-0.145980307403588	0.883936934294501	0.921531716497859
BTG3	510.192676184969	0.434940639382188	0.123288657414194	3.52782363361283	0.00041899122217186	0.00210602101989553
BTG4	38.9034861123055	0.27131060860169	0.515831407230475	0.525967602590098	0.598910716928686	0.709532767658108
BTK	200.371810695352	1.36821083070508	0.320438033481628	4.26981409116508	1.95635967812569e-05	0.00015636637404952
BTLA	43.0417685375359	0.822766474084456	0.505236701801399	1.62847724868545	0.103423729569753	0.190647435383293
BTN2A1	628.944098828909	-0.109485179616982	0.105709005797529	-1.03572234731529	0.300331693624482	0.431658772300591
BTN2A2	369.415900685578	0.023709880943242	0.15872525384702	0.149376865801668	0.881256265327886	0.919725672032115
BTN3A1	808.374121149002	0.122861384250772	0.156480599174707	0.785154101522834	0.432363222546385	0.562528107909194
BTN3A2	1030.35749463271	-0.0875318051925974	0.166548465376092	-0.525563564905489	0.599191477450448	0.709712773033948
BTN3A3	678.584460328799	0.161845310314081	0.181360654772708	0.892394827957113	0.372181342350034	0.5056522948555
BTNL9	97.3613477151568	-0.805840499349625	0.324006285053754	-2.48711378921533	0.0128784199965152	0.0357664290759249
BTRC	514.920923199292	-0.0513968313955382	0.100518568067936	-0.511316788364925	0.609129251216963	0.719096928640601
BUB1	100.990252062394	1.48004137534186	0.372140759946628	3.97710096457621	6.97605503972719e-05	0.000461033267093082
BUB1B	52.7653068252715	1.38043590519385	0.439725638511511	3.13931184423696	0.00169345127899033	0.0067828330548785
BUB3	1351.79288677155	0.031192010183751	0.0649751288601435	0.480060766803413	0.631184184512096	0.736966647628838
BUD13	302.659665874773	0.242953218823494	0.100448595323314	2.41868209347776	0.0155768470151616	0.0416169738239625
BUD23	1101.53567625874	-0.400836264281265	0.108702672462118	-3.68745547098627	0.000226507714628868	0.00124938084479408
BUD31	235.386933361669	-0.124598151399704	0.15397857320029	-0.809191492102159	0.418405007928883	0.549115701772989
BVES	35.6560481582778	-1.51285936233073	0.420907606299468	-3.59427898115568	0.000325291143316059	0.00169469650967071
BYSL	204.298059183062	0.0586792220309671	0.132734893450663	0.442078345079456	0.658432513961674	0.759305477155675
BZW1	1777.19663438078	0.0548334789606019	0.0912834242093458	0.60069480779828	0.548043277938727	0.666608537199669
BZW2	586.699716748501	0.0961634243795166	0.0986576808593459	0.974718071030017	0.32970012650833	0.461735436663044
C10orf143	66.5955075805376	-0.341496191897997	0.174642052673736	-1.95540642514078	0.0505351183610176	0.107429458615566
C10orf67	78.437353774973	-0.000375037655346424	0.52772666439263	-0.000710666488262558	0.999432970228865	0.999687723309312
C10orf88	196.602303017271	-0.185608895082139	0.114283229737842	-1.62411313985362	0.104351664125402	0.191961340900788
C11orf1	88.2501627703636	0.241601412679515	0.209824244755463	1.15144659741817	0.249548553051876	0.375334711861554
C11orf16	442.697587051898	0.168323927681652	0.482170043518497	0.349096610094971	0.727016781434075	0.811491481348926
C11orf21	48.4363113638489	0.973224501493362	0.453458520996139	2.14622607456008	0.0318549462454291	0.0740842876594168
C11orf24	426.818184684739	-0.132355707843325	0.114279245735693	-1.15817799628674	0.246791405817637	0.372247861416952
C11orf54	264.814192442763	-0.624932443060103	0.151724260952274	-4.1188695804996	3.80735546353289e-05	0.000275050603451073
C11orf58	2212.60795525072	-0.253131223949478	0.0715788811048939	-3.53639537307843	0.000405627136031428	0.00204967340419421
C11orf65	56.456251523472	0.00785558828784348	0.169889845464447	0.0462393044526457	0.963119515539398	0.975754680734573
C11orf68	88.3594788531049	-0.0872857578656035	0.211646163185946	-0.412413608409791	0.680036290405811	0.775298941421848
C11orf71	241.166021729823	-0.479403103647513	0.139589691597497	-3.4343732560844	0.00059392574804176	0.00282233357300137
C11orf80	216.812704801314	0.0908769785584323	0.16926755078424	0.536883638579201	0.591347993333752	0.703550261694718
C12orf29	304.155174440031	-0.486031182953216	0.129617756471418	-3.74972685984109	0.000177027285160302	0.00101520340830103
C12orf4	256.706000905403	0.10037906578955	0.0960155915603348	1.04544547565979	0.295817128122191	0.426846204785634
C12orf43	163.291682206332	-0.397765375043109	0.100414990406851	-3.96121508782191	7.45693226485304e-05	0.000488068354336438
C12orf56	29.9568450286321	1.2502572717983	0.3886105616718	3.2172498514186	0.0012942583454975	0.0054355804301197
C12orf57	44.516357703805	0.0173854451963539	0.158744039525005	0.109518727433009	0.912791068768541	0.94202519568182
C12orf60	29.8703080027128	-0.108321009084279	0.2744368300339	-0.394702886893492	0.693062171976094	0.786068846731189
C12orf73	84.6069989221954	-0.125708549557534	0.129312326310816	-0.972131220154374	0.330985272237988	0.46289945735253
C12orf75	312.732514776802	0.77971615262587	0.300884138108462	2.59141660815899	0.00955817036625201	0.0280170188867038
C12orf76	202.905273467831	0.331078697861924	0.158513713898282	2.08864387641801	0.0367397924300488	0.0829449158281642
C14orf119	678.230333942711	0.0534185751051134	0.126800323259701	0.421281064053019	0.673549855913143	0.770118077145384
C14orf132	408.054973164308	-0.125637557295758	0.205576362843623	-0.611147874969106	0.541101687801785	0.660806331887341
C14orf28	144.332514794877	-0.324494320911279	0.149187343663069	-2.17507941990126	0.0296241653882656	0.0697139731153135
C14orf39	65.8967810745653	-0.410850107396185	0.20654081890465	-1.98919569301144	0.0466796071267496	0.100885903366291
C14orf93	159.377143277462	0.128718796753119	0.1304927451354	0.986405770064538	0.323934034752402	0.45607637302402
C15orf39	243.895952527016	0.683421498700365	0.146268527379485	4.67237560221871	2.97735845493097e-06	3.06429646316796e-05
C15orf40	196.012617158917	-0.305271231051895	0.102279783945698	-2.98466832129767	0.00283885963155999	0.0103458568395504
C15orf48	21.8021707479309	2.13044563292538	0.394104678091012	5.40578620696654	6.45247254615156e-08	1.09763067881404e-06
C15orf61	27.0157708849645	-0.279135516089857	0.230473684425614	-1.21113834226028	0.225842388626127	0.347656700939778
C15orf62	87.1782570783579	-0.891468973056748	0.291411996500867	-3.05913615005927	0.00221976244134922	0.00847475497466171
C16orf54	149.720615381775	0.218019485690101	0.280345160138869	0.77768235978144	0.436756294099344	0.566287069701617
C16orf74	37.7471398696404	0.756030198216209	0.330786703566614	2.28555195860211	0.0222804834345887	0.0554892409869513
C16orf86	29.8227147474038	0.259504100558838	0.298761871175445	0.868598457821436	0.385066798299592	0.517982335631989
C16orf87	94.9827135463322	0.184409848170715	0.138240634374752	1.33397715515978	0.182211343553051	0.294947971481302
C16orf89	372.955123602577	-0.365036502548689	0.286829140969249	-1.27266184082678	0.203138063980711	0.320632006117277
C16orf91	71.5001124398775	-0.117700166841209	0.163302840196297	-0.720747824714672	0.471064681974684	0.598739946148038
C17orf100	63.3436016324478	0.191794477243408	0.164601476567766	1.16520508346987	0.243935988427546	0.369188532103819
C17orf107	35.093284108275	-0.652379382723254	0.262157457049619	-2.48850210123826	0.0128282479116269	0.0356514436814668
C17orf113	11.7247665763554	0.0628985048474707	0.373759282131011	0.168286134564608	0.866358181317129	0.911032268014881
C17orf49	10.3523763768866	-0.170246917883124	0.263055604137086	-0.647189853421269	0.517509077389587	0.639882380228354
C17orf58	160.269989019105	-0.414447530882144	0.157630967290002	-2.62922659174998	0.00855793167876959	0.0255788373729246
C17orf67	10.2206492382606	-0.372406405378013	0.367419497006518	-1.01357279189625	0.310786645931628	0.442320974144964
C17orf75	229.012358112533	-0.244076933006727	0.100924855970732	-2.41840258932358	0.0155888187960757	0.0416411654779155
C17orf80	289.711417487002	0.164083137703403	0.0988221798017854	1.66038775943332	0.0968364710092491	0.181100566442687
C17orf97	14.4767731506787	1.2816507735765	0.392489856308321	3.26543668066085	0.00109295438326683	0.00472642345384247
C18orf21	79.0446177252794	-0.00769764285577351	0.142009187352027	-0.0542052454443795	0.956771641570577	0.971758970619863
C18orf25	501.762334320523	-0.0387027040870105	0.090179874815678	-0.429172297767283	0.66779784139913	0.765687886423501
C18orf32	77.8396851598808	-0.256396668257884	0.131885598238225	-1.94408390061479	0.0518853343538595	0.10967912748428
C18orf54	45.3692213090351	0.303722377276501	0.30766472055068	0.987186235499725	0.323551348325687	0.455717365303324
C19orf12	247.972104402153	-0.249687348282207	0.110309103436303	-2.26352441008087	0.0236033816138005	0.0582333689141034
C19orf18	15.2398770147442	-0.224488119725524	0.226844825534463	-0.989610934243765	0.322364323478907	0.454499373084007
C19orf25	306.106980388854	-0.0758941734932534	0.097475075845868	-0.778600814974084	0.43621489885737	0.56585129083174
C19orf38	22.5248354383683	1.33607575575436	0.387779783351773	3.4454497452291	0.000570109965220848	0.00272640527756369
C19orf44	69.6795701088398	-0.309383129698784	0.220259700269522	-1.40462885094371	0.160131672805746	0.266792673821432
C19orf47	81.0654648616089	0.174445586510844	0.165363164599441	1.0549240934848	0.291460042065855	0.422224307029363
C19orf53	73.8190524386414	0.438832680795689	0.188088644793754	2.33311628821019	0.0196420428062936	0.0501054612329952
C19orf54	172.423976007599	0.251430340898875	0.131084666172827	1.91807591413766	0.0551013860241961	0.11514745798498
C19orf67	8.97855604398257	-0.951967819324789	0.36697663408238	-2.5940829222143	0.00948436090209647	0.0278178039608439
C1D	310.534436246384	-0.00761969438545664	0.15941404600941	-0.047798136840507	0.961877121446833	0.975026067032392
C1GALT1	807.674178231388	-0.642113558848367	0.120935738513564	-5.30954345457067	1.09900179598317e-07	1.73927390661416e-06
C1GALT1C1	992.854436428368	-0.557741181240801	0.109582474782277	-5.08969324108572	3.58643215315817e-07	4.84813626764516e-06
C1GALT1C1L	24.5134643874132	-0.815727602710092	0.329919717811328	-2.4725033354223	0.0134170461618384	0.0369745818456068
C1orf109	289.578508337236	-0.181776600167144	0.103143849316478	-1.76236005706357	0.0780084827552866	0.1523144701589
C1orf112	116.944471325517	0.642295233690483	0.211536364094984	3.03633484691114	0.00239473258017976	0.00899836998738248
C1orf115	175.28293711419	-0.823786251278514	0.220710904891799	-3.73242206443023	0.000189647383611506	0.0010764279924669
C1orf116	842.363896674654	-0.232779611281749	0.197921198409549	-1.17612268494893	0.239545854106457	0.36393327664641
C1orf122	28.2507276723456	0.553790295676272	0.247091806494596	2.24123293901445	0.0250109902653752	0.0608853830215264
C1orf131	271.227125561146	-0.230703567150457	0.0868819302850363	-2.65536880216151	0.00792217433637074	0.0239849498731055
C1orf159	192.178822649298	0.0327185541690488	0.123957244094753	0.263950319386244	0.79181820083481	0.860436155226477
C1orf162	74.4329813488252	1.1807211664772	0.305792885591808	3.86117932139632	0.000112841044747986	0.000696003195796569
C1orf174	386.114584797612	-0.0847688003106411	0.0758859373767569	-1.117055455081	0.263970614960126	0.390930649295135
C1orf198	1033.44343414981	-0.338435996434289	0.125315749167398	-2.70066610687699	0.00692007717106658	0.021484145632226
C1orf21	649.595056987024	-0.38786549543706	0.0954326143965522	-4.06428659520275	4.81795970076929e-05	0.000338633061193903
C1orf210	265.113408713231	-0.187458129130597	0.156961709756284	-1.19429209468771	0.232363728877862	0.355442802157253
C1orf216	235.080331441887	0.172451075276579	0.205353215071199	0.839777819971253	0.401032971737161	0.532980697472114
C1orf226	257.880277711479	0.0282220114503726	0.160516874805402	0.175819592080813	0.860435677149838	0.906787106857517
C1orf35	125.074066307078	0.0874076825501856	0.174210192200449	0.501736904403463	0.615852601341917	0.724636983527519
C1orf43	3241.93318533305	0.138514664108631	0.0878931273652821	1.57594419792308	0.115038663906665	0.207162473478952
C1orf52	277.21950491136	-0.120192453106184	0.0981595501768278	-1.22446010489724	0.22077870741383	0.342046456298288
C1orf54	34.8731609569217	0.396233762115218	0.179605226966706	2.2061371420369	0.0273743988110704	0.0654336140368435
C1orf56	191.140527992459	-0.185414309907742	0.102926654680627	-1.80142170638954	0.0716364374077217	0.142563800919452
C1orf74	128.794847815647	-0.0242359550339	0.201510273104567	-0.120271560653008	0.904268031864603	0.935732233045829
C1orf87	310.77826119576	0.0482373906354292	0.569760545870906	0.0846625674329486	0.932529655941552	0.95574853475091
C1QA	443.507412157733	1.46725099008378	0.371429716021154	3.95027895398714	7.80601613062387e-05	0.000507426595012093
C1QB	587.675843547674	1.94522526741661	0.332028869162582	5.85860281463689	4.66777592801151e-09	1.10136365904734e-07
C1QBP	1044.89216363391	-0.238865658787519	0.229310993787195	-1.04166684223256	0.297566166938021	0.428590155689664
C1QC	621.86209529977	1.49831188043593	0.306568933457353	4.88735718762697	1.02198578466176e-06	1.19974071349067e-05
C1QL3	25.4054842728179	-0.660541574520027	0.315804298692487	-2.0916167932319	0.0364728090734315	0.0824725723939862
C1QTNF1	110.32892332517	-1.32376842665209	0.276812620121855	-4.7821823516188	1.73402266174408e-06	1.91317987999663e-05
C1QTNF2	21.2256840588611	-1.39756084555868	0.326254092067742	-4.28365767522233	1.83845704414866e-05	0.000148354857576157
C1QTNF3	84.4260565724626	-1.32228704701743	0.257690924261508	-5.13129071505661	2.87762060596827e-07	3.99980858327138e-06
C1QTNF6	102.688204924936	1.15276273027659	0.230327649892528	5.00488209216078	5.58962342577637e-07	7.1043951288272e-06
C1QTNF7	23.9012842383684	-0.327940121291599	0.42308751773561	-0.775111785492406	0.438273608094917	0.567985089019968
C1R	3193.10466937921	0.485458596084801	0.215431930519531	2.25341988494501	0.0242326869107365	0.0595287567803758
C1RL	242.36583154732	-0.00928445903687709	0.108271749400614	-0.0857514456751211	0.931664004971001	0.955036325336515
C1S	6247.25257548636	0.528890599696608	0.223950679146401	2.36163873988908	0.0181943625147935	0.0469919531208029
C2	144.248396317072	0.191232637797665	0.206790828574846	0.924763632486003	0.355088871653887	0.487868764575843
C20orf27	213.46878723549	0.0318257758525785	0.124346992175019	0.255943270487665	0.797994642074692	0.864086835185992
C20orf85	575.504123662252	0.426002303430707	0.525755325054256	0.810267215813259	0.417786613337492	0.548455389497213
C20orf96	365.643263081486	0.0183826812671997	0.265999914819198	0.0691078464430883	0.944903775404641	0.964153066040118
C21orf58	307.849660025961	0.379911854452561	0.368697998835031	1.03041474500258	0.302815354440254	0.433917806126744
C21orf91	404.348818207014	0.282134656683144	0.114391483240773	2.46639565018405	0.0136480488402048	0.0374593149767206
C22orf15	218.919875282836	0.683926453400044	0.517304161278517	1.32209733575257	0.186135740862934	0.299998611360324
C22orf23	18.0236673335163	0.31448606933678	0.308058652116085	1.02086426456957	0.30731875192351	0.438434457696193
C22orf39	520.172181901265	-0.410833427363447	0.0859900964581997	-4.77768306217863	1.77326588503607e-06	1.94703349546811e-05
C2CD2	333.940158646234	-0.193033912661408	0.115085816850584	-1.67730410179061	0.0934830308947364	0.175912241764087
C2CD2L	130.57059877819	0.334809249440306	0.145637890169734	2.29891581819883	0.0215097199957425	0.0538780931635767
C2CD3	408.859721775758	0.408559889481145	0.124412183427477	3.28392186541203	0.00102373300316641	0.00447041560728065
C2CD5	516.483498335838	-0.137773443989699	0.0956574894755023	-1.44027869375542	0.149788566871262	0.253284978925286
C2CD6	14.7779700855458	-0.494469800067577	0.349026335368228	-1.41671200697765	0.156567145116027	0.262185335262198
C2orf15	50.8414968871955	0.163896020934852	0.190928235382777	0.858416884261616	0.390662307640092	0.523143005775077
C2orf16	40.000177874968	0.436092934366303	0.384346184320042	1.13463578450195	0.256527953239164	0.382647495557896
C2orf42	235.680123240119	0.117574737431275	0.124508826684236	0.944308452359392	0.345012047917893	0.477233234886427
C2orf49	112.459441813067	-0.186235156419818	0.141990727058993	-1.31160083673945	0.189654850570298	0.304125251841271
C2orf50	45.7942922518152	0.363969048755787	0.50671821850257	0.718286881082293	0.47258041744767	0.60013214652304
C2orf68	700.852313106181	-0.499257984819371	0.0865954764764088	-5.76540490490151	8.14620249070285e-09	1.79883149919281e-07
C2orf69	340.618598092554	-0.234731924085833	0.101642731939528	-2.30938228053027	0.020922377419037	0.05270283000825
C2orf73	64.753794658873	0.30647449047126	0.493441924782363	0.621095361133801	0.534536881268995	0.654642585802582
C2orf74	9.61615801316413	0.400447880701418	0.278927766820457	1.43566875849683	0.151096619106646	0.255103990271718
C2orf76	33.7149710004947	-0.119303826449528	0.195124145071907	-0.611425235998152	0.540918100001193	0.66070042590203
C2orf81	18.6358278986259	-0.100622547247736	0.311384726230661	-0.323145417136482	0.746585115853612	0.827409666108944
C2orf88	217.336556621394	-1.37742282305286	0.226613342577139	-6.07829533507711	1.21466886551529e-09	3.52426789740463e-08
C2orf92	69.2281350662566	-0.195264732094401	0.174968307259	-1.1160005783525	0.264421887043553	0.39139593918983
C3	6342.64824270798	2.3152780464764	0.242319089382919	9.55466633839043	1.23982784516731e-21	9.31502236303337e-19
C3AR1	285.618293990839	1.77959491028106	0.275041359231451	6.47028110700801	9.78207637102692e-11	4.01261897116119e-09
C3orf14	87.9817401145126	-0.452891084705171	0.158531928661394	-2.85678152362918	0.00427960298462919	0.0144972312780213
C3orf18	195.114136413068	-0.522520209190328	0.177473031830328	-2.94422315211182	0.0032376646361599	0.0114740969913561
C3orf33	76.7344334358007	-0.811180980235186	0.189758904769359	-4.27479796650982	1.91310694884967e-05	0.000153424728622635
C3orf38	485.224537967842	0.0855142381802815	0.105900841545602	0.80749347155526	0.419382234264597	0.550044229522889
C3orf49	9.55110943792363	0.196498395462571	0.30950580226273	0.634877905441559	0.525508048168939	0.646859307373598
C3orf52	227.900270831689	-0.202164607383968	0.172736128863706	-1.17036666685683	0.241853443817206	0.366884310384842
C3orf62	95.1629728946552	-0.216188722110841	0.163642725282417	-1.32110194167043	0.186467375740334	0.300297428138542
C3orf70	303.574292432486	-2.0603223602357	0.269202436972849	-7.65343131140932	1.95686185140284e-14	2.06920021694634e-12
C4A	249.511464565057	3.22478260537267	0.3921496278234	8.22334735664959	1.97900596086067e-16	3.66887144042675e-14
C4B	216.710301822857	3.00201112903462	0.3895721193159	7.70591882783153	1.29905184816874e-14	1.43751667694641e-12
C4BPB	25.3467324441421	1.2978684416062	0.348884671779392	3.72005005260557	0.000199183299879254	0.00112119148492758
C4orf19	329.494269737855	-0.92791435122571	0.19627028207273	-4.72773739063492	2.27035554040627e-06	2.42403330884813e-05
C4orf3	2392.49181255657	-0.332750945554736	0.0819424939273357	-4.06078616364557	4.89077509366569e-05	0.000342738411694049
C4orf33	280.645340086401	-0.0902725092504645	0.115704915400689	-0.780195974715928	0.435275531298959	0.56511760841816
C4orf36	82.2499241137414	0.114035608997537	0.118334305225358	0.963673287981582	0.335209750614816	0.467296795901025
C4orf46	135.421994896665	0.13763293073286	0.134418516447865	1.02391347836547	0.305876143401884	0.436856623017698
C4orf47	133.944274524661	0.392807572449207	0.374307992539029	1.04942341675552	0.293983285379449	0.424930275292795
C5	78.5411061391616	0.0608826617029108	0.177239316371882	0.343505396822719	0.731218281480564	0.814779561949501
C5AR1	209.737485363102	1.26488329738959	0.270987216584674	4.66768622273499	3.04610621654013e-06	3.12603639404101e-05
C5AR2	25.6843414339394	-0.10409154220291	0.460706127115664	-0.225939131425479	0.82124876217164	0.880706094416033
C5orf15	1620.04235629126	0.141751469457433	0.102090578837488	1.38848727347387	0.164988717419744	0.273018538879753
C5orf22	557.972572884382	-0.25810028061629	0.1150402409193	-2.24356519556793	0.0248603907153267	0.0605911008129229
C5orf24	725.927759897042	-0.0946999705372659	0.0887677545130048	-1.0668285015973	0.286049285710778	0.416118252306071
C5orf34	67.514603266186	0.130847439878307	0.196890504788538	0.664569579009603	0.506325832060285	0.630258218753102
C5orf49	261.822208036112	0.811903062549635	0.495265024830537	1.63933050355704	0.101144446553574	0.187387956167867
C5orf63	133.954419524437	-0.3306387776973	0.192478914357939	-1.71779219973381	0.0858345248047872	0.164667093346101
C6orf118	484.749316998645	0.137240654387809	0.523029747063932	0.262395504573536	0.793016538131437	0.861050691655014
C6orf120	291.772266040655	0.13029576412514	0.130363367374683	0.999481424491368	0.317561533116896	0.449409228238693
C6orf132	94.2922280640671	0.367434743652062	0.271319651676486	1.35425038835809	0.175656508198675	0.286538298998524
C6orf136	143.353806660751	0.293563248110049	0.127318873176419	2.30573237718868	0.0211255908070521	0.0530742359680867
C6orf141	61.2310278652757	-1.63999972923414	0.336360814834753	-4.87571576980463	1.08414618571565e-06	1.26336218784415e-05
C6orf163	58.1627659946198	-0.523752534006834	0.178593567667943	-2.93265060352365	0.00336081876820695	0.0118370806602897
C6orf226	12.406963950533	0.649334773138566	0.259028273239307	2.50681041501083	0.012182603469278	0.0341663388062758
C6orf47	411.82430659285	0.098074012474165	0.0730822029705199	1.34196847505714	0.179606217500552	0.291444234434139
C6orf58	11386.0318723507	-4.42219744214594	0.613533174287792	-7.20775603907541	5.68814190729243e-13	4.25121600662825e-11
C6orf62	5719.10273147641	-0.306688273633058	0.112845906520038	-2.71776161928036	0.00657251719434963	0.0206158389253661
C6orf89	1548.70117418778	-0.154963743565169	0.072314036440348	-2.14292758630614	0.0321189134646473	0.0745524373508683
C7	882.148484276711	-0.591802427487951	0.351457659698822	-1.68385127242664	0.0922104154133784	0.174114243389679
C7orf31	43.5711629690264	0.02136985104753	0.242531322768097	0.0881117160605412	0.929787884529628	0.953957173689772
C7orf50	614.970071503984	-0.662419193918518	0.12460615129547	-5.3161034750826	1.06012878278313e-07	1.68710572733881e-06
C7orf57	292.550525199254	0.311651140139902	0.482002744088631	0.646575447882918	0.517906752454647	0.640207732186534
C8orf33	909.293605732289	-0.403220509560281	0.0723302770378796	-5.57471263865218	2.47938791443171e-08	4.77641868805839e-07
C8orf34	105.309499799116	-0.277913783017061	0.37910178220416	-0.73308487604892	0.463506663838941	0.59185392934076
C8orf48	16.9467351958684	0.32027386315119	0.443107062264606	0.722791150098924	0.469808205269273	0.597621825897244
C8orf58	38.5865901964176	0.651988981197571	0.240324085526425	2.71295729585074	0.00666856997037954	0.0208484091824722
C8orf76	73.3042803269624	0.188526081266501	0.131561163689381	1.43299189502166	0.151860153570493	0.256236829231167
C8orf88	13.7821080522325	-0.912366203737738	0.223212618665973	-4.08743111921934	4.36176119151897e-05	0.000309926037874233
C9	11.0742628408405	-0.0732302035219292	0.46610221760076	-0.157111896825718	0.875156661714616	0.916136602994348
C9orf152	426.901584345864	-0.489403092436562	0.177512074973944	-2.75701296663001	0.00583320383272269	0.0186576259717939
C9orf24	244.046461111359	0.245154066131794	0.464889840226393	0.527337973254931	0.597958908721173	0.708841008303832
C9orf40	21.0827995912078	0.266473573132392	0.304905366596811	0.873955011374925	0.382142754386958	0.515165532049658
C9orf43	29.0244836168592	0.858768605885863	0.307069810416404	2.79665592889553	0.00516344885031555	0.0168705531361389
C9orf64	296.722637348261	0.103203995470869	0.106460279102445	0.969413158982586	0.332339089399088	0.464292474180072
C9orf72	745.341419978455	0.0519448824189154	0.174197918366399	0.29819462199116	0.76555462621825	0.840767217207687
C9orf78	763.671176951718	-0.196038808069941	0.0554233083612941	-3.53711847715769	0.000404518159783135	0.00204624264029208
C9orf85	153.278792436594	-0.253865823591199	0.127505353400941	-1.99102090084733	0.0464785894830598	0.100588518021631
CA1	18.397104515183	-0.703325491545144	0.296654334400715	-2.37085863911601	0.0177468171558054	0.0460715092226919
CA11	39.3967100825873	0.285190673541261	0.233498292038825	1.22138226815741	0.221941317697599	0.343251604564814
CA12	2635.43391910131	0.490665739567014	0.265521266993758	1.84793385901759	0.0646119116200633	0.131274557127299
CA13	192.090457421207	-0.177926049002845	0.160672045912848	-1.10738646534293	0.268126875115004	0.395731094113595
CA14	26.5265705887134	-0.408516162579932	0.3626235147966	-1.12655728575427	0.259929707297394	0.386590599257168
CA2	2287.50339980864	-4.02843624933463	0.403573273310267	-9.98192029985487	1.82892392418842e-23	2.0082991552146e-20
CA3	121.459435706255	-2.37123042903181	0.291800125026648	-8.12621457518315	4.42904696942404e-16	7.71032262055222e-14
CA5B	210.89396333407	-0.377749757519538	0.126776534699337	-2.9796504409543	0.0028857748693541	0.0104900525235625
CA8	381.889388111863	0.0919741009110796	0.234882628219363	0.391574726527594	0.695372464918103	0.788125600373635
CAAP1	385.477701589803	-0.0919753064202998	0.106823594626998	-0.861001792173864	0.389237056003737	0.52170260281909
CAB39	733.504567250379	-0.182528703884804	0.0751094370477808	-2.43017004332876	0.0150917404857835	0.0405104541998043
CAB39L	640.873116552938	-0.932271501784205	0.115360011314287	-8.08140959040235	6.40223835089506e-16	1.07519944069443e-13
CABCOCO1	443.193130083505	-0.110406040869832	0.386089433141659	-0.285959758005921	0.774908943516031	0.847779366086093
CABIN1	324.917742424353	0.407632800838987	0.112031407926762	3.63855822561356	0.000274168646262265	0.00146472957537195
CABLES1	94.8674700614448	-1.01005233818201	0.157273803669084	-6.42225414924942	1.34270998376746e-10	5.35396229560907e-09
CABLES2	42.9350432109029	-0.153321925587817	0.241191745082843	-0.635684797318229	0.524981887241871	0.646380703470228
CABP4	9.91684929488581	0.41393106284317	0.419220720473762	0.987382165593785	0.323455324001757	0.455627072244433
CABYR	35.8016506007998	0.278170300917369	0.244217912748547	1.13902497071859	0.254692739293847	0.380825270076429
CACFD1	528.820833102158	0.145238890108541	0.0916327317854355	1.58501102475727	0.112963829413524	0.204224754923766
CACHD1	490.455253735042	-0.0415266397522175	0.127215542337519	-0.326427408075988	0.744101003557106	0.825205238174152
CACNA1A	24.980988702578	-0.349211070345644	0.426525468518722	-0.818734392481688	0.412937969804629	0.54429266103057
CACNA1C	147.455793822148	0.344578930142996	0.248613013168127	1.38600520444185	0.165745314307965	0.273939372669468
CACNA1D	161.424117601243	0.484657694889924	0.194190472322431	2.49578513865091	0.0125678701427628	0.035040302009363
CACNA1F	19.3135962329704	-0.351052789712663	0.472351026582275	-0.743203189908841	0.4573586723924	0.585936104496377
CACNA2D1	107.610756628546	-0.557814967139605	0.213279903363626	-2.61541269637849	0.00891197011657104	0.0264597282475149
CACNA2D2	25.2309592861371	-0.0436051645911077	0.232619628251151	-0.187452644985009	0.851305749322738	0.900117536547938
CACNA2D3	54.9012791366307	0.481582197631413	0.243825801677611	1.97510761501839	0.0482559368518443	0.103586992264673
CACNA2D4	42.314955888717	0.628583343544085	0.287909827534598	2.18326463159216	0.0290163275663265	0.0685661440174327
CACNB1	228.64259229018	0.2091466859255	0.180358616138164	1.15961571675224	0.246205299124566	0.37167731017377
CACNB2	129.512776141831	-0.650466642252915	0.144288521405738	-4.50809694295647	6.54116892529313e-06	6.09896710702543e-05
CACNB3	227.242465630124	0.14734301615609	0.138112916965643	1.0668300937612	0.286048566614261	0.416118252306071
CACNB4	210.465770088316	-0.437637098850504	0.209362637981459	-2.09033045757314	0.0365881250991887	0.0826940287826027
CACTIN	26.6571999999088	0.057685402745089	0.221200057907719	0.260783850107102	0.794259199366413	0.861495814155617
CACUL1	1992.89118905444	-0.179458359712094	0.105570950884827	-1.69988389995535	0.0891527658764487	0.169732693103001
CACYBP	864.201163129335	-0.264576118470596	0.0796381401569513	-3.32222874553786	0.000893014520056874	0.00399366612588091
CAD	457.380448341977	0.442758259830793	0.124517061044256	3.5558039686901	0.000376824981560884	0.00192802029096115
CADM1	904.210765707372	-1.45975907916756	0.214771325192169	-6.79680622104194	1.06963812779295e-11	5.88529557257139e-10
CADM3	13.0480670623252	-0.540930910852743	0.410313464417709	-1.31833575488535	0.18739127681463	0.301409631158179
CADM4	48.1862209950428	0.637122078007502	0.213124369982537	2.9894379420791	0.00279491216269804	0.0101987144996203
CADPS	20.4170476127238	-0.761349120404256	0.486851156033164	-1.5638231746386	0.117859100306977	0.210656935526517
CADPS2	572.994094375582	-1.05436291062095	0.171965813602	-6.13123555511551	8.71991835105984e-10	2.62056493602904e-08
CALCOCO1	2265.94412349101	-0.205401177415576	0.0983418917974875	-2.08864374745355	0.0367398040477396	0.0829449158281642
CALCOCO2	1920.84173526838	-0.316423712237866	0.0790119982430914	-4.00475521786381	6.20817329787073e-05	0.000418619148923499
CALCRL	865.895710432509	0.319522811222176	0.210683263485961	1.51660272361154	0.129367017337756	0.226757634147404
CALD1	2881.23697194481	-0.493642509237075	0.19548978801926	-2.52515752479326	0.0115646438762613	0.0327875454485858
CALHM2	344.509933065802	-0.349812141027247	0.203255001448868	-1.72105059424699	0.0852416433834106	0.16377179802129
CALHM5	93.3997146440522	-0.714123567197499	0.317665681921409	-2.24803498721708	0.0245739590294985	0.060068710980029
CALHM6	60.3681864388537	-0.0362377562034783	0.436640144073809	-0.0829922687945814	0.933857687015349	0.956574230923084
CALM1	7541.75195651278	-0.157074710120932	0.100735826906625	-1.55927354690332	0.118931649951801	0.212006656226519
CALM2	12103.1208884215	-0.650019076325531	0.123278790833556	-5.27275674858904	1.34389636077616e-07	2.05397436296356e-06
CALM3	603.080092623085	0.688354814623905	0.1275981169705	5.39470981991882	6.86343818121366e-08	1.1540115434255e-06
CALML3	16.5153314086154	0.675597508949106	0.372634299844866	1.81303092396586	0.0698270518865314	0.139605205277344
CALML4	7.63970056065093	0.567898211000066	0.286185758349502	1.98436922324599	0.0472146943790862	0.101749662177152
CALML5	20.5311191142035	-2.49045933304925	0.508389970162695	-4.89871846262477	9.64637458745174e-07	1.13828280344015e-05
CALR	3765.7004517784	0.946524517135155	0.146832935588161	6.44626842978867	1.14637552779818e-10	4.63583871368809e-09
CALU	2884.86496754142	-0.326619168113888	0.123980039923026	-2.63444961234625	0.0084273811092015	0.0252361790085696
CAMK1	24.6830647489335	0.69122445493418	0.207358600535906	3.33347376548527	0.000857687596647875	0.00385864810657057
CAMK1D	476.466930619451	0.311983249682271	0.163998559093427	1.90235360241512	0.0571249424104771	0.118560417695487
CAMK2D	803.25009241036	-0.193397697818782	0.0959181317673423	-2.01627882294335	0.0437708280740045	0.0956419058252587
CAMK2G	674.44052844632	-0.313966978870942	0.0988889942471396	-3.17494359469657	0.00149865629823307	0.0061510404420003
CAMK2N1	26.8675185924099	0.0227425716733757	0.261845398567115	0.0868549602086916	0.930786800712121	0.954657915625911
CAMK4	84.6199015470076	0.302735387700547	0.307845541763531	0.983400266140904	0.325410479363019	0.457613495508531
CAMKK1	188.78460209162	-1.27230943562622	0.216210669915279	-5.88458208896336	3.99061037167468e-09	9.6226288945365e-08
CAMKK2	629.386796107907	-0.130748268381188	0.0962598466633216	-1.35828461101225	0.174373391442897	0.284923327193249
CAMKMT	120.842123762798	-0.333151741972491	0.120868875330375	-2.75630712258947	0.0058458078524734	0.01868119702128
CAMLG	395.471341285966	0.0846719386263067	0.118560884956916	0.714164192153894	0.475125656041909	0.602185806623302
CAMSAP1	356.337474047114	0.0637473533049215	0.150004171952925	0.424970535652348	0.670858153905149	0.768147922274485
CAMSAP2	367.417672427599	-0.359323448199494	0.141715473218684	-2.53552727897973	0.0112278183349289	0.031972293383425
CAMSAP3	32.5643873572082	-0.087555079089364	0.254988455344029	-0.343368796721543	0.731321030757349	0.814830449114982
CAMTA1	151.525948719774	-0.181802483883191	0.123512707272468	-1.47193343825049	0.141038852824139	0.242482190059567
CAMTA2	211.878242665012	0.201863106107163	0.126919077596383	1.59048670956396	0.111725139051776	0.202395477152804
CAND1	1470.91923939276	0.186999739596392	0.0635359677663509	2.94321069105409	0.00324827269154277	0.0115059783304648
CAND2	102.344475216729	-0.0902220779686607	0.193250495301587	-0.466865959788925	0.640595780881395	0.74466651238452
CANT1	651.650266517343	-0.254453989884379	0.120809551014074	-2.10624067177218	0.0351834518865192	0.0801794022477749
CANX	9632.46563710385	-0.50942683099709	0.119841864931151	-4.25082529623313	2.12984255082095e-05	0.000168160964673501
CAP1	4236.26873189486	0.20785621340614	0.100014236468866	2.07826626233201	0.0376848420166241	0.0847300550932916
CAP2	355.215463328939	-0.591517132413381	0.173934053345818	-3.40081267029015	0.000671858520122671	0.00313321802507387
CAPG	1415.27603985394	0.205968326766814	0.160740364930909	1.28137277065002	0.20006276360157	0.317321772268046
CAPN1	4212.4886637792	0.241616608879684	0.109149031144881	2.21363951970375	0.0268535864583493	0.0644368711872477
CAPN10	93.8496088202688	0.564221612118578	0.1568883144265	3.59632655995491	0.000322742597252676	0.00168205570492222
CAPN12	54.1474492864085	-0.704426025529197	0.242035769608122	-2.91042116076367	0.00360942015869198	0.0125700104331125
CAPN13	5696.51363757968	2.79067305755067	0.322997764775019	8.63991445728576	5.62551258430417e-18	1.708599832786e-15
CAPN14	23.9509991468753	0.385335792333716	0.55689673848899	0.691934008051898	0.4889787725386	0.615047315004715
CAPN15	62.5046813874564	0.590796092652252	0.211035169731768	2.79951485528772	0.00511794615834404	0.0167373840573565
CAPN2	5324.1210517324	-0.115118658241719	0.110241067489868	-1.04424477069128	0.296372158098795	0.427172107922082
CAPN3	30.8324478951073	0.049526189899389	0.20679887971657	0.239489643112514	0.810725926437143	0.873376545158118
CAPN5	625.721449542673	1.07051156223617	0.217906798734415	4.91270381857573	8.98289230582449e-07	1.06864960132011e-05
CAPN7	633.229261245049	-0.0315436471940658	0.0716621282586044	-0.440171788929231	0.65981269049664	0.7604413173615
CAPN8	204.790994775964	-0.659741289188325	0.271374782144749	-2.43110757740351	0.0150527444724979	0.0404285846368592
CAPN9	114.633709423031	-1.29678268447792	0.303056287115466	-4.27901594393864	1.87721417068423e-05	0.000151055424388486
CAPNS1	405.268571199204	0.831635312707316	0.190616316228655	4.36287579762963	1.28363825935103e-05	0.000109147636701104
CAPNS2	24.41770444449	-0.09821052529719	0.469593136672324	-0.209139609648341	0.834339254314298	0.889046815798195
CAPRIN1	3164.64367918946	0.323930896972987	0.0720446351107422	4.49625286428423	6.91614808699081e-06	6.41090999622038e-05
CAPRIN2	277.336006698039	0.00241161484304575	0.106859749078919	0.022568037673986	0.981994839572303	0.988992262938805
CAPS	2551.42646400379	-0.225101902161214	0.334676852631878	-0.672594774305503	0.501205127164278	0.626067832540258
CAPS2	269.402331672408	0.204719739087319	0.217844135406031	0.939753272245544	0.34734413252604	0.479901034824741
CAPSL	349.984696228118	0.284774225482312	0.523442254193878	0.544041340187326	0.586413025228102	0.699627742175609
CAPZA1	3335.62086819297	-0.238033014190564	0.0991569823393372	-2.40056734861053	0.0163696781316944	0.0433297154329571
CAPZA2	2906.42597513337	-0.312474236732028	0.0898332629542805	-3.47838012842812	0.000504454003707995	0.00246274996680288
CAPZB	1702.71007303022	0.319312991441884	0.100627756937539	3.17320986932151	0.00150763500627902	0.00618078395021052
CARD10	117.490673201317	-0.649327207069227	0.195462480602603	-3.32200433079217	0.000893733066745376	0.00399423263196616
CARD11	76.3755454668692	0.994758386208612	0.275146921956997	3.61537166810132	0.000299917021092276	0.00157865614900157
CARD14	59.612034761913	0.138681507555878	0.247999971390967	0.559199691750163	0.576025443499487	0.690930443320324
CARD16	44.9119808766791	0.203662845544363	0.194291992944605	1.04823077090176	0.294532296688919	0.425594547548772
CARD19	197.000624683861	0.69033525121687	0.181512175151871	3.80324488227453	0.000142813057615733	0.000848732888203411
CARD6	209.854241040081	0.149185841069959	0.144597808528388	1.03172961325116	0.302198800704754	0.433506371567354
CARD8	457.102294283269	0.318315910504354	0.170971660800891	1.86180510274773	0.062630566993613	0.128052279052438
CARD9	57.5993589244076	1.98528907228799	0.325814465663665	6.09331162827307	1.1059846192952e-09	3.24187483376572e-08
CARF	238.96038780491	-0.0215569028881196	0.143566769415091	-0.150152455028034	0.880644335920371	0.919215991171636
CARHSP1	199.69859987898	0.048357500576316	0.0916877834762382	0.527414871893466	0.597905518165321	0.708836580999082
CARM1	54.0604760819328	0.327415681145772	0.177605068522877	1.84350415147976	0.0652554361424809	0.132262012059338
CARMIL1	916.139007474311	-0.696671593251705	0.158151152377557	-4.40509969594487	1.0573523807397e-05	9.24293033377782e-05
CARNMT1	184.236222024242	-0.161678155724249	0.118125471022149	-1.3686985061328	0.171093537479907	0.280762029485631
CARNS1	24.9608923399096	-0.431670467933974	0.32001851243641	-1.34889217704163	0.177371601324685	0.288807722071064
CARS1	604.870943898057	0.0361914818495961	0.067286170730483	0.537874000804152	0.590664038843724	0.703171474813957
CARS2	272.26315876702	0.0115932633744789	0.129974588334617	0.0891963846396825	0.928925838566533	0.953300959420363
CASC3	1771.18351771507	-0.155786764020013	0.0860800368706851	-1.80978969902216	0.0703284059645413	0.140410908411724
CASD1	266.050120809353	-0.448373171023581	0.125856510991452	-3.56257429585057	0.000367235930035032	0.00188300750763293
CASK	303.308249779515	-0.240533324016163	0.112112837685598	-2.14545746037308	0.0319162891449219	0.0742027732155962
CASKIN2	180.267424254156	0.635778789773727	0.198405844676927	3.20443579073487	0.00135327471565525	0.00564193824940968
CASP1	586.190195701238	0.261991805243263	0.127329607938532	2.05758746520085	0.0396297509309455	0.0882274944696269
CASP10	352.812071900702	0.483872839190051	0.147633250393401	3.27753292636088	0.00104718516383524	0.00455471304501768
CASP2	903.493488105711	-0.189681644577143	0.0912466190288825	-2.07877997668169	0.037637578112598	0.0846371183927751
CASP3	958.081222767205	0.347551632734661	0.116796064448707	2.97571356000007	0.00292307745827659	0.0106013543488055
CASP4	1439.82142582146	-0.0856788936824282	0.0902573553747915	-0.949273256751747	0.342481651495289	0.474883494424017
CASP6	206.632258548795	-0.159357261607396	0.0832540834356646	-1.9141074531262	0.0556064274081071	0.115999086840674
CASP7	1104.41998179649	0.0204382088024763	0.104223860705852	0.196099133768979	0.844532574249583	0.895469214399416
CASP8	470.871677005045	0.181626902841163	0.136884809887712	1.32685944474156	0.184555182005149	0.297854745406841
CASP8AP2	372.785997512073	-0.283839310149749	0.0924464119693026	-3.07031180662804	0.00213835400074348	0.00821006007547424
CASP9	231.588361821303	0.16711773923588	0.113921507956646	1.46695511877773	0.14238826487467	0.24430198089975
CASQ2	107.451213404765	-2.16547069222848	0.428994097321652	-5.04778668459126	4.4695778398084e-07	5.87506663565975e-06
CASS4	49.4463111991949	0.732920803576344	0.346271457039703	2.11660761716294	0.0342931631175224	0.0785644203984324
CAST	3024.26547326729	0.0622005996055892	0.0765828223589735	0.812200408520213	0.416676645173782	0.547728170150059
CASTOR1	11.1660077257665	-0.0668726398820535	0.243975068946674	-0.274096202414313	0.784010692158826	0.855442377938336
CASZ1	187.59700105731	0.0200695972096328	0.178703188607271	0.112306878047593	0.910580088414211	0.940252493476649
CAT	1847.85282230477	-0.259295669371734	0.101079349974461	-2.56526846915071	0.010309600107042	0.0298155473111883
CATIP	43.3253493585905	0.801114619207052	0.439489351358114	1.8228305571715	0.0683290580986386	0.137263904356609
CATSPER2	159.565482189386	-0.167890286642404	0.183414428298642	-0.915360302893065	0.360002511147295	0.49304766829393
CATSPER3	7.55570615248014	0.254617019770556	0.394188438579413	0.645927162877104	0.518326527384253	0.640405886531328
CATSPERB	73.905647191752	0.729005950920759	0.25066243810431	2.90831748240393	0.00363379222834735	0.0126197730117441
CATSPERE	61.5303547868506	0.317281063297483	0.234893139047573	1.35074640572291	0.176776681416287	0.288135091027346
CATSPERG	31.7022330800721	-0.560398493829904	0.279505884191493	-2.00496134616603	0.0449671795293532	0.0978217750352815
CAV1	1494.72715111771	-0.92596643773853	0.18767243548126	-4.93395013158974	8.05830223868516e-07	9.78997995380687e-06
CAV2	1200.41483651338	-0.0241470493939254	0.131810721680438	-0.183194880401821	0.854645111240848	0.902571499812319
CAVIN1	1742.01462662847	-0.0845433321847595	0.218451326046483	-0.387012217846505	0.698747162885966	0.790569529222253
CAVIN2	652.756237742131	-0.547340011672991	0.217831906538378	-2.51267144639603	0.0119820868097178	0.03370995057326
CAVIN3	215.37720489574	-0.542944024349139	0.191257985429896	-2.83880447202634	0.00452828952180662	0.0151633434022495
CBFA2T2	321.276317731732	0.0366755848649511	0.099307229278222	0.369314350339991	0.711893430423414	0.80049458206335
CBFA2T3	38.3246776717923	0.6666881258569	0.286157154193385	2.32979716245833	0.0198168742186919	0.0504252904584363
CBFB	507.997973291416	-0.233084092498558	0.0844748033499932	-2.75921438411465	0.00579405106162612	0.0185615078331941
CBL	318.661203125634	0.541806939052661	0.126345785392521	4.28828660464945	1.80056668727692e-05	0.00014570912392788
CBLB	806.889647354158	0.101033768505222	0.0792233286539246	1.27530324996281	0.202201927870424	0.319684629565877
CBLC	231.987753118379	0.672676590628801	0.207126601249496	3.24765909627668	0.0011635859164018	0.00497609016076564
CBLL1	577.809160477487	-0.145791756028524	0.0892418326583946	-1.63367057450057	0.102328040158096	0.189073341473519
CBLN3	16.1061634594324	0.513842593732693	0.349576984766035	1.46989823736994	0.141589317041072	0.24319426071006
CBR1	1016.0689139481	-0.115073425241934	0.169580892121463	-0.678575420864706	0.497406920945562	0.622740203165927
CBR3	78.990272485543	-1.42371942216026	0.240667773236378	-5.91570447100085	3.30458095370375e-09	8.26145238425936e-08
CBR4	621.098099637873	-0.141458845555982	0.0870406655161229	-1.62520408957327	0.10411907934167	0.191607561892785
CBS	52.9722513414007	-1.84786579546859	0.336241381743562	-5.49565251572125	3.89268344792095e-08	7.02503871290411e-07
CBX1	528.774984175086	0.644626211793954	0.0801672936217437	8.0410125210852	8.9099151984297e-16	1.36589759419945e-13
CBX2	31.7430953655658	0.486061008454629	0.438742544061927	1.10785018465413	0.267926522496052	0.395476280491277
CBX3	1280.42419102016	0.0190997407997958	0.0579850814170407	0.32939060070342	0.741860471326298	0.823296138395623
CBX4	34.5605029525811	0.612805980161823	0.326846656708224	1.87490362096276	0.0608059838386844	0.124856936032396
CBX5	1988.33538932115	0.33197905390805	0.0821470453704108	4.0412780814102	5.31606738986443e-05	0.00036737382907547
CBX6	795.298073144628	-0.580365553021014	0.124267049940645	-4.67030925171412	3.00746633352063e-06	3.09305345180166e-05
CBX7	304.549140496312	-0.481167419798683	0.114534428449074	-4.20107234404741	2.65653678090183e-05	0.000202777506216125
CBX8	44.2270491896778	0.280486659043496	0.180549934087136	1.55351294068116	0.120300640121239	0.214046072258592
CBY1	294.93901953132	-0.128692238969607	0.168499991803481	-0.763752197208998	0.445014928618582	0.574323126844793
CBY3	9.03822224957303	-0.613496894153041	0.364894862396043	-1.68129770346609	0.0927051037509032	0.174817087984695
CC2D1A	273.319786358805	-0.104891173091872	0.163169627079525	-0.642835158535666	0.520331066985513	0.642481271621676
CC2D1B	281.322570461508	0.259311404817117	0.102366413533624	2.53316879888481	0.0113036505024276	0.0321433487892736
CC2D2A	638.968341734453	0.533890996302983	0.26623522747852	2.00533566259956	0.0449271747103748	0.0977496447173601
CC2D2B	55.3802728038155	0.28688604566642	0.193891804838385	1.47961924386412	0.138974887921356	0.239757444680739
CCAR1	953.417644074332	0.194527809515876	0.080287995243946	2.4228754115086	0.0153982066027242	0.0412091112212014
CCAR2	521.606423908701	0.143888464996789	0.0859434352838291	1.67422287137576	0.0940868061366784	0.176817076869467
CCDC102A	24.5572251459698	-0.121660072013352	0.312247994801597	-0.389626431678625	0.696812804145945	0.789194127196395
CCDC102B	37.1309331960078	-0.0841935266303765	0.228900323211668	-0.367817421352093	0.713009377933194	0.801244498936971
CCDC106	47.7127999322185	0.569338053961922	0.157993727521289	3.60354846292999	0.000313902186320081	0.00164137498524511
CCDC107	29.9035649146678	-0.512387746871333	0.171438105420763	-2.98876230353674	0.00280109951500846	0.0102186801882816
CCDC110	42.8837012641199	-1.44931860964811	0.266962140646276	-5.42892938354304	5.66931085454089e-08	9.85741929946057e-07
CCDC112	76.3911603699618	-0.889159832801333	0.173646208072097	-5.12052547920975	3.04685445328177e-07	4.20636821282372e-06
CCDC113	700.230252256039	0.522441233914644	0.341917371157795	1.52797511324319	0.126518717049512	0.22285966015323
CCDC115	961.623354792419	-0.41192002342464	0.0839390110257474	-4.90737284596178	9.23044591226333e-07	1.09439049333521e-05
CCDC117	489.251746944364	0.026157844689006	0.170512225140681	0.153407444348488	0.878076974635122	0.917773088963194
CCDC12	248.733014616616	0.0755180433095768	0.132559219325722	0.569692879104962	0.568886020648402	0.684768029773203
CCDC120	185.179775710868	0.396042753598713	0.201363509295612	1.96680498360457	0.0492056978264056	0.105218871043665
CCDC121	142.50158431215	-0.0730521334806048	0.178131442738178	-0.410102407287962	0.681730826891184	0.776734580083937
CCDC122	61.9756935552969	0.0273289583727033	0.148304889489207	0.184275504784974	0.853797329199998	0.902036396702921
CCDC124	175.578186239744	-0.110930213604286	0.147419066435532	-0.752482133325659	0.451761170389257	0.580799389498868
CCDC125	346.238567405366	-0.0558190785356801	0.13982467691109	-0.399207634652169	0.689740218209983	0.783274912687247
CCDC126	284.250684270344	-0.274016847029128	0.120819580028902	-2.26798377352064	0.0233301956966875	0.0576690118736301
CCDC127	217.224155140409	0.0246476686917076	0.109550637085829	0.224988821127503	0.821987970783166	0.881252593535839
CCDC13	123.550999749581	0.37792665703862	0.362659511191017	1.0420977401019	0.297366366233242	0.428388826115605
CCDC134	107.609660485066	-0.0467743431607407	0.156198932858631	-0.299453666582178	0.764593919571713	0.839970617353102
CCDC136	28.1420566666072	-0.0526484809607973	0.265999569341339	-0.197926940600558	0.843102225578347	0.894484152369446
CCDC137	192.46434979159	0.112239159318732	0.159673822496095	0.702927740841659	0.48210078216316	0.608594682117007
CCDC138	185.462224803615	0.165900553859808	0.224912288263711	0.737623342595173	0.460743366623426	0.589294109716818
CCDC14	594.189595870138	-0.318187900988285	0.125444173498936	-2.53649007453491	0.0111969916736283	0.0319036040201684
CCDC142	216.228602142074	0.0920850871416697	0.155769267999977	0.591163381095708	0.554410955903657	0.672405811004648
CCDC146	512.282168055706	0.10920726853079	0.259092124797529	0.42149976042742	0.673390186093539	0.770057735075194
CCDC148	94.8328976253557	0.29790029606018	0.260470167836079	1.14370216956153	0.252747173334218	0.378709551731496
CCDC149	232.257989704762	-1.15190219292365	0.14552496862241	-7.91549521589289	2.46270866155344e-15	3.41312292657042e-13
CCDC15	73.023197164819	-0.610962212507287	0.248482491321837	-2.45877369168825	0.0139412467705956	0.038154006451352
CCDC150	23.6468701019327	0.289860933865961	0.381736505095318	0.759322019238333	0.447659948752784	0.57688675644574
CCDC152	24.4177089631161	-0.206122732326907	0.295904335809011	-0.696585711606289	0.486062100329011	0.612079788478884
CCDC153	104.474890194475	0.214710118102248	0.360298061137592	0.595923601210426	0.551226265729802	0.669510332961195
CCDC157	139.483487608509	0.255737703835797	0.283294678985211	0.902726817008617	0.366670900099064	0.499926179456938
CCDC158	14.6266289572499	-0.269079794215423	0.412006258609424	-0.653096375583233	0.513694148728335	0.636488496927088
CCDC159	139.289341759642	-0.253495132093613	0.140520834285715	-1.80396831104911	0.0712362748523859	0.141866325825587
CCDC160	77.9245686074358	-0.297392236643741	0.22924355430387	-1.29727632930319	0.194536125852291	0.310487835033705
CCDC163	39.0488703287695	-1.10010125105398	0.274060783864984	-4.01407759088926	5.96787141886003e-05	0.000404325412929411
CCDC167	17.9661715164627	0.154236627345196	0.25441832526754	0.606232381975646	0.544360452608012	0.663655774274436
CCDC169	14.8358060604098	-0.073719097367998	0.362851059675223	-0.203166272778648	0.839005073480251	0.891528764621898
CCDC17	1434.03699182859	0.182695855325255	0.439170163535772	0.416002430252467	0.677408224884684	0.773301345382134
CCDC170	601.040123538615	0.753532205483358	0.400870766658576	1.87973847972094	0.0601437285340775	0.123603761132156
CCDC171	137.383657239172	0.263186818264994	0.157856166671161	1.66725712282911	0.0954632885568458	0.178884017346938
CCDC174	293.218303713945	-0.185828194217933	0.0826246757477738	-2.24906412686212	0.0245084164691978	0.0599848581070147
CCDC175	8.6734640580813	-0.473070429104418	0.393613057066672	-1.20186670795397	0.22941517494356	0.352026402485147
CCDC178	20.3130585818123	0.748330090086568	0.343504549648386	2.17851580380104	0.0293676569476747	0.0692702086794542
CCDC18	76.0621571885481	0.343145144561958	0.134252727938065	2.55596403761912	0.0105894062361467	0.0304336166742489
CCDC180	140.730098596555	-0.0135835282080798	0.286216891943176	-0.0474588628080576	0.962147516092303	0.975126431822337
CCDC181	174.512916468741	0.220027317463682	0.338734638332331	0.649556592579158	0.515978679563082	0.638487833804004
CCDC183	8.36714450128024	-0.0132689866843545	0.218515240246591	-0.0607233924250806	0.95157950159395	0.967989552145203
CCDC184	24.5519820229552	0.692412762764513	0.360284392209935	1.92185056509761	0.0546245636607643	0.114351905889047
CCDC186	846.186752839248	-0.309288410574483	0.0903638986317132	-3.42269883501837	0.000620027319124782	0.0029249471184753
CCDC187	90.4989662368751	0.652957699112483	0.483860256537992	1.34947578415384	0.177184193343938	0.288623244180776
CCDC190	707.108906523456	0.673371959817534	0.452144511470154	1.48928482539367	0.136412381909903	0.236263862140726
CCDC191	244.180441674924	0.471065442844889	0.212010277735007	2.22189908846626	0.0262901260336064	0.0633548256928889
CCDC192	6.96797339357734	-0.896960038000279	0.408021365061855	-2.19831635008697	0.0279265700639556	0.0664641193169335
CCDC200	54.0794621752391	0.217780700040883	0.318506352940034	0.683756220341027	0.494129115936776	0.619614645994157
CCDC22	322.99375577494	-0.132998367782132	0.0890568323416229	-1.49341004261132	0.135329885777449	0.23493057515178
CCDC24	202.838233631235	0.164840935000889	0.202309392632171	0.814796252691019	0.415188946285614	0.546213669929935
CCDC25	703.756537576136	-0.301450752862022	0.0907848022728262	-3.32049798330896	0.000898570083152748	0.00401222644260415
CCDC28A	512.659291381229	-0.393500836193083	0.138339965391763	-2.84444798781561	0.00444884485709939	0.0149464015851009
CCDC28B	48.1141032139862	0.000566537349129645	0.16473004508953	0.00343918651161502	0.997255931590137	0.998597087990451
CCDC3	510.10141897865	-1.42329473012205	0.282583591531341	-5.03672107219358	4.73574090219908e-07	6.16812968785509e-06
CCDC30	382.665649769456	0.306493795428578	0.308019127747534	0.99504792987984	0.319712953676035	0.451763737989892
CCDC32	236.856527262346	-0.17960503936759	0.096995582941094	-1.85168266349474	0.0640714049239168	0.130399102550458
CCDC33	415.733440523908	0.0181435222075645	0.484761537974701	0.0374277263896944	0.970143965691883	0.981140992578933
CCDC34	35.892034856931	0.30558865624813	0.282951234835636	1.08000467439431	0.280140098642296	0.409439941447607
CCDC40	388.728404798376	0.447560339712478	0.313600366900845	1.42716778087823	0.153531538969113	0.258237624459066
CCDC43	257.073891104532	-0.35794501518356	0.0894754515821886	-4.00048291295592	6.32133517305526e-05	0.000424644986331124
CCDC47	2194.61139492346	-0.357619932658022	0.0801402157424384	-4.46242787525519	8.10362085840406e-06	7.35872695634338e-05
CCDC50	1030.95483181673	-0.376837191259599	0.099824004388034	-3.77501577471051	0.000159997538278522	0.000929953118455174
CCDC51	312.776596697855	0.3185868005152	0.151345432732158	2.10503082097638	0.0352886252669231	0.0803421253086645
CCDC57	445.878320691983	0.191139923130335	0.15352120540261	1.24503922848359	0.213117330830751	0.332995605075138
CCDC59	119.105826712623	-0.0966295516613989	0.0977758928513245	-0.988275829997598	0.323017579286066	0.455145192410285
CCDC6	942.502623257475	-0.0564109451489389	0.0922940732362668	-0.611208750149434	0.541061391297373	0.660806331887341
CCDC60	270.64923016358	0.434336356992874	0.303327749013123	1.43190446111834	0.152171165350818	0.25658438287065
CCDC61	10.5299236055342	1.48409085188358	0.427482865056152	3.47169669991015	0.0005171802902075	0.00251627424768646
CCDC65	536.021905427276	0.367548135439187	0.404782458533226	0.90801399045561	0.363870830044381	0.497254725491495
CCDC66	350.064214923066	0.0294938092258774	0.108716999649722	0.271289764442582	0.786168178181545	0.856814074174801
CCDC68	129.565756985833	-1.42773588154686	0.217536031770589	-6.56321561961991	5.26596142932111e-11	2.32388226430201e-09
CCDC69	657.266859879962	0.999763278949542	0.210777106188471	4.74322518715853	2.10342226218615e-06	2.26785141938877e-05
CCDC7	91.1214828635601	-0.0288576687317084	0.16970309710784	-0.170047979226746	0.864972404115293	0.910178465925535
CCDC71	179.973881696947	0.272821421300517	0.120077026665144	2.27205343834278	0.023083282906181	0.0571774880245937
CCDC71L	138.588409038678	-0.755953016705015	0.21770199928867	-3.47242110396346	0.000515786590737006	0.00251034898832962
CCDC74A	445.202319925215	0.46325027142011	0.366527521896631	1.26388945916797	0.206269705689712	0.324641681226091
CCDC74B	250.256570757423	0.325663396659083	0.410230558795711	0.793854552462189	0.427280110027552	0.55789111594652
CCDC77	120.379803153936	0.371281080790539	0.150418888611675	2.46831421384216	0.0135751099961225	0.0373093367721696
CCDC78	1238.49630374221	0.118357246725097	0.447870707429526	0.264266550059475	0.791574533494255	0.860309073853386
CCDC8	72.5863687390915	0.258121933113729	0.295753754342961	0.872759616144743	0.382794115556778	0.515800075474137
CCDC80	1178.23251671016	-0.234851391592652	0.201802666552843	-1.16376753391985	0.244518232505707	0.369677798032088
CCDC81	190.631057298953	0.0226657303202649	0.428804904175308	0.0528579083391232	0.957845121763172	0.972215522836269
CCDC82	538.112405391283	-0.0148111891834706	0.092646875665483	-0.159867119933422	0.872985749837783	0.915138151771656
CCDC85A	9.18428976843644	-0.48720175962067	0.358814548157697	-1.35780938125883	0.174524177382412	0.285082118335499
CCDC85B	51.3193407563774	1.23446424127055	0.315402837911525	3.91392876945778	9.08064330954392e-05	0.00057920546578972
CCDC85C	68.2108401524706	-0.445110817633685	0.227981033691259	-1.95240283995059	0.050890396142847	0.107959638124408
CCDC86	115.65749502166	-0.113935197589467	0.12897257330664	-0.88340640702407	0.37701673032001	0.510230738084769
CCDC88A	503.105285080498	0.0161151093878213	0.131680945777947	0.122379963878723	0.902598105736976	0.934275104009523
CCDC88B	58.461522956889	0.378035150206667	0.250570251863778	1.50869924659765	0.131375658168101	0.229783210558757
CCDC88C	923.878123814252	0.380526624337034	0.172399358052774	2.20723921849262	0.0272973511776005	0.0653260164392702
CCDC89	111.52089241666	-0.10495206466766	0.516181782789454	-0.203323844751935	0.838881919345793	0.891528764621898
CCDC9	28.4892584493996	-0.386448241819175	0.227695545981041	-1.69721476172991	0.0896560652804313	0.170327433042076
CCDC90B	603.24668163887	-0.0174572677471337	0.0814840403829132	-0.21424155779583	0.830358689922381	0.886448774724954
CCDC91	422.921371383101	0.201938548463857	0.107961309312589	1.87047146565414	0.0614183758704664	0.125933254172782
CCDC92	161.601281164272	0.0161772617104649	0.135342832559679	0.119528026748898	0.904857037063306	0.936002478556427
CCDC93	713.181277649043	0.056667127824555	0.0824718555122003	0.687108680562814	0.492014244450052	0.617505129200325
CCDC96	33.0332313278687	0.91170201634143	0.38262043504448	2.38278443292096	0.0171822525800327	0.0448567402304254
CCDC97	563.883304163254	0.318302654648593	0.0977662071604084	3.25575333127471	0.00113091956660141	0.00485530129721359
CCDC9B	331.313688848462	-0.752192849795678	0.199524701403771	-3.76992344558629	0.000163297629322744	0.000947590918122835
CCHCR1	278.617777053344	0.0280355898655491	0.103421506034427	0.271080850981001	0.786328849056372	0.856923759086931
CCL11	37.500283276305	2.47142445530366	0.43936875357589	5.62494359280099	1.85568602109622e-08	3.71527600997876e-07
CCL14	51.1410765845401	-1.45749851494104	0.411099946751975	-3.54536293778793	0.000392072832027202	0.00199317652321521
CCL17	11.551045424755	-0.933952347782077	0.398576906211832	-2.3432174148236	0.0191182387018977	0.0490321339327327
CCL19	65.8318314923078	0.836678725035804	0.433372922518132	1.93062067693165	0.0535299789214307	0.112472836194204
CCL2	599.559288633896	-0.668229940426533	0.386256303213641	-1.73001692106221	0.083627252065681	0.161169032433859
CCL20	28.5955943387288	1.55348209896947	0.489888207218641	3.1710951112488	0.00151865410840669	0.00621832341673214
CCL21	85.8164008806239	1.02161121513295	0.513761341031289	1.98849374902798	0.046757109662181	0.101022815260729
CCL22	67.977320475162	0.581412508972704	0.523641916900642	1.11032461345722	0.266859170448436	0.394349343493936
CCL24	44.8590830668766	2.81745064914618	0.523490819692227	5.38204404578217	7.36447379968931e-08	1.22526647424901e-06
CCL28	1488.58808950824	-2.14604331368003	0.331708127412077	-6.46967359655323	9.82148386253217e-11	4.0172401758638e-09
CCL3	11.4523645785259	-0.0978528325785481	0.405237074142409	-0.241470583079377	0.809190413304253	0.872248973036187
CCL3L1	26.814148387811	0.95967365128957	0.366280289601604	2.62005267150299	0.00879161869462945	0.0261567465215285
CCL4	149.58343319465	0.789584971715547	0.333806469011622	2.36539745336108	0.0180107303840937	0.0466385659326545
CCL4L2	85.7285148265958	1.18561813156965	0.392213733158621	3.02288785765224	0.00250375006768155	0.00932942631588465
CCL5	345.405798589683	0.682289255049869	0.277579256192968	2.45799799454594	0.0139713954300748	0.0382205817748445
CCL8	58.8480898261413	0.809974868997318	0.530012483530558	1.52821847440621	0.12645830338261	0.222780733158924
CCM2	302.15857152679	0.45504461352266	0.14962917797595	3.04114892347935	0.00235677231348206	0.00890495626653159
CCM2L	10.7022015130325	-0.147139925841095	0.342042981233789	-0.430179637981006	0.667064972684713	0.765277865874329
CCN1	3018.99079117357	-0.66778262785015	0.349777449129389	-1.90916432580857	0.0562408967280997	0.11703189515942
CCN2	5188.31826268529	-0.877850746073646	0.320249737978207	-2.74114430698889	0.00612256109416785	0.0194221243598325
CCN3	188.302161526978	-0.60389913641563	0.253850976103441	-2.37895140560558	0.0173619645985435	0.0452679533596729
CCN4	324.143150403784	2.61125404294922	0.308012358437079	8.47775737376023	2.29576096399812e-17	5.6503427174264e-15
CCN5	37.8768991873362	0.0807894991831526	0.408930154674842	0.197563075893466	0.843386926494615	0.894653219566815
CCNA1	205.497468479274	1.64367718112839	0.38251321950561	4.29704673541168	1.73088712182174e-05	0.000140548428122898
CCNA2	124.265249709969	0.955425828803655	0.323997965468204	2.94886366777947	0.00318944640057181	0.0113426376104042
CCNB1	268.490057770962	0.845988162551859	0.27857247761833	3.03686914724914	0.00239049203851427	0.00898953473387545
CCNB1IP1	492.457742865317	0.032091419558182	0.144790140383188	0.221640917491011	0.824593427044055	0.883117350968106
CCNB2	132.587125306558	0.718064463024124	0.255133757685846	2.81446277253635	0.00488588363211019	0.0161337008670768
CCNC	1902.5305632671	-0.860291150093382	0.144126715643324	-5.96899156588275	2.38724450764423e-09	6.17353538888068e-08
CCND1	1936.83934724095	0.148030162984997	0.15221794313206	0.972488262152967	0.330807701518597	0.462726267548244
CCND2	738.997899264579	0.224831055164104	0.184843174110392	1.21633409643696	0.223857677922891	0.345653688734372
CCND3	1352.53620517754	-0.0560425899880455	0.125131841284767	-0.447868339605961	0.654248218942102	0.756287418041826
CCNDBP1	1573.56685540826	-0.185621483082619	0.0835957374006531	-2.2204658856346	0.0263871589363779	0.0635633975391148
CCNE2	30.2715590082266	0.265044762577892	0.2935212367317	0.902983257801419	0.366534780643731	0.499788326840125
CCNF	107.93858633868	0.0146000360610821	0.208388855674544	0.0700615011960334	0.944144708966012	0.9635851662608
CCNG1	2274.1171228357	-0.464754996004402	0.118774867923021	-3.91290686431758	9.11917125754681e-05	0.00058088429139438
CCNG2	358.224655305341	0.382196329891295	0.120911878487977	3.16094940109047	0.0015725581326611	0.00638278855380641
CCNH	641.902669902852	-0.264263333064212	0.0908194956598232	-2.90976437541612	0.00361701330524565	0.0125903108832923
CCNI	3865.52415589709	0.583670218033384	0.126869346986171	4.60056137986591	4.21353835357937e-06	4.1339010307454e-05
CCNI2	19.4374796285698	-0.299709285509393	0.365556600263611	-0.819871082325599	0.412289603505007	0.543638840756879
CCNJ	151.844164564893	0.00668301525795147	0.13888319748134	0.0481196817120327	0.961620860636099	0.974924748823654
CCNJL	25.0947070181987	1.7955629608174	0.438599963308605	4.0938511423313	4.24266751045098e-05	0.000302366843293498
CCNK	69.6232887972404	0.32365224088241	0.163081665254979	1.98460225664472	0.0471887410831276	0.101724445629968
CCNL1	1764.88908114174	-0.408731994017883	0.163578713218192	-2.49868693778443	0.0124654377719701	0.034815911601423
CCNL2	2242.05012137077	0.099420445240975	0.119314497742401	0.833263745162156	0.404695998528598	0.536699682180948
CCNO	643.794480211095	0.790516631529811	0.26289348437232	3.00698449570645	0.00263853219882594	0.00973760267276118
CCNQ	80.9737402102059	0.720122413909647	0.205820423839153	3.49878986971874	0.000467374756280534	0.00231257353410905
CCNT1	554.777034122578	-0.40873269102463	0.0942364068628364	-4.33731192255188	1.44235863707672e-05	0.00012054841653554
CCNT2	893.859818592015	-0.325975258338277	0.0749400122425736	-4.3498159205409	1.3625185946196e-05	0.000114952440533066
CCNY	307.899222851276	0.0154106039187333	0.11084081137949	0.139033662122622	0.889423548839457	0.925132698898517
CCNYL1	172.9775214455	-0.372052132244757	0.123538342994202	-3.01163285201436	0.00259846670315835	0.00961958303619954
CCP110	565.234669712442	0.327874960817514	0.166895975883681	1.96454683272908	0.0494667107517635	0.105582729662294
CCPG1	327.843246649088	-0.126424057600369	0.106885734249247	-1.18279636181906	0.236889862815864	0.360798803794076
CCR1	170.845625518833	1.69491835284168	0.328157256984913	5.16495770477387	2.40493297048469e-07	3.40579545175287e-06
CCR2	190.627261036494	1.09512947569294	0.39764712458219	2.7540233739741	0.0058867563782211	0.0187994289259745
CCR5	167.058646448626	1.01831665769603	0.281739559210288	3.6143900435933	0.000301055549082474	0.00158348119497137
CCR7	133.674827531283	1.69530304258783	0.325645400278064	5.2059787767315	1.92976702117543e-07	2.82537684382351e-06
CCRL2	68.2034366944313	0.266913416552156	0.21440226346603	1.2449188373165	0.213161585833369	0.332995605075138
CCS	415.522820145294	0.11029827990225	0.106459057700573	1.03606289858844	0.300172799581973	0.431517292450419
CCSAP	244.794436953316	-0.640308543188311	0.134700562501843	-4.7535699279619	1.99855935476305e-06	2.16953876724278e-05
CCSER1	106.658387704828	-1.10401400330208	0.212780527307409	-5.18851051490764	2.11982794152397e-07	3.05971120983364e-06
CCSER2	693.224673752682	-0.262035112705855	0.0835694083395312	-3.13553868469718	0.00171538802765769	0.00685530909709225
CCT2	1873.05083842235	0.0793180293635011	0.0795161589668894	0.997508310185472	0.318517842120386	0.45036075636574
CCT3	2542.21837969311	0.134108399877138	0.0739561585796203	1.81334999617047	0.0697778566766434	0.139526390819314
CCT4	1807.62869759101	0.264372663144475	0.0678511684972013	3.89636124181678	9.7648710161631e-05	0.000616240202279966
CCT5	1662.68927083548	0.146253206547945	0.0811400164127634	1.80247938087598	0.0714700159009349	0.142292116734427
CCT6A	2316.91791073037	0.191332778252663	0.0783415500092227	2.44228992444161	0.0145944208070763	0.0394724056500595
CCT6B	176.035987716513	-0.290257164720893	0.162142697068711	-1.79013406072734	0.0734323623514019	0.145347611282066
CCT7	2837.20916632108	0.176437375393989	0.0663695187216273	2.65840974580541	0.00785103760420184	0.0237920526867616
CCT8	2723.79534303618	0.0388483371262902	0.0622065665615752	0.624505406319703	0.53229572094397	0.652850022895024
CCZ1	139.565922759896	0.202106226024957	0.146867512016768	1.3761125469456	0.168786791612963	0.277744259397701
CCZ1B	157.523183295111	0.127796983269171	0.133274786828239	0.958898425655508	0.337609917972391	0.469677135338654
CD101	66.2234792649505	0.891028674527829	0.260257431590767	3.42364354048071	0.000617876106371414	0.00291865698823691
CD109	267.998135806352	0.984806454736321	0.233488373249848	4.21779654819263	2.46701256718307e-05	0.000191083040675737
CD14	1579.02210490682	0.394714295643202	0.243137349995054	1.62342106488876	0.104499424690323	0.192084636550909
CD151	1081.93405579264	-0.312287498541174	0.129578431934562	-2.41002683763669	0.0159513470909034	0.0423874683028009
CD160	21.730616695228	-0.258473211344198	0.404503277684618	-0.638989164250292	0.522829981007248	0.644618930633828
CD163	952.926660122988	3.28389450405993	0.363090553304723	9.04428516294647	1.50647588649806e-19	6.5166494787151e-17
CD163L1	75.6882199351043	1.67656098539284	0.400702588540989	4.18405329373443	2.86356932501133e-05	0.000215940053431256
CD164	8606.58447428981	-0.655550414623085	0.112653935552454	-5.81915235724587	5.91468031427796e-09	1.35524978308697e-07
CD164L2	245.948210026772	0.347722563048919	0.292189865518509	1.1900568913705	0.234024032162107	0.357484543511404
CD177	464.156559423801	2.43532279606616	0.377619234741058	6.44914922762375	1.12479769951814e-10	4.56150203426746e-09
CD180	152.017194543442	1.31997599155691	0.45160496712941	2.92285534401277	0.00346837609778583	0.0121618935877899
CD19	63.8021544517725	1.69421478784759	0.379894463994627	4.45969854372912	8.20750116200012e-06	7.42942797004132e-05
CD1C	108.29546440068	0.863764472835412	0.432596580080458	1.99669741419306	0.0458580632085114	0.099517156020295
CD1D	89.4722572089375	1.52476954025713	0.305563673332969	4.99002228774626	6.03723263344403e-07	7.57972698701966e-06
CD1E	65.8906995889698	0.747742659360626	0.478031961597536	1.56421059558809	0.117768119727208	0.210540202163706
CD2	293.892143745872	0.406895991619408	0.265050153128776	1.53516603109343	0.124743049994331	0.220275487217847
CD200	380.184794341858	-0.627794268266253	0.230663366474271	-2.7216903917696	0.00649489601643442	0.0204217270120267
CD200R1	192.339670854837	0.197025026174764	0.346722849666344	0.568249327566281	0.56986568129514	0.68555811566561
CD207	48.5832282775874	-0.261044394942162	0.463536286136643	-0.563158489959534	0.573326966038241	0.688503612366105
CD209	192.716554491101	2.89868647922734	0.416713327575369	6.95606856659286	3.49899614296366e-12	2.16225843899594e-10
CD22	78.4240733836301	1.97994266894228	0.431114336467693	4.59261616109733	4.37723718091601e-06	4.25937701142304e-05
CD226	68.4739295833643	0.106169597382955	0.284760320035747	0.372838453649817	0.709268681149472	0.798549603549863
CD24	5877.7745658666	0.376673789839663	0.21594710145797	1.74428731525704	0.0811090024029517	0.157249899402708
CD244	79.7706812777191	0.969605757399973	0.404881812426659	2.3947871394584	0.0166300165312545	0.0438076187458311
CD247	99.8458225414112	1.18680374328209	0.342557533061338	3.46453844607057	0.000531142212598001	0.00257893030096478
CD248	510.773454429255	0.791329773228659	0.296432382758683	2.66951189969301	0.00759615814158067	0.0231674694736075
CD27	117.37317658435	0.395512016236239	0.331108183494882	1.19450993950547	0.232278555006082	0.355388678747248
CD274	174.882098532866	-0.287093490445275	0.236726028378281	-1.21276689518276	0.225218955660678	0.347117317216171
CD276	599.752501545035	0.388508373488357	0.111736070527719	3.47701840286191	0.000507023015701253	0.00247275488525295
CD28	88.16018128891	1.90739953375885	0.407586244804511	4.67974461374104	2.87232478930962e-06	2.96689119879847e-05
CD2AP	544.419901164444	-0.0760502624481252	0.103879595995236	-0.732100098383257	0.464107473780807	0.592323128137776
CD2BP2	899.938747254299	0.0472331623386546	0.0647389778625298	0.729593884521193	0.465638461439683	0.593799270774654
CD300A	172.070596033638	1.53910095869446	0.308356808489914	4.99129876921399	5.99746445302055e-07	7.54306652571527e-06
CD300C	28.7173989232434	1.86510871985673	0.386834734512417	4.82146134629713	1.42510338207686e-06	1.60310092822278e-05
CD300LF	49.5678401055287	1.59493098838834	0.390143190438044	4.08806568326256	4.34985005483843e-05	0.000309233613211248
CD302	86.3509036528672	-0.20034655360948	0.221469174420642	-0.904625007672431	0.365664082269953	0.499030093155218
CD320	219.641185649315	-0.382779418899737	0.13357633126916	-2.86562308803365	0.00416189441196983	0.0141353896575944
CD33	81.7737065349418	1.20722221181739	0.337762922712149	3.57417031485787	0.000351340191449179	0.00181377843163438
CD34	1227.9974217893	-0.495181291861479	0.214618886714495	-2.30725869210296	0.0210404028736206	0.0528974552696256
CD36	424.266725173085	0.676714196063337	0.339157483929783	1.99528015192919	0.0460123334057414	0.0998215895694465
CD37	261.249182692606	1.045297887001	0.329393088033337	3.17340565110828	0.00150661860493221	0.0061783914350495
CD38	548.480741665968	0.854258636812869	0.27156296055221	3.14571116427577	0.0016568354170106	0.00665297484608334
CD3D	57.6988024293518	0.736810776700419	0.300858361490795	2.44902874910778	0.0143242014443526	0.038911127615249
CD3E	186.797875390281	1.03893944417923	0.265466376512368	3.9136385474822	9.09156962000191e-05	0.000579384626453247
CD3G	223.450512332622	0.268339010278783	0.23230332760205	1.15512340287464	0.248039895857114	0.373523407789811
CD4	682.43328313132	1.76829868327538	0.264299030908007	6.69052276582452	2.22374759531905e-11	1.10222211538817e-09
CD40	747.709259065924	-0.294603258173551	0.121116133099189	-2.43240310464903	0.0149990040748663	0.0403297764491838
CD40LG	43.6071640369534	0.695769234982235	0.50068334622379	1.38963926048231	0.164638447560884	0.272583372643426
CD44	5739.42281247979	0.0853168842076499	0.163989476861442	0.520258286327334	0.602883565482202	0.713257326144409
CD46	6706.4488752207	-0.716614849251033	0.136561235059922	-5.24757153035844	1.5411721857299e-07	2.3231502588484e-06
CD47	2595.182569524	-0.189824831724418	0.0786266877924801	-2.41425446059007	0.0157674463529119	0.0419769296321927
CD48	106.668744723514	0.89542891574535	0.321155007787152	2.78815180842144	0.00530096969925035	0.0172136811776157
CD5	197.939189611384	-0.46264354516569	0.308752236010771	-1.49842978027712	0.134021623918848	0.233316824169643
CD52	25.3840394159804	1.23564182560515	0.322247101976097	3.83445442341575	0.000125843302572528	0.000764924157286305
CD53	1099.25778208047	0.956302375746108	0.277607665685317	3.4447981592487	0.000571485962383281	0.00273207036604867
CD55	5305.0979023655	0.46693836468801	0.21766242185931	2.14524106044278	0.0319335782260701	0.0742308792016203
CD58	471.338015653475	0.257763211936053	0.116468846167131	2.21315158876191	0.0268871964243275	0.0644910536658894
CD59	11968.958791389	-0.337684668110242	0.0974840465665359	-3.46399929017885	0.000532207915025768	0.00258147060380321
CD6	159.690237155691	0.802574706286313	0.259002197720273	3.09871774583591	0.00194360088169094	0.00758679316000496
CD63	2650.18788557272	0.0547937426819455	0.167659751663579	0.326815124907814	0.743807719043462	0.824944075001586
CD69	302.75779481092	0.662064588992501	0.355788144120947	1.86083937852476	0.0627668626965051	0.128237722197311
CD7	20.8099173157217	1.16442205312263	0.33447309074944	3.48136243341298	0.000498869964070214	0.00243966041010699
CD72	103.815119782337	0.297717596022589	0.293245049496488	1.01525190803317	0.309985762612175	0.441364320311316
CD74	31224.5307804118	0.0434434355978591	0.210712755045457	0.206173734421	0.836655203977487	0.890224585329355
CD79A	446.005234431332	0.581415767698016	0.392049577768771	1.48301592621771	0.138070179429397	0.238463434522362
CD79B	125.141446099498	1.21630521086927	0.290977396962561	4.18006767386735	2.91422356464078e-05	0.000218813959055599
[truncated: 12,276 more rows]
