# Supplementary material for: TFE3 and TP53 were novel diagnostic biomarkers related to mitochondrial autophagy in chronic rhinosinusitis with nasal polyps
Source: Front Genet. 2024 Oct 8;15:1423778. doi: 10.3389/fgene.2024.1423778 (PMC11493635; doi:10.3389/fgene.2024.1423778)
Supplement: Supplementary file 1 [file DataSheet3.ZIP › 原始数据-上传frontiers in genetics/02_result/01_DEG/diffSig_FC0.5_padj0.05.csv]

	baseMean	log2FoldChange	lfcSE	stat	pvalue	padj
A4GALT	858.753868748773	1.4298958782681	0.206019278508889	6.94059259219471	3.90458557415682e-12	2.39218708459608e-10
AACS	963.329278386637	-0.874334107225145	0.156248366708885	-5.59579677945796	2.19610823948287e-08	4.30033540721783e-07
AARSD1	18.5738460167419	-0.856076279201871	0.208499742527171	-4.10588650530497	4.02767212442041e-05	0.000289501609144519
AASS	575.175766307476	-0.859313121461784	0.173623829958385	-4.94928099252129	7.44881421110892e-07	9.15075928258002e-06
ABAT	237.863817487978	-0.69999821481308	0.167203901312713	-4.18649450950254	2.8329578304204e-05	0.000213857604596781
ABCA1	1105.38178223084	0.570602606346859	0.189615677544159	3.00925858946434	0.00261886111604799	0.00967102011185242
ABCA12	53.1789116817685	1.46799611677822	0.458362236321982	3.20269865283363	0.00136146363952281	0.00567442144647827
ABCA13	2791.19286066117	0.982083181138927	0.220099230360962	4.46200188673223	8.119751096478e-06	7.35979577973775e-05
ABCA2	164.745650772775	0.93637271223403	0.146603045975484	6.38712999449287	1.6902794709967e-10	6.57458840557981e-09
ABCA3	143.908900725912	-1.4982478364284	0.246906039391691	-6.06808905978839	1.29441125024263e-09	3.69452395186907e-08
ABCA4	47.0126948645245	1.04385948950132	0.368796726596702	2.83044673181938	0.00464830507335669	0.015495051446
ABCA7	660.767299879519	1.18400137511705	0.165430969523151	7.15707209194202	8.24183604399911e-13	5.88261047640437e-11
ABCA8	322.900944489351	-0.859599135579481	0.261624310597934	-3.28562408292599	0.00101756712738598	0.00444621081831492
ABCC3	406.553519558553	1.02552608901469	0.257701574573199	3.97951037246533	6.9057347248744e-05	0.00045680891194431
ABCC5	1174.75083087082	0.638334989419258	0.215509222997299	2.9619845524071	0.00305663118857019	0.010985249299305
ABCC9	160.829833111532	2.40019826344487	0.276957235594335	8.66631362164693	4.46336419903259e-18	1.41587830980423e-15
ABCD1	104.56854259056	0.726658046003607	0.199113617901434	3.64946432927214	0.000262787726083709	0.00141772289865644
ABCG1	518.970497126714	0.604343486659334	0.180630398581016	3.34574629412819	0.00082061443186549	0.00372240543658732
ABHD10	685.583694356534	-0.724500048883697	0.122843793657815	-5.89773424697235	3.68526882483256e-09	9.00808432782274e-08
ABHD17A	57.6359523340648	2.33021739461471	0.338831073286962	6.87722460637844	6.10298485677967e-12	3.5271299121672e-10
ABHD2	1155.28433069216	0.526312839460965	0.146702041988951	3.5876313125935	0.00033369568802345	0.00172966809968582
ABHD8	49.892978746801	0.962605103841995	0.343947099101565	2.79870103965536	0.00513086181189972	0.0167719377982296
ABI3	154.057578564819	0.540054769270241	0.197097581154605	2.74003752915982	0.00614321693039955	0.0194789529753788
ABI3BP	397.208789537863	-1.01328961688413	0.269651038984871	-3.75778124459955	0.000171426643339637	0.000988334141225089
ABLIM1	3964.16010664062	-0.544886472335283	0.104118843418863	-5.23331276494538	1.66498654481208e-07	2.48096899031236e-06
ABLIM2	43.8691031000043	0.799773705742697	0.271672030044975	2.94389417125604	0.00324110806434354	0.0114834493965014
ABO	459.786801213584	0.948122778552914	0.245380738691993	3.86388427880242	0.000111598106188315	0.000690534445530213
ABRA	26.5031999240176	-1.66184049792751	0.43346239162871	-3.83387470290846	0.000126140412225595	0.000765909989162215
ABRACL	143.371363750949	0.54553300754716	0.194581376494476	2.80362395094192	0.00505318045763171	0.016581011639319
ABTB2	98.4476822213462	-1.18398021197316	0.256708073558716	-4.61216585656917	3.98494819420322e-06	3.93668757593432e-05
ACADL	65.1546980604702	-1.19147517969447	0.2850914975787	-4.17927293452713	2.92442543965016e-05	0.000219255111087216
ACADSB	608.14750073832	-0.74373328430086	0.12373618937131	-6.01063672705365	1.84796078842241e-09	5.02469338185332e-08
ACAP3	117.75633871455	0.8397267127987	0.336182127377734	2.49783270558933	0.0124955147727635	0.03487262431695
ACAT1	1369.74807751886	-1.13653314343334	0.122767048945149	-9.25764000355777	2.09000466812673e-20	1.24311735989621e-17
ACAT2	478.122735160366	-0.61438567571556	0.10125324107142	-6.06781243952669	1.29664203144407e-09	3.69452395186907e-08
ACIN1	581.974861364132	0.655825516862283	0.109592242702046	5.9842330140584	2.17411886614441e-09	5.71557031569273e-08
ACKR3	663.695782221513	0.771575955141358	0.226742010331817	3.40288045436408	0.000666794486464939	0.00311265248341629
ACMSD	10.2539752852811	-0.93310623647893	0.370732125867426	-2.51692845419231	0.0118382865761082	0.0334239598247516
ACOT1	88.9559147186507	-0.523309287053347	0.147223142159219	-3.55453143696254	0.000378653241051842	0.00193321710157906
ACOT7	188.155090202515	0.857336777590229	0.220260390488603	3.89237836039608	9.92662732467421e-05	0.000625894898673694
ACOX2	384.048315704122	-0.606303617087008	0.159466795379232	-3.80206810856857	0.000143493265400455	0.000851711585692928
ACOX3	375.751998598232	-0.520219657294064	0.111158572739142	-4.67997784133908	2.86905923927764e-06	2.96645095279651e-05
ACP1	1841.38806163645	-0.585298214938242	0.0922993403386511	-6.34130442092817	2.27827850698562e-10	8.42549888269943e-09
ACP5	514.400775702857	0.664102216803637	0.176449115843285	3.76370385099275	0.000167415134252772	0.000967942908650596
ACRBP	29.3171435558277	0.784170718752368	0.312632689008279	2.50828127167343	0.0121320052532412	0.0340645898878872
ACSF2	332.720120154877	0.65131097201004	0.120148208324947	5.4208962504754	5.93009705537572e-08	1.01867792377242e-06
ACSL1	1818.88765026462	-0.710177777726862	0.207184704521707	-3.42775196347785	0.000608601240116529	0.00288056455658603
ACSL4	703.42782488948	0.542434923235642	0.119669378879575	4.53277963263685	5.82125367510069e-06	5.48142455224686e-05
ACSM6	13.8729136006387	-1.19259934683712	0.288773720496184	-4.12987492347969	3.62960644409806e-05	0.000263811771840631
ACTA2	4049.7864583542	-2.26356679428441	0.289690139310603	-7.81375161636911	5.55104347809836e-15	6.95097768858369e-13
ACTG1	32826.4157187416	0.786018227583944	0.115226330612939	6.82151573692204	9.00848985877266e-12	5.04298795035215e-10
ACTG2	1377.51948902962	-3.47851535873827	0.414152857465183	-8.39910988427915	4.49875688129855e-17	9.8799622277749e-15
ACVR1C	34.9535634916386	-1.57833475432222	0.476647952082315	-3.31132179930073	0.000928563599088349	0.00412600534555227
ACYP1	120.325067928975	0.518508546956173	0.154975605115835	3.34574300625326	0.000820624161747131	0.00372240543658732
ADA	100.522995402645	0.788028062602838	0.257562927798393	3.05955546218852	0.00221665740348781	0.00846742960524177
ADA2	985.146598552463	1.57291049254467	0.237824717272712	6.61373851541687	3.74733431606614e-11	1.73117143565839e-09
ADAM12	358.67216030658	1.16123859847679	0.25238934467068	4.60098107545697	4.20505635761707e-06	4.12841674724784e-05
ADAM17	300.058684176185	0.506619523627101	0.122037721178526	4.15133549475233	3.30540809839728e-05	0.000243722627089986
ADAM23	22.3513040980806	-1.74469064985929	0.452258932469021	-3.85772513178343	0.000114447247677209	0.000704195888186278
ADAM28	5998.12922437911	1.63231064434126	0.165499332257322	9.86294398942531	6.02562286130784e-23	5.81147938501104e-20
ADAM32	43.3865647735237	-0.853318987028475	0.327540436014664	-2.60523249407371	0.00918119361645038	0.0271032104356997
ADAM8	386.659435852687	1.92507598834526	0.262047090100242	7.34629790244511	2.03771944605447e-13	1.66219686242443e-11
ADAMDEC1	145.3288062133	2.54649670420043	0.440307812216439	5.78344656521486	7.31854420840519e-09	1.64006622566694e-07
ADAMTS10	18.1146661098168	1.08187307145495	0.366221908666577	2.95414623170436	0.00313535399869624	0.0111892945828472
ADAMTS12	108.74174504275	1.2379576901958	0.373915248282626	3.31079755608169	0.000930304854583438	0.00413195451125656
ADAMTS14	28.9216851477844	1.73438791657585	0.434800551129692	3.98892759466287	6.63726751569096e-05	0.000442949947575916
ADAMTS17	51.5507593643622	-1.00653055132112	0.252926717200674	-3.97953431911478	6.90503920229299e-05	0.00045680891194431
ADAMTS18	25.2629829627478	-1.27484427527291	0.455331313259468	-2.79981683259822	0.00511316110995167	0.0167300856591879
ADAMTS2	198.951888121158	1.04016643180401	0.33127901228118	3.13985007574564	0.0016903431739359	0.00677228425706849
ADAMTS4	253.024913031039	-1.82430776958801	0.48602022078454	-3.75356351767257	0.000174338329828767	0.00100269124025207
ADAMTS5	95.4034304091682	-1.22074516671374	0.389468749604975	-3.13438541077275	0.00172214500521837	0.00687653704880902
ADAMTS9	441.820656119586	-1.02872587629261	0.314432563390358	-3.27169000945832	0.00106906723790705	0.00464140353440486
ADAMTSL1	192.621243719726	-1.63426551930824	0.358982519175354	-4.55249331656157	5.30138456170488e-06	5.05526149755092e-05
ADAMTSL5	74.7654532064126	0.735119085916115	0.310489792009646	2.36761112549967	0.0179033426113831	0.0464082469180122
ADAP1	32.6635353397312	0.511570248393483	0.214431302219801	2.38570695181948	0.0170463283343353	0.0446079444496126
ADAP2	158.651707759174	1.24717008459498	0.251084066769538	4.96714148628044	6.79470154201093e-07	8.44977207551822e-06
ADCY1	41.1317039727847	-1.62143897858788	0.431617254879982	-3.75665930927332	0.000172196668317013	0.000991972332617176
ADCY3	139.802595486945	0.66326395608367	0.196320982828873	3.37846697039927	0.000728911881877784	0.00336303074137213
ADCY5	120.196044024691	-1.65776734286359	0.292881233066845	-5.66020337153262	1.51193712441825e-08	3.10992830707068e-07
ADCY7	99.0515292262439	1.65122958197373	0.296424169547279	5.57049576792476	2.54015487165824e-08	4.87375145066147e-07
ADGRA2	48.2185745599629	-0.810466743703057	0.279292637014078	-2.90185503050767	0.00370960165064433	0.0128405828232172
ADGRB3	131.901687079601	-1.13556031194527	0.384866607964286	-2.95052958205884	0.00317229664679029	0.0112929014047211
ADGRE2	118.159093334544	1.43840501415416	0.270479780605736	5.31797611981522	1.04927836150813e-07	1.67170185385363e-06
ADGRE3	43.2436824855058	1.16443755506828	0.409898722519133	2.84079332551209	0.00450014663783961	0.015083257397314
ADGRF1	732.138870705356	1.19785657823326	0.397206893658882	3.01569936815339	0.00256387325062569	0.00951927354474069
ADGRF5	473.152131165093	-0.865311177822711	0.195996820297463	-4.41492457127332	1.01045216530888e-05	8.91483600728324e-05
ADGRG2	110.437989439164	-1.80678050694706	0.284868697077855	-6.34250279332469	2.26062109667375e-10	8.3819132870176e-09
ADGRG3	73.3254655690478	3.05423652226933	0.520077221788346	5.87265966343802	4.28858330385801e-09	1.02202882575247e-07
ADGRG5	88.7591956453156	0.941048717512137	0.382304363194939	2.46151707411273	0.0138350812407121	0.0378997859741251
ADGRG6	795.857194183641	-1.91703045175201	0.265703515544079	-7.21492317414967	5.39644345818046e-13	4.07588520452519e-11
ADGRL3	127.587975732323	-0.824602209327874	0.283959653521238	-2.90394145471867	0.00368497060003682	0.0127677076008557
ADH1B	124.295206992979	-2.44486053528858	0.441987055971934	-5.53152066843294	3.1746644693183e-08	5.93171928004171e-07
ADHFE1	329.019996097999	-0.562753662373232	0.144623692570419	-3.89115816621277	9.97668695468096e-05	0.000628279613887189
ADI1	2034.17378818372	-0.533805218148105	0.106196723136814	-5.02656958125158	4.99331358666214e-07	6.44982832418115e-06
ADORA3	48.3610353699227	2.46780295679954	0.451258981920849	5.46870656467598	4.53331532027034e-08	8.09083505618813e-07
ADRA1A	45.3871786812146	-3.17703178076434	0.530174977732593	-5.99242120846894	2.06739610203096e-09	5.45509784778041e-08
ADRA2B	48.6170755458298	-1.57445078743169	0.525362858328344	-2.99688255930662	0.00272755768302684	0.0099989434836179
ADSS1	69.9594594817196	0.670650329200638	0.277246159905912	2.41897067006531	0.015564495130564	0.0415917573921379
AEBP1	2156.16544982547	0.784982347565438	0.27790755982103	2.82461674691743	0.0047337199576349	0.0157294814700275
AEBP2	625.933018899428	-0.732547933670711	0.151339041626605	-4.84044253087122	1.29550317260727e-06	1.4759224093351e-05
AFAP1L2	300.504082917697	-0.664705977440326	0.221088987136828	-3.00650876395282	0.00264266435864034	0.00974529416677626
AFF3	97.5104492769146	-0.854000401383926	0.257602020279541	-3.31519294940774	0.000915798885792329	0.00407767594968356
AGA	678.346313577125	-0.728027745976036	0.148193214092481	-4.91269286812085	8.9833941967365e-07	1.06864960132011e-05
AGFG2	473.26626766509	-1.8603555006579	0.235715103227907	-7.89238990281915	2.96453826360997e-15	3.88245722137912e-13
AGMAT	16.022365681416	-1.23395094611129	0.309169525985585	-3.99117908590003	6.57456088445408e-05	0.000439381351243361
AGRN	235.712967385171	0.965881535637667	0.181897462983026	5.31003302518738	1.09605372094118e-07	1.73846298515948e-06
AGT	66.1349419434717	-1.30039291999218	0.323890844452238	-4.01491101791219	5.94682262722035e-05	0.000403282152035964
AHNAK2	838.05777681094	0.912999578906071	0.304394070072781	2.9994000168524	0.00270511892066071	0.00992943496848333
AIF1	51.4610743293722	1.61951184288425	0.298753443213324	5.42089766553032	5.93005010947827e-08	1.01867792377242e-06
AIF1L	649.382121575442	-1.41211876601126	0.239548117226043	-5.89492742570276	3.74846093947262e-09	9.13127643531938e-08
AIFM3	11.1514257836017	1.43285994778387	0.418566525345128	3.42325499298447	0.000618760035572872	0.00292089930813583
AIM2	30.5488840578853	1.36273611562636	0.376675053354373	3.61780294046792	0.000297114470958576	0.00156510532635158
AK4	465.531861124971	-1.07333208349112	0.209601866909608	-5.12081356581619	3.04220298895571e-07	4.20401235889088e-06
AKAP12	701.926428765054	-0.77416972891413	0.247737848012123	-3.12495541204606	0.00177832012959835	0.00705545298777555
AKAP8L	117.544280203667	1.48510296593134	0.226148675754327	6.56693195738481	5.13625019767537e-11	2.2841112639195e-09
AKNA	649.96431596892	0.841957337660595	0.17659401670092	4.76775687755343	1.86288394264979e-06	2.03619205829447e-05
AKR1B1	1028.39529031839	0.701846001561372	0.166050511742853	4.22670182822596	2.37141570720303e-05	0.00018468062858878
AKR1B10	257.400316386633	2.21121198429404	0.50702586749273	4.36114235202357	1.29385150930563e-05	0.000109873469930624
AKR1C1	649.200387786258	1.53382944708365	0.208016683605323	7.37358860116161	1.66095212260876e-13	1.41976596109222e-11
AKR1C2	1029.26743660123	1.24631130383801	0.347823909375243	3.58316743111945	0.00033945286999807	0.00175823284442034
AKR1C3	1200.89758688109	0.682658060441639	0.206373437564659	3.30787754711774	0.000940059041622931	0.00416879242596065
AKR1E2	27.3784976140642	-0.627763083006621	0.20594390165752	-3.04822370535923	0.00230198490416922	0.00872565972039712
AKT1S1	97.3627613073317	0.669066893288361	0.208168228607992	3.21406824548766	0.001308685647545	0.00549132499080098
ALAD	1030.22576969613	-0.718607635252956	0.115804144531884	-6.20537061223317	5.45681512720634e-10	1.76235375431834e-08
ALDH16A1	227.452953138915	1.1233695638954	0.24949353120841	4.50259996102672	6.71271645457061e-06	6.23922079025605e-05
ALDH18A1	1818.54487426551	-0.89638119606698	0.170778416327752	-5.2487967469301	1.53095873854432e-07	2.31263872938838e-06
ALDH1A3	603.392874192077	-0.633100842742536	0.207061397194482	-3.05755129309737	0.00223153446452777	0.00851514420773426
ALDH1B1	311.211127598039	-0.877992807473693	0.130716985454734	-6.71674613990952	1.85827292023335e-11	9.27512095675914e-10
ALDH1L1	1108.35313819922	-1.45782978939343	0.215150334050013	-6.77586579556297	1.23663432071283e-11	6.61159360605828e-10
ALDH1L2	212.510336108492	-1.39356991396161	0.316221365401761	-4.40694420565502	1.04839179578934e-05	9.19274747229285e-05
ALDH6A1	664.096327671386	-1.10275951665151	0.132665953908291	-8.31230232146694	9.38629272280129e-17	1.91413326597126e-14
ALDH9A1	2758.87436387848	-0.566458027454533	0.107999371171618	-5.24501227469549	1.56271922962913e-07	2.34572208232974e-06
ALDOC	246.908155497735	0.517716766658573	0.137063136066046	3.77721378277164	0.00015859259531339	0.000922914512066306
ALG14	226.113394767169	-0.533056269042239	0.131713802508784	-4.04707979641457	5.18605658422089e-05	0.000359199212711078
ALG9	97.9528984228685	-0.602994611937571	0.158261007667927	-3.81012746489528	0.000138895161893838	0.000830636127370981
ALK	20.5195972943002	1.16817480934808	0.283639434325555	4.11852044524697	3.81312743674788e-05	0.000275328245622539
ALKAL2	7.9632818664711	-1.03132176147343	0.331357731292793	-3.11241194659838	0.00185565361387005	0.00731752909889365
ALOX15	8926.10929140687	1.30292802446292	0.391262534800391	3.3300607867493	0.000868270265797643	0.00389398619046854
ALOX5	421.501885799621	1.52631396337309	0.25400035419748	6.0091017124583	1.86554064620061e-09	5.06285032785431e-08
ALOX5AP	170.650144140976	1.44801850023788	0.314567344181973	4.60320668060261	4.16034988943598e-06	4.09432679934261e-05
ALPK1	619.263532679971	0.61551845754675	0.110489152798198	5.57084964413617	2.53500029889e-08	4.87040770749054e-07
ALPK3	72.4141546204093	0.759975162632611	0.240936386200543	3.15425650154828	0.00160907592724809	0.00649224388396452
ALX1	40.5983574262522	-1.70970741269615	0.59114728661776	-2.89218516501736	0.00382572400390825	0.0131881695618909
AMIGO1	104.076451482223	-0.55487604276032	0.199758490048798	-2.77773446637874	0.00547393311325363	0.0176708265924232
AMPD2	433.897880115447	0.5189630695098	0.120554453932964	4.3048021253398	1.67135056278164e-05	0.000136725096181707
AMPD3	454.169980178725	0.874002244696131	0.134583758356468	6.49411381707135	8.35235869843906e-11	3.49647860469846e-09
ANG	39.4093430768147	-1.38727790904241	0.242939575677438	-5.71038253102228	1.12722519266139e-08	2.39808340167531e-07
ANGPT1	364.828106118154	-1.28710612201308	0.27604343973312	-4.6626941153083	3.120964686245e-06	3.19138760001055e-05
ANGPT2	220.810050573033	-0.646999492278954	0.209874757032201	-3.08278852315567	0.00205070829622897	0.0079354461720435
ANGPTL1	170.770960832829	-2.13925042794466	0.334692759400991	-6.39168421740982	1.64068460466612e-10	6.39911823268001e-09
ANGPTL2	157.869344701137	-0.609991987692274	0.187284615380918	-3.25703201222168	0.00112583735256426	0.00483930388673737
ANK1	18.8920411138949	0.96488166840816	0.405212102255394	2.38117682822815	0.0172574257113006	0.0450282858762229
ANK2	87.0217403728203	-1.23854739059602	0.293568132563116	-4.21894358826475	2.45449670529702e-05	0.000190320154633976
ANKDD1A	136.43509861916	-0.78819612660475	0.140824421882034	-5.59701304696287	2.18076301939238e-08	4.28458646335903e-07
ANKRD16	18.265266651297	0.747703504683427	0.236557187030009	3.1607727250687	0.00157351222482807	0.00638341740990052
ANKRD29	243.073767246476	-0.88953358371231	0.177083552889512	-5.02324224467825	5.08063955885615e-07	6.54567957605339e-06
ANKRD35	257.017651881307	-0.587147828492202	0.169993716763689	-3.453938414138	0.000552463522169949	0.00265535918484041
ANKRD52	326.408135246179	1.00851666224068	0.148825102685071	6.7765225358171	1.23102867024097e-11	6.60636626604882e-10
ANKRD53	38.4800791138185	-1.24528874433846	0.211751909275145	-5.88088555423771	4.0807726221504e-09	9.79042507247008e-08
ANKRD65	506.029902719874	1.07913374156563	0.261716371234456	4.12329475789232	3.73491258295532e-05	0.00027036448844669
ANKS1B	42.1725741390422	-0.923246092250715	0.278473702961906	-3.31537980940703	0.000915186867775287	0.0040762223205904
ANLN	128.595347509612	1.58007795189614	0.467151739706958	3.38236555190251	0.000718644457000228	0.00332317772066027
ANO1	1067.79622933265	-2.23284580752096	0.28663417658331	-7.78987988849257	6.70729248142839e-15	8.18347010020429e-13
ANO10	546.495775082667	-0.500198314622572	0.115701834052414	-4.32316668719338	1.5380543711012e-05	0.000126985113634873
ANO2	83.3889639122669	-0.997916039017973	0.259444722604777	-3.84635320001532	0.000119888905797994	0.000732625911929095
ANO5	65.1762150019499	-2.57583235984173	0.523376392919507	-4.92156771816394	8.58536847067631e-07	1.03030767057572e-05
ANO9	301.319022509204	0.568449068616763	0.161730114246581	3.51480038992663	0.000440084640806269	0.00219888283076986
ANP32A	544.024922144301	0.520831589493478	0.0816979185942623	6.37509006906397	1.82855455885287e-10	7.01683234613568e-09
ANPEP	1381.4436484657	0.797595382104624	0.224541579091003	3.5521055179779	0.000382161574386782	0.00194635745753499
ANTKMT	22.6986456647178	1.27723150758798	0.413507082100122	3.08877782963515	0.00200981674854146	0.00781321734352649
ANTXR1	970.396335197582	0.674260636710384	0.152916097806106	4.40935026713361	1.0368121521383e-05	9.11360435454079e-05
ANTXR2	485.540244156067	0.542579276088192	0.158971667180114	3.41305646290701	0.000642386312840124	0.00301448540953083
ANXA11	2873.91796308621	0.540197776570057	0.136493109387155	3.95769265566233	7.56772441495876e-05	0.00049391522216091
ANXA3	1752.51905805301	-0.771765524481623	0.174506298870831	-4.4225654287292	9.75357984827019e-06	8.65334694431678e-05
ANXA4	1522.60122036539	0.587600137307205	0.125854000429535	4.66890313618755	3.02812099172443e-06	3.11205379099109e-05
ANXA5	6807.56406357202	-0.535714442120002	0.103368287782791	-5.1825802053112	2.18837210879426e-07	3.15227162997357e-06
ANXA8	504.923382229619	1.40149641633607	0.348255345124942	4.02433569492885	5.71363679253545e-05	0.000390249594322696
ANXA8L1	421.381406550216	0.950143778603001	0.33465982132328	2.83913310790053	0.00452362825547407	0.0151512889129264
ANXA9	46.0996349035241	0.616633782715884	0.207498568212693	2.97174957893596	0.00296108095510038	0.0107065427137938
AOAH	305.397739027496	1.12308601382127	0.259241421729473	4.33220125984825	1.4762589825028e-05	0.000122806509179647
AOC3	354.561699005955	-1.47101534913412	0.315364469651955	-4.66449296192934	3.09378919935807e-06	3.16813779202557e-05
AOX1	393.525112574076	-0.896497808501476	0.349053963993146	-2.56836449655412	0.010217965176485	0.02958218356815
AP1S1	213.870039116415	0.656964484002497	0.142754577540337	4.60205546695596	4.18341752667826e-06	4.11282955876943e-05
AP1S3	112.886692264037	0.868656323441748	0.20579631538078	4.22095177862875	2.43272977822027e-05	0.000188837507254455
AP2A1	548.38849530695	0.987179568738058	0.136211467254232	7.24740426513087	4.24834526092375e-13	3.3321499230597e-11
AP2B1	1858.95717441832	0.552315091074294	0.0875625187860912	6.30766563971919	2.83275349937611e-10	1.01347258655624e-08
AP4B1	371.463253906706	0.533817599463829	0.0971166480657475	5.49666416722328	3.87042778419876e-08	6.99371602777687e-07
APBA1	126.46482496743	-1.31773942030616	0.229287378255551	-5.74710841186157	9.07825271974708e-09	1.97850469579221e-07
APBA2	60.3547677328064	0.89741661872133	0.295173526311617	3.04030185204997	0.00236341149357102	0.00891823924682167
APBB1IP	92.2175346766507	1.06904354103372	0.312516115193295	3.42076292728937	0.000624457413174638	0.00294390012320606
APH1A	1449.01620212744	0.552427027615159	0.122378557254136	4.51408351275108	6.35911568542177e-06	5.94475287553345e-05
APOBEC3D	6.96144132695968	0.756919761572556	0.296055076390348	2.55668563701492	0.0105674669139267	0.0303950413452154
APOBR	21.4190845614302	1.20671539230616	0.417745798720838	2.88863561525021	0.00386917146620243	0.0133218578581861
APOD	549.159625954159	-0.76770384810195	0.21974947926215	-3.49354114821868	0.000476659519557047	0.00234550659830294
APOE	91.7119513625299	2.455021577598	0.49898889243584	4.91999243833603	8.654755595867e-07	1.03733531596139e-05
APOLD1	473.104080664415	-1.38764304513254	0.398029045011228	-3.48628589427034	0.000489777267813193	0.00240425395393168
APOOL	319.846489713803	-0.646784760277377	0.119801268864838	-5.39881393916698	6.70828996373111e-08	1.13192481362011e-06
AQP2	23.16778623095	-0.78904197290775	0.320192670315884	-2.4642724398698	0.0137291711607546	0.0376385477856293
AQP3	27454.6509271874	0.998038284676171	0.299380655742039	3.33367659377474	0.000857062465189508	0.00385705128959024
AQP9	97.6984817883776	2.08086671560644	0.47822506497948	4.35122888361304	1.35376642184085e-05	0.00011434920515845
AR	72.2918781611231	-1.94038991137895	0.311067289930016	-6.23784619660748	4.4363651140531e-10	1.50425444187905e-08
ARAP1	1316.20810922295	0.655193868655555	0.105208128294729	6.22759742308219	4.73642217885724e-10	1.57972959353241e-08
ARFGAP3	1207.47752653751	-0.588729740050672	0.13972891084873	-4.21337099441095	2.51587309904501e-05	0.00019434030567569
ARFGEF3	1370.22621898719	-0.914768739709214	0.169370774112304	-5.4009834016739	6.62765587217381e-08	1.1222987849974e-06
ARFIP2	1696.57393483789	-0.669297246626098	0.0957542648454704	-6.98973823992299	2.75399583733624e-12	1.76292782860874e-10
ARHGAP10	162.833996798627	-0.674251980814473	0.193838736608161	-3.47841712452684	0.000504384377023517	0.00246274996680288
ARHGAP11A	85.0512374903651	0.828719180460784	0.309714275825725	2.67575389688237	0.0074561373688723	0.0228426828502391
ARHGAP12	998.185953139011	-0.541013858646714	0.0894610883692145	-6.04747682493978	1.47131822964901e-09	4.07036196283713e-08
ARHGAP20	112.729920811094	-0.598147000385951	0.247133988495727	-2.42033483142807	0.0155062218056948	0.0414593212729524
ARHGAP22	31.1759441954537	0.965535241682161	0.401212823159316	2.4065413315535	0.0161043816069722	0.0427304920891315
ARHGAP23	105.08135631196	0.75632021578511	0.263789810002653	2.86713203886649	0.00414210159605128	0.0140815671073189
ARHGAP25	397.294313643325	0.540071682142788	0.197750062517838	2.73108223211848	0.00631267183901237	0.0199410025452316
ARHGAP29	520.64708933934	-0.639822742119118	0.137557688200367	-4.65130484882205	3.29841316432194e-06	3.35123472745166e-05
ARHGAP30	534.478954640697	1.19862006975024	0.237588716455494	5.04493684562148	4.53671190117741e-07	5.93598188719593e-06
ARHGAP33	41.9207652919801	0.849495907781431	0.29308337608721	2.89847864837156	0.0037497783962425	0.0129576583409251
ARHGAP4	282.77540354601	1.33172616969118	0.228398418865277	5.83071536268697	5.51902575459721e-09	1.2832720706111e-07
ARHGAP45	434.808844354006	0.735383716479502	0.259490474487895	2.8339526448159	0.00459761444970739	0.0153486777992453
ARHGAP5	1626.18761390513	-0.511035842906666	0.107813144456347	-4.74001426712475	2.13703170711617e-06	2.30234925427044e-05
ARHGAP8	75.5093850302773	-0.697688167205967	0.289298484878656	-2.4116551025098	0.0158802957789736	0.0422222429213723
ARHGAP9	212.656740926274	0.901230780298373	0.266163813979308	3.38600039886878	0.000709192805528275	0.00328479146622846
ARHGEF10	64.5528859589635	-0.746500388057094	0.165193549764905	-4.51894392438129	6.2148850941947e-06	5.81372770115527e-05
ARHGEF16	472.04654555901	0.662107770397308	0.214468858260033	3.08719772077368	0.00202053153081281	0.00785059542796756
ARHGEF25	40.3847242446021	-1.2147759800356	0.250945013585871	-4.84080541261647	1.29313948997072e-06	1.47440624755048e-05
ARHGEF37	820.020270561482	-1.17644385660286	0.186360983299047	-6.3127154395567	2.74181375791477e-10	9.85878876429053e-09
ARID3A	87.8586608525386	0.543378261418878	0.192965622843424	2.81593298024791	0.00486358113389843	0.0160861030320667
ARID5A	768.954265631476	-0.774883544141113	0.194579565839182	-3.98234799630269	6.82377667468874e-05	0.000452225682596016
ARL11	48.315416530697	1.28389637021674	0.263600627340547	4.87061196769485	1.11253134995218e-06	1.28907345946163e-05
ARL4C	197.548547516464	0.910700500587723	0.168789621095891	5.39547689410561	6.83417874415889e-08	1.15044695251024e-06
ARL6IP5	2590.81236586591	-0.513694334205213	0.116533527059203	-4.40812483041242	1.04269445993014e-05	9.15403654089962e-05
ARL8A	48.599674701962	0.627755211679989	0.223207844283788	2.8124245081721	0.00491695638146664	0.0162175490631784
ARMC9	320.843531675644	0.725240011916409	0.200897594933513	3.60999847786345	0.00030619880199125	0.00160698084500923
ARMCX1	276.357507175159	-0.75198237416986	0.179002198381306	-4.20096725610043	2.65777032665759e-05	0.000202777506216125
ARMCX3	1373.63039130165	-0.546300574997877	0.131994811665372	-4.13880339768836	3.49121960625453e-05	0.000255444181851786
ARMCX4	163.893945291923	-0.548559710916411	0.184839721077381	-2.96775881135832	0.0029997961715707	0.010810929146471
ARMCX5	318.986976888064	-0.587423958436287	0.123527616380626	-4.75540592175157	1.98048072733155e-06	2.1515496486041e-05
ARMCX6	144.127474500547	-0.533530600063484	0.127623746411666	-4.18049630311367	2.90873540748995e-05	0.000218537883904837
ARMT1	466.390992391245	0.502789198126024	0.108147262073444	4.64911629278765	3.33360225555258e-06	3.38217286410896e-05
ARPC3	908.910976061564	0.560035987247863	0.161916491498226	3.45879522256076	0.000542597266539827	0.0026202895736996
ARPC5L	339.473781949699	0.575735439017696	0.177504352689859	3.24350040037407	0.00118070644738007	0.00504326287742383
ARRB1	226.371786830212	-0.516090712368081	0.139844618724319	-3.69045814616199	0.000223850519478511	0.00123807290412853
ARRB2	199.529001317839	1.47811996748727	0.162782936617616	9.08031270476116	1.08263357986413e-19	5.23407495500061e-17
ARRDC4	350.216324748242	0.510377058309114	0.1436835195917	3.55209184574149	0.000382181432817553	0.00194635745753499
ARSB	177.339599636948	0.585722243274993	0.224854810830616	2.60489086762845	0.00919035276636015	0.0271032104356997
ARSG	264.10575012733	-0.705426212328813	0.113395125074102	-6.22095713433735	4.94131162430611e-10	1.62903518330184e-08
ART3	82.976934210319	-4.39837384868203	0.545352936113181	-8.06518780302157	7.31233701844307e-16	1.18617739702585e-13
ART4	21.1090648701221	-1.41643559262397	0.505400039614266	-2.80260285239595	0.00506920499137069	0.016619867076669
ASAP3	667.633744069825	-0.685177567899512	0.123997205175562	-5.52575009194281	3.28080859178508e-08	6.11397803312949e-07
ASF1B	125.710420357739	1.01004110803349	0.357380564038041	2.82623401961494	0.00470988408737972	0.0156612148491371
ASPA	19.5064659496989	-1.48273080038715	0.503027114326653	-2.94761605916993	0.00320234519543484	0.0113743412950566
ASPM	81.5314663364482	1.02695167041188	0.400593220783293	2.56357725775749	0.0103599641432195	0.0299308820369273
ASPRV1	44.6419211767286	-1.20978787718234	0.334827525806085	-3.61316732926846	0.000302479363848008	0.00158979857103472
ASPSCR1	169.584656474296	0.574153807108626	0.212947847758279	2.69621793858354	0.00701317648564043	0.0217495316820589
ASS1	2746.41692085011	0.691963708685871	0.133189688441507	5.19532492930007	2.04362577958407e-07	2.96170132015864e-06
ASTN1	69.0714789248053	-1.09494233537219	0.412186579954515	-2.65642402887793	0.00789742429988591	0.0239150894953058
ASTN2	143.937794479653	-0.819713736673531	0.236882965753172	-3.46041655662003	0.00053934035952729	0.00261074385630792
ASXL3	51.6809264372375	-0.635462405023802	0.263781629271666	-2.40904723645234	0.0159942277122564	0.0424935046701024
ATAD3C	22.2497089914967	1.46155297775862	0.251252018530381	5.81707954549979	5.98846489455883e-09	1.36776538191724e-07
ATF5	28.9464971341483	0.56023035055176	0.210294935993191	2.6640220693184	0.00772124969344559	0.0234662208588324
ATG16L2	308.638860483824	0.746439752367681	0.193436525004724	3.85883561726231	0.000113928533256463	0.000701609064812774
ATG4A	428.880767941795	-0.573811082613436	0.130633713258851	-4.39251911546316	1.12044775231457e-05	9.71122748287214e-05
ATG4D	105.460097768367	1.12026739800787	0.222203270953255	5.04163324509987	4.61575287122328e-07	6.02835061635062e-06
ATL1	230.81726275217	-0.950294586349087	0.153476058594783	-6.19180994775292	5.94772416416579e-10	1.89095239295026e-08
ATL2	863.015287666415	-0.79031602482284	0.148248164339648	-5.33103413686908	9.76550579903044e-08	1.57161888704802e-06
ATN1	271.877087416843	0.567059377239828	0.159501492797999	3.5551979313321	0.000377694650172376	0.00193033435478408
ATOH8	67.5894115174447	-0.728908180117261	0.241201924071288	-3.02198327365677	0.00251124424015488	0.00934515420443453
ATP10A	81.5325401433864	-1.39829142112647	0.266735182981147	-5.24224590659007	1.58633760516247e-07	2.37443049948153e-06
ATP10B	315.193148739881	2.01053589396577	0.272874305130046	7.36799272107203	1.73216243031117e-13	1.46842427436239e-11
ATP13A3	1259.44543902059	0.506264644841408	0.103136309478958	4.90869459455205	9.16846267207384e-07	1.08885028821842e-05
ATP13A4	180.460938712088	0.772559681919033	0.257747400311853	2.99735198486696	0.00272336071450362	0.00998612232199824
ATP2A3	2294.20495487938	-2.5020593145427	0.274596397787001	-9.11177034625012	8.10484648240009e-20	4.13202441200933e-17
ATP2B4	1582.29165676041	0.513079419736492	0.102053245116904	5.02756594509804	4.96744686216867e-07	6.42885801971511e-06
ATP2C2	832.104232870148	0.531012574226189	0.217742176286414	2.43872171796292	0.0147393137733941	0.0398114861145129
ATP6V0E2	747.695415433152	-1.83848614734222	0.219903816030962	-8.36041038543579	6.25004588355355e-17	1.33163291026458e-14
ATP6V1E2	41.9168760119662	-0.7835865975406	0.250643289870328	-3.12630191674388	0.00177019713046674	0.00702713126735616
ATP8A1	276.79245496124	-0.674851235556942	0.173437787710639	-3.89102769624145	9.98205369034077e-05	0.000628279613887189
ATP8A2	35.0953383442885	1.5654108871373	0.45108015117062	3.47036082850206	0.000519759616469083	0.00252624056012807
ATP8B4	145.947494036709	0.949478762787302	0.212574223830897	4.46657523041275	7.94817203997652e-06	7.22216141761075e-05
ATRNL1	51.6993677229229	-1.24132535184475	0.414311971069972	-2.99611268445608	0.0027344536573871	0.0100190775049284
ATXN2L	399.729712135307	0.814688042918778	0.150349530744697	5.41862710767065	6.00584333208471e-08	1.03044968227776e-06
AURKA	96.5161775931236	0.940384396203133	0.281685510814244	3.33841947881822	0.000842564464164296	0.00380379750978663
AURKB	45.5450364876305	1.40483280916808	0.414557856883447	3.3887496904034	0.000702120718485572	0.00325309096279829
AVEN	16.3627716714636	-0.613637783960391	0.259655977626606	-2.36327231735378	0.0181143535453181	0.0468446371122129
AZGP1	11863.5907318705	-3.17119937929514	0.458094220409716	-6.9225919865543	4.43453650557861e-12	2.67101302182003e-10
AZIN2	194.392651172702	0.571431033751559	0.1339718680674	4.26530615714098	1.99628269175674e-05	0.000158757300416866
B2M	72038.1420002726	-0.777940693371629	0.19097152917163	-4.07359514135994	4.62929274903247e-05	0.000326821952995235
B3GNT2	900.582752908865	0.58408995994165	0.188750707629824	3.09450474266386	0.00197141782802388	0.00769116958049765
B3GNT6	131.617954829496	-1.39764171466285	0.50096469275944	-2.78990063544057	0.00527242199717101	0.017148285260792
B3GNT9	72.9040439717476	0.640135567556318	0.228898986033657	2.79658542245439	0.00516457563607195	0.0168705531361389
B4GALT4	1045.87605252679	0.572010775955073	0.131924290751875	4.33590184715049	1.45163712996895e-05	0.000121111163239665
B4GALT6	101.256750533383	-0.542535501049169	0.206420332713794	-2.62830455661267	0.00858116501067019	0.0256194324811305
BAG6	850.761770122074	0.502631467496197	0.0888945328694565	5.65424499428241	1.5653280445645e-08	3.21049681553997e-07
BAIAP3	586.356651591487	0.8973899027021	0.302209358680816	2.96943121357765	0.00298351600307606	0.0107658470535669
BANK1	195.418473917741	0.72576423635664	0.204131986268726	3.55536753265714	0.00037745108201167	0.00192984032797872
BARX2	128.286957070497	-1.37074181149685	0.288423755068171	-4.7525274441173	2.00889491557346e-06	2.17579475871102e-05
BASP1	89.3947567750444	1.61629991147564	0.347872347439009	4.6462443001711	3.38032664548295e-06	3.41743363061396e-05
BATF	43.4988526113101	0.613256789588791	0.235417533780886	2.60497499799474	0.00918809643899385	0.0271032104356997
BAX	62.9213855864791	1.15568507724235	0.193493817934729	5.97272351942631	2.3332513930944e-09	6.05584793389501e-08
BBLN	96.599866246112	0.574269354854853	0.17317755671896	3.31607262358368	0.000912921016571555	0.00406866921996845
BBOX1	65.6693571025724	0.853470200663706	0.311550145805374	2.73943123492187	0.00615455880864096	0.0194976313789058
BCAM	819.302774655432	1.44740312953646	0.223630691812656	6.47229196406101	9.65273724089054e-11	3.97097475832024e-09
BCAT1	253.362004585082	1.0049578363599	0.245228212835091	4.09805146292734	4.16642661320119e-05	0.000297974648814865
BCAT2	340.99611442078	-0.566220860630157	0.0943255726067406	-6.00283512712749	1.93901490627715e-09	5.20962641870026e-08
BCKDHB	639.322291564507	-1.28085397781574	0.15200684237144	-8.4262915920974	3.56792414105887e-17	8.21485759897021e-15
BCKDK	1291.02357890615	-0.523607424102238	0.107596526985591	-4.86639707406499	1.13651068045292e-06	1.31472365992427e-05
BCL2	144.018711731388	-0.539506404714204	0.208669069008737	-2.58546418631701	0.00972479751352275	0.02841790880359
BCL2A1	44.4706306687713	1.62578656730843	0.414360261353531	3.92360638541376	8.7233217659327e-05	0.000558409947124167
BCL2L11	459.99778665418	0.776381379901582	0.128088017700191	6.06131154062215	1.35016023670164e-09	3.8317171727467e-08
BCL2L15	91.8511262677167	2.08721483749501	0.259136985867439	8.05448450559165	7.9814466170591e-16	1.280170229871e-13
BCL6	1544.43345448309	0.58168541300624	0.130643202884237	4.45247360876227	8.48866762566797e-06	7.64515648936342e-05
BCL9L	40.7649260952622	0.638938158905807	0.199280596596993	3.20622363549993	0.00134489422277397	0.00561355702634455
BCLAF3	198.646320252238	-0.580260265532247	0.120049789997657	-4.83349671451798	1.34155494151452e-06	1.5203422172103e-05
BDKRB2	304.959776534726	0.986327219359585	0.228085404121746	4.32437675333713	1.52963690142309e-05	0.000126509656823955
BDNF	28.2585914870828	0.708351036331546	0.258030408619506	2.74522309258552	0.0060469774932749	0.0192250787787303
BEND7	207.643610628217	-0.850555717657756	0.172601031883861	-4.92787156817276	8.31302294456087e-07	1.0056644282509e-05
BEST1	49.4180713608575	0.824459181474901	0.304041788779005	2.71166402745435	0.00669464094107368	0.0209070224095005
BET1	621.253413622927	-0.502794519833617	0.112222753728739	-4.48032598673309	7.45291215892506e-06	6.84182129058876e-05
BEX4	1076.81806523687	-0.872796219982056	0.125451868341999	-6.95721978091783	3.47053326757008e-12	2.15399401715491e-10
BEX5	20.2878901273664	-1.38916688037327	0.298106849564506	-4.65996297100404	3.16266273913137e-06	3.22939989993565e-05
BGN	1190.35393871437	0.90065613771198	0.237629873232392	3.79016377638335	0.000150547988730095	0.000884028193797656
BHLHA15	19.2344715297228	-1.14897036286182	0.421518246969271	-2.72579033321321	0.00641477322647607	0.0202052343393646
BHMT2	40.3101748992395	-0.731947038794246	0.259186999382712	-2.82401139153381	0.00474266992127371	0.0157350953670021
BICD1	223.277943487637	0.513126283409882	0.166372204293913	3.08420679756935	0.00204095674220186	0.00790851875859466
BICDL1	117.687002535654	0.959507705847587	0.273333253575214	3.5103950701101	0.000447441363504929	0.00222939806772526
BIN2	360.169924884736	0.982985822368216	0.262774735721101	3.7407927351567	0.000183440751876945	0.00104786583955318
BIRC5	84.0307857298132	1.0304907178621	0.429021413737539	2.40195637062656	0.0163076532908132	0.0431975785352306
BLACAT1	55.9327924492136	1.51372197951108	0.29297984328574	5.16664205473944	2.38337074749171e-07	3.37861146181173e-06
BLK	36.2722543224203	1.69777367363231	0.492725278140165	3.44568007560055	0.000569624299849555	0.00272499560333525
BLOC1S1	58.1341598329322	-0.609607758185188	0.18842480231369	-3.23528405337166	0.00121521769666985	0.0051582612607678
BLOC1S3	167.900082589182	-0.710817880413295	0.141380767255142	-5.02768441714935	4.96437980467332e-07	6.42885801971511e-06
BLVRB	359.288887467795	0.50485366467985	0.201351949517214	2.50731947661966	0.012165070370885	0.0341372871131086
BMF	54.3138443598571	0.890015395841647	0.203829894905974	4.36646153525324	1.26275512834578e-05	0.000107681179552784
BMP1	238.654280435486	0.789896447628697	0.183688570036426	4.30019378708243	1.70648819163082e-05	0.000139041774746176
BMP2	26.5895190344851	-0.790013666784006	0.333512539954178	-2.3687675038922	0.0178474687366432	0.0462890667167123
BMP3	302.332564860496	0.686509486216884	0.233558509542604	2.93934692236789	0.00328904696079528	0.0116244479735956
BMP4	365.438100576871	-1.35839507588201	0.208242452597682	-6.52314193833663	6.88496511337665e-11	2.97874812749124e-09
BMP6	70.1503568885913	-1.77004789045624	0.382200988028589	-4.6311965324481	3.63558568789514e-06	3.6343127237187e-05
BMP7	128.803891814785	0.744511132287227	0.282731064730626	2.63328379920531	0.00845636546326273	0.0253070475865986
BMPR1A	513.651892503591	-0.68929682008712	0.124437118525658	-5.53931839835228	3.03651137686875e-08	5.71096177928872e-07
BMPR1B	309.161367997277	0.585015877985617	0.22382384103857	2.61373352932856	0.00895588556671202	0.0265680104872847
BNIP1	129.36433460418	-0.52702048466619	0.114574344830461	-4.59981233535343	4.22871720714118e-06	4.14168548985136e-05
BNIP3	680.770386663656	-0.839118430947711	0.168970434933645	-4.96606658601093	6.83245041031309e-07	8.48853173256914e-06
BOK	112.207357734718	0.654500648074821	0.2246601799053	2.91329174734352	0.00357640295063655	0.0124854859673115
BORCS5	197.100209627045	-0.696709362502895	0.127712930459679	-5.45527661134405	4.8896668008629e-08	8.62793492982916e-07
BPIFA2	22.6824319155779	1.77816963891486	0.453110629893033	3.92436089909133	8.69602880661273e-05	0.000557162527892265
BPIFB2	11299.4522642426	-2.53254566321309	0.607398836031558	-4.16949377078079	3.05276959219989e-05	0.000227444081047252
BPNT2	769.416670638632	-0.563123963368428	0.101750775596912	-5.53434566041303	3.12392368238722e-08	5.85223235775297e-07
BRCA1	97.189376920888	0.627824507611345	0.240491442250786	2.61058980617134	0.00903862363810332	0.0267736775124072
BRCA2	113.954158589751	0.576017008015447	0.190752497647416	3.01970886420658	0.00253017769827677	0.00941070522222535
BRI3BP	155.524172056051	0.53792638331712	0.153336740028455	3.50813760105567	0.000451255580958981	0.0022460050428426
BSND	41.4235452700072	1.72350158333092	0.477871989695505	3.60661771456643	0.000310214163984283	0.00162506685903693
BST1	154.259012588051	0.672751835313851	0.171805329706737	3.91577977506404	9.01124772561474e-05	0.000575036036133886
BTBD6	82.825872739594	-0.595298320030442	0.18188453501311	-3.27294632271807	0.00106432687866503	0.00462363548172348
BTC	263.128106071811	-0.651975593601405	0.18950318995995	-3.44044653675326	0.000580755161086713	0.00276896457064557
BTF3	1904.21594931259	0.697747889310943	0.191038519925073	3.65239371402483	0.000259807141670459	0.00140482838914614
BTK	200.371810695352	1.36821083070508	0.320438033481628	4.26981409116508	1.95635967812569e-05	0.00015636637404952
BTNL9	97.3613477151568	-0.805840499349625	0.324006285053754	-2.48711378921533	0.0128784199965152	0.0357664290759249
BUB1	100.990252062394	1.48004137534186	0.372140759946628	3.97710096457621	6.97605503972719e-05	0.000461033267093082
BUB1B	52.7653068252715	1.38043590519385	0.439725638511511	3.13931184423696	0.00169345127899033	0.0067828330548785
BVES	35.6560481582778	-1.51285936233073	0.420907606299468	-3.59427898115568	0.000325291143316059	0.00169469650967071
C11orf54	264.814192442763	-0.624932443060103	0.151724260952274	-4.1188695804996	3.80735546353289e-05	0.000275050603451073
C12orf56	29.9568450286321	1.2502572717983	0.3886105616718	3.2172498514186	0.0012942583454975	0.0054355804301197
C12orf75	312.732514776802	0.77971615262587	0.300884138108462	2.59141660815899	0.00955817036625201	0.0280170188867038
C15orf39	243.895952527016	0.683421498700365	0.146268527379485	4.67237560221871	2.97735845493097e-06	3.06429646316796e-05
C15orf48	21.8021707479309	2.13044563292538	0.394104678091012	5.40578620696654	6.45247254615156e-08	1.09763067881404e-06
C15orf62	87.1782570783579	-0.891468973056748	0.291411996500867	-3.05913615005927	0.00221976244134922	0.00847475497466171
C17orf107	35.093284108275	-0.652379382723254	0.262157457049619	-2.48850210123826	0.0128282479116269	0.0356514436814668
C17orf97	14.4767731506787	1.2816507735765	0.392489856308321	3.26543668066085	0.00109295438326683	0.00472642345384247
C19orf38	22.5248354383683	1.33607575575436	0.387779783351773	3.4454497452291	0.000570109965220848	0.00272640527756369
C19orf67	8.97855604398257	-0.951967819324789	0.36697663408238	-2.5940829222143	0.00948436090209647	0.0278178039608439
C1GALT1	807.674178231388	-0.642113558848367	0.120935738513564	-5.30954345457067	1.09900179598317e-07	1.73927390661416e-06
C1GALT1C1	992.854436428368	-0.557741181240801	0.109582474782277	-5.08969324108572	3.58643215315817e-07	4.84813626764516e-06
C1GALT1C1L	24.5134643874132	-0.815727602710092	0.329919717811328	-2.4725033354223	0.0134170461618384	0.0369745818456068
C1orf112	116.944471325517	0.642295233690483	0.211536364094984	3.03633484691114	0.00239473258017976	0.00899836998738248
C1orf115	175.28293711419	-0.823786251278514	0.220710904891799	-3.73242206443023	0.000189647383611506	0.0010764279924669
C1orf162	74.4329813488252	1.1807211664772	0.305792885591808	3.86117932139632	0.000112841044747986	0.000696003195796569
C1QA	443.507412157733	1.46725099008378	0.371429716021154	3.95027895398714	7.80601613062387e-05	0.000507426595012093
C1QB	587.675843547674	1.94522526741661	0.332028869162582	5.85860281463689	4.66777592801151e-09	1.10136365904734e-07
C1QC	621.86209529977	1.49831188043593	0.306568933457353	4.88735718762697	1.02198578466176e-06	1.19974071349067e-05
C1QTNF1	110.32892332517	-1.32376842665209	0.276812620121855	-4.7821823516188	1.73402266174408e-06	1.91317987999663e-05
C1QTNF2	21.2256840588611	-1.39756084555868	0.326254092067742	-4.28365767522233	1.83845704414866e-05	0.000148354857576157
C1QTNF3	84.4260565724626	-1.32228704701743	0.257690924261508	-5.13129071505661	2.87762060596827e-07	3.99980858327138e-06
C1QTNF6	102.688204924936	1.15276273027659	0.230327649892528	5.00488209216078	5.58962342577637e-07	7.1043951288272e-06
C1S	6247.25257548636	0.528890599696608	0.223950679146401	2.36163873988908	0.0181943625147935	0.0469919531208029
C2orf88	217.336556621394	-1.37742282305286	0.226613342577139	-6.07829533507711	1.21466886551529e-09	3.52426789740463e-08
C3	6342.64824270798	2.3152780464764	0.242319089382919	9.55466633839043	1.23982784516731e-21	9.31502236303337e-19
C3AR1	285.618293990839	1.77959491028106	0.275041359231451	6.47028110700801	9.78207637102692e-11	4.01261897116119e-09
C3orf18	195.114136413068	-0.522520209190328	0.177473031830328	-2.94422315211182	0.0032376646361599	0.0114740969913561
C3orf33	76.7344334358007	-0.811180980235186	0.189758904769359	-4.27479796650982	1.91310694884967e-05	0.000153424728622635
C3orf70	303.574292432486	-2.0603223602357	0.269202436972849	-7.65343131140932	1.95686185140284e-14	2.06920021694634e-12
C4A	249.511464565057	3.22478260537267	0.3921496278234	8.22334735664959	1.97900596086067e-16	3.66887144042675e-14
C4B	216.710301822857	3.00201112903462	0.3895721193159	7.70591882783153	1.29905184816874e-14	1.43751667694641e-12
C4BPB	25.3467324441421	1.2978684416062	0.348884671779392	3.72005005260557	0.000199183299879254	0.00112119148492758
C4orf19	329.494269737855	-0.92791435122571	0.19627028207273	-4.72773739063492	2.27035554040627e-06	2.42403330884813e-05
C5AR1	209.737485363102	1.26488329738959	0.270987216584674	4.66768622273499	3.04610621654013e-06	3.12603639404101e-05
C6orf141	61.2310278652757	-1.63999972923414	0.336360814834753	-4.87571576980463	1.08414618571565e-06	1.26336218784415e-05
C6orf163	58.1627659946198	-0.523752534006834	0.178593567667943	-2.93265060352365	0.00336081876820695	0.0118370806602897
C6orf226	12.406963950533	0.649334773138566	0.259028273239307	2.50681041501083	0.012182603469278	0.0341663388062758
C6orf58	11386.0318723507	-4.42219744214594	0.613533174287792	-7.20775603907541	5.68814190729243e-13	4.25121600662825e-11
C7orf50	614.970071503984	-0.662419193918518	0.12460615129547	-5.3161034750826	1.06012878278313e-07	1.68710572733881e-06
C8orf58	38.5865901964176	0.651988981197571	0.240324085526425	2.71295729585074	0.00666856997037954	0.0208484091824722
C8orf88	13.7821080522325	-0.912366203737738	0.223212618665973	-4.08743111921934	4.36176119151897e-05	0.000309926037874233
C9orf43	29.0244836168592	0.858768605885863	0.307069810416404	2.79665592889553	0.00516344885031555	0.0168705531361389
CA1	18.397104515183	-0.703325491545144	0.296654334400715	-2.37085863911601	0.0177468171558054	0.0460715092226919
CA2	2287.50339980864	-4.02843624933463	0.403573273310267	-9.98192029985487	1.82892392418842e-23	2.0082991552146e-20
CA3	121.459435706255	-2.37123042903181	0.291800125026648	-8.12621457518315	4.42904696942404e-16	7.71032262055222e-14
CAB39L	640.873116552938	-0.932271501784205	0.115360011314287	-8.08140959040235	6.40223835089506e-16	1.07519944069443e-13
CABLES1	94.8674700614448	-1.01005233818201	0.157273803669084	-6.42225414924942	1.34270998376746e-10	5.35396229560907e-09
CACNA2D1	107.610756628546	-0.557814967139605	0.213279903363626	-2.61541269637849	0.00891197011657104	0.0264597282475149
CACNB2	129.512776141831	-0.650466642252915	0.144288521405738	-4.50809694295647	6.54116892529313e-06	6.09896710702543e-05
CADM1	904.210765707372	-1.45975907916756	0.214771325192169	-6.79680622104194	1.06963812779295e-11	5.88529557257139e-10
CADM4	48.1862209950428	0.637122078007502	0.213124369982537	2.9894379420791	0.00279491216269804	0.0101987144996203
CADPS2	572.994094375582	-1.05436291062095	0.171965813602	-6.13123555511551	8.71991835105984e-10	2.62056493602904e-08
CALM2	12103.1208884215	-0.650019076325531	0.123278790833556	-5.27275674858904	1.34389636077616e-07	2.05397436296356e-06
CALM3	603.080092623085	0.688354814623905	0.1275981169705	5.39470981991882	6.86343818121366e-08	1.1540115434255e-06
CALML5	20.5311191142035	-2.49045933304925	0.508389970162695	-4.89871846262477	9.64637458745174e-07	1.13828280344015e-05
CALR	3765.7004517784	0.946524517135155	0.146832935588161	6.44626842978867	1.14637552779818e-10	4.63583871368809e-09
CAMK1	24.6830647489335	0.69122445493418	0.207358600535906	3.33347376548527	0.000857687596647875	0.00385864810657057
CAMKK1	188.78460209162	-1.27230943562622	0.216210669915279	-5.88458208896336	3.99061037167468e-09	9.6226288945365e-08
CANX	9632.46563710385	-0.50942683099709	0.119841864931151	-4.25082529623313	2.12984255082095e-05	0.000168160964673501
CAP2	355.215463328939	-0.591517132413381	0.173934053345818	-3.40081267029015	0.000671858520122671	0.00313321802507387
CAPN10	93.8496088202688	0.564221612118578	0.1568883144265	3.59632655995491	0.000322742597252676	0.00168205570492222
CAPN12	54.1474492864085	-0.704426025529197	0.242035769608122	-2.91042116076367	0.00360942015869198	0.0125700104331125
CAPN13	5696.51363757968	2.79067305755067	0.322997764775019	8.63991445728576	5.62551258430417e-18	1.708599832786e-15
CAPN15	62.5046813874564	0.590796092652252	0.211035169731768	2.79951485528772	0.00511794615834404	0.0167373840573565
CAPN5	625.721449542673	1.07051156223617	0.217906798734415	4.91270381857573	8.98289230582449e-07	1.06864960132011e-05
CAPN8	204.790994775964	-0.659741289188325	0.271374782144749	-2.43110757740351	0.0150527444724979	0.0404285846368592
CAPN9	114.633709423031	-1.29678268447792	0.303056287115466	-4.27901594393864	1.87721417068423e-05	0.000151055424388486
CAPNS1	405.268571199204	0.831635312707316	0.190616316228655	4.36287579762963	1.28363825935103e-05	0.000109147636701104
CARD10	117.490673201317	-0.649327207069227	0.195462480602603	-3.32200433079217	0.000893733066745376	0.00399423263196616
CARD11	76.3755454668692	0.994758386208612	0.275146921956997	3.61537166810132	0.000299917021092276	0.00157865614900157
CARD19	197.000624683861	0.69033525121687	0.181512175151871	3.80324488227453	0.000142813057615733	0.000848732888203411
CARD9	57.5993589244076	1.98528907228799	0.325814465663665	6.09331162827307	1.1059846192952e-09	3.24187483376572e-08
CARMIL1	916.139007474311	-0.696671593251705	0.158151152377557	-4.40509969594487	1.0573523807397e-05	9.24293033377782e-05
CASKIN2	180.267424254156	0.635778789773727	0.198405844676927	3.20443579073487	0.00135327471565525	0.00564193824940968
CASQ2	107.451213404765	-2.16547069222848	0.428994097321652	-5.04778668459126	4.4695778398084e-07	5.87506663565975e-06
CATSPERB	73.905647191752	0.729005950920759	0.25066243810431	2.90831748240393	0.00363379222834735	0.0126197730117441
CAV1	1494.72715111771	-0.92596643773853	0.18767243548126	-4.93395013158974	8.05830223868516e-07	9.78997995380687e-06
CAVIN2	652.756237742131	-0.547340011672991	0.217831906538378	-2.51267144639603	0.0119820868097178	0.03370995057326
CAVIN3	215.37720489574	-0.542944024349139	0.191257985429896	-2.83880447202634	0.00452828952180662	0.0151633434022495
CBL	318.661203125634	0.541806939052661	0.126345785392521	4.28828660464945	1.80056668727692e-05	0.00014570912392788
CBLC	231.987753118379	0.672676590628801	0.207126601249496	3.24765909627668	0.0011635859164018	0.00497609016076564
CBR3	78.990272485543	-1.42371942216026	0.240667773236378	-5.91570447100085	3.30458095370375e-09	8.26145238425936e-08
CBS	52.9722513414007	-1.84786579546859	0.336241381743562	-5.49565251572125	3.89268344792095e-08	7.02503871290411e-07
CBX1	528.774984175086	0.644626211793954	0.0801672936217437	8.0410125210852	8.9099151984297e-16	1.36589759419945e-13
CBX6	795.298073144628	-0.580365553021014	0.124267049940645	-4.67030925171412	3.00746633352063e-06	3.09305345180166e-05
CCDC106	47.7127999322185	0.569338053961922	0.157993727521289	3.60354846292999	0.000313902186320081	0.00164137498524511
CCDC107	29.9035649146678	-0.512387746871333	0.171438105420763	-2.98876230353674	0.00280109951500846	0.0102186801882816
CCDC110	42.8837012641199	-1.44931860964811	0.266962140646276	-5.42892938354304	5.66931085454089e-08	9.85741929946057e-07
CCDC112	76.3911603699618	-0.889159832801333	0.173646208072097	-5.12052547920975	3.04685445328177e-07	4.20636821282372e-06
CCDC149	232.257989704762	-1.15190219292365	0.14552496862241	-7.91549521589289	2.46270866155344e-15	3.41312292657042e-13
CCDC15	73.023197164819	-0.610962212507287	0.248482491321837	-2.45877369168825	0.0139412467705956	0.038154006451352
CCDC163	39.0488703287695	-1.10010125105398	0.274060783864984	-4.01407759088926	5.96787141886003e-05	0.000404325412929411
CCDC3	510.10141897865	-1.42329473012205	0.282583591531341	-5.03672107219358	4.73574090219908e-07	6.16812968785509e-06
CCDC61	10.5299236055342	1.48409085188358	0.427482865056152	3.47169669991015	0.0005171802902075	0.00251627424768646
CCDC68	129.565756985833	-1.42773588154686	0.217536031770589	-6.56321561961991	5.26596142932111e-11	2.32388226430201e-09
CCDC69	657.266859879962	0.999763278949542	0.210777106188471	4.74322518715853	2.10342226218615e-06	2.26785141938877e-05
CCDC71L	138.588409038678	-0.755953016705015	0.21770199928867	-3.47242110396346	0.000515786590737006	0.00251034898832962
CCDC85B	51.3193407563774	1.23446424127055	0.315402837911525	3.91392876945778	9.08064330954392e-05	0.00057920546578972
CCDC96	33.0332313278687	0.91170201634143	0.38262043504448	2.38278443292096	0.0171822525800327	0.0448567402304254
CCDC9B	331.313688848462	-0.752192849795678	0.199524701403771	-3.76992344558629	0.000163297629322744	0.000947590918122835
CCL11	37.500283276305	2.47142445530366	0.43936875357589	5.62494359280099	1.85568602109622e-08	3.71527600997876e-07
CCL14	51.1410765845401	-1.45749851494104	0.411099946751975	-3.54536293778793	0.000392072832027202	0.00199317652321521
CCL17	11.551045424755	-0.933952347782077	0.398576906211832	-2.3432174148236	0.0191182387018977	0.0490321339327327
CCL20	28.5955943387288	1.55348209896947	0.489888207218641	3.1710951112488	0.00151865410840669	0.00621832341673214
CCL24	44.8590830668766	2.81745064914618	0.523490819692227	5.38204404578217	7.36447379968931e-08	1.22526647424901e-06
CCL28	1488.58808950824	-2.14604331368003	0.331708127412077	-6.46967359655323	9.82148386253217e-11	4.0172401758638e-09
CCL3L1	26.814148387811	0.95967365128957	0.366280289601604	2.62005267150299	0.00879161869462945	0.0261567465215285
CCL4	149.58343319465	0.789584971715547	0.333806469011622	2.36539745336108	0.0180107303840937	0.0466385659326545
CCL4L2	85.7285148265958	1.18561813156965	0.392213733158621	3.02288785765224	0.00250375006768155	0.00932942631588465
CCL5	345.405798589683	0.682289255049869	0.277579256192968	2.45799799454594	0.0139713954300748	0.0382205817748445
CCN2	5188.31826268529	-0.877850746073646	0.320249737978207	-2.74114430698889	0.00612256109416785	0.0194221243598325
CCN3	188.302161526978	-0.60389913641563	0.253850976103441	-2.37895140560558	0.0173619645985435	0.0452679533596729
CCN4	324.143150403784	2.61125404294922	0.308012358437079	8.47775737376023	2.29576096399812e-17	5.6503427174264e-15
CCNA1	205.497468479274	1.64367718112839	0.38251321950561	4.29704673541168	1.73088712182174e-05	0.000140548428122898
CCNA2	124.265249709969	0.955425828803655	0.323997965468204	2.94886366777947	0.00318944640057181	0.0113426376104042
CCNB1	268.490057770962	0.845988162551859	0.27857247761833	3.03686914724914	0.00239049203851427	0.00898953473387545
CCNB2	132.587125306558	0.718064463024124	0.255133757685846	2.81446277253635	0.00488588363211019	0.0161337008670768
CCNC	1902.5305632671	-0.860291150093382	0.144126715643324	-5.96899156588275	2.38724450764423e-09	6.17353538888068e-08
CCNI	3865.52415589709	0.583670218033384	0.126869346986171	4.60056137986591	4.21353835357937e-06	4.1339010307454e-05
CCNJL	25.0947070181987	1.7955629608174	0.438599963308605	4.0938511423313	4.24266751045098e-05	0.000302366843293498
CCNO	643.794480211095	0.790516631529811	0.26289348437232	3.00698449570645	0.00263853219882594	0.00973760267276118
CCNQ	80.9737402102059	0.720122413909647	0.205820423839153	3.49878986971874	0.000467374756280534	0.00231257353410905
CCR1	170.845625518833	1.69491835284168	0.328157256984913	5.16495770477387	2.40493297048469e-07	3.40579545175287e-06
CCR2	190.627261036494	1.09512947569294	0.39764712458219	2.7540233739741	0.0058867563782211	0.0187994289259745
CCR5	167.058646448626	1.01831665769603	0.281739559210288	3.6143900435933	0.000301055549082474	0.00158348119497137
CCR7	133.674827531283	1.69530304258783	0.325645400278064	5.2059787767315	1.92976702117543e-07	2.82537684382351e-06
CCSAP	244.794436953316	-0.640308543188311	0.134700562501843	-4.7535699279619	1.99855935476305e-06	2.16953876724278e-05
CCSER1	106.658387704828	-1.10401400330208	0.212780527307409	-5.18851051490764	2.11982794152397e-07	3.05971120983364e-06
CD101	66.2234792649505	0.891028674527829	0.260257431590767	3.42364354048071	0.000617876106371414	0.00291865698823691
CD109	267.998135806352	0.984806454736321	0.233488373249848	4.21779654819263	2.46701256718307e-05	0.000191083040675737
CD163	952.926660122988	3.28389450405993	0.363090553304723	9.04428516294647	1.50647588649806e-19	6.5166494787151e-17
CD163L1	75.6882199351043	1.67656098539284	0.400702588540989	4.18405329373443	2.86356932501133e-05	0.000215940053431256
CD164	8606.58447428981	-0.655550414623085	0.112653935552454	-5.81915235724587	5.91468031427796e-09	1.35524978308697e-07
CD177	464.156559423801	2.43532279606616	0.377619234741058	6.44914922762375	1.12479769951814e-10	4.56150203426746e-09
CD180	152.017194543442	1.31997599155691	0.45160496712941	2.92285534401277	0.00346837609778583	0.0121618935877899
CD19	63.8021544517725	1.69421478784759	0.379894463994627	4.45969854372912	8.20750116200012e-06	7.42942797004132e-05
CD1D	89.4722572089375	1.52476954025713	0.305563673332969	4.99002228774626	6.03723263344403e-07	7.57972698701966e-06
CD200	380.184794341858	-0.627794268266253	0.230663366474271	-2.7216903917696	0.00649489601643442	0.0204217270120267
CD209	192.716554491101	2.89868647922734	0.416713327575369	6.95606856659286	3.49899614296366e-12	2.16225843899594e-10
CD22	78.4240733836301	1.97994266894228	0.431114336467693	4.59261616109733	4.37723718091601e-06	4.25937701142304e-05
CD244	79.7706812777191	0.969605757399973	0.404881812426659	2.3947871394584	0.0166300165312545	0.0438076187458311
CD247	99.8458225414112	1.18680374328209	0.342557533061338	3.46453844607057	0.000531142212598001	0.00257893030096478
CD248	510.773454429255	0.791329773228659	0.296432382758683	2.66951189969301	0.00759615814158067	0.0231674694736075
CD28	88.16018128891	1.90739953375885	0.407586244804511	4.67974461374104	2.87232478930962e-06	2.96689119879847e-05
CD300A	172.070596033638	1.53910095869446	0.308356808489914	4.99129876921399	5.99746445302055e-07	7.54306652571527e-06
CD300C	28.7173989232434	1.86510871985673	0.386834734512417	4.82146134629713	1.42510338207686e-06	1.60310092822278e-05
CD300LF	49.5678401055287	1.59493098838834	0.390143190438044	4.08806568326256	4.34985005483843e-05	0.000309233613211248
CD33	81.7737065349418	1.20722221181739	0.337762922712149	3.57417031485787	0.000351340191449179	0.00181377843163438
CD37	261.249182692606	1.045297887001	0.329393088033337	3.17340565110828	0.00150661860493221	0.0061783914350495
CD38	548.480741665968	0.854258636812869	0.27156296055221	3.14571116427577	0.0016568354170106	0.00665297484608334
CD3D	57.6988024293518	0.736810776700419	0.300858361490795	2.44902874910778	0.0143242014443526	0.038911127615249
CD3E	186.797875390281	1.03893944417923	0.265466376512368	3.9136385474822	9.09156962000191e-05	0.000579384626453247
CD4	682.43328313132	1.76829868327538	0.264299030908007	6.69052276582452	2.22374759531905e-11	1.10222211538817e-09
CD46	6706.4488752207	-0.716614849251033	0.136561235059922	-5.24757153035844	1.5411721857299e-07	2.3231502588484e-06
CD48	106.668744723514	0.89542891574535	0.321155007787152	2.78815180842144	0.00530096969925035	0.0172136811776157
CD52	25.3840394159804	1.23564182560515	0.322247101976097	3.83445442341575	0.000125843302572528	0.000764924157286305
CD53	1099.25778208047	0.956302375746108	0.277607665685317	3.4447981592487	0.000571485962383281	0.00273207036604867
CD6	159.690237155691	0.802574706286313	0.259002197720273	3.09871774583591	0.00194360088169094	0.00758679316000496
CD7	20.8099173157217	1.16442205312263	0.33447309074944	3.48136243341298	0.000498869964070214	0.00243966041010699
CD79B	125.141446099498	1.21630521086927	0.290977396962561	4.18006767386735	2.91422356464078e-05	0.000218813959055599
CD83	331.438079615342	-0.674133609711696	0.255117509040799	-2.64244352434426	0.00823101910737177	0.024762714473784
CD84	352.221449698152	1.79525802140628	0.304242575767204	5.90074553792876	3.61862646046793e-09	8.87558294212711e-08
CD86	184.962077055059	1.60838435188441	0.324804141929674	4.95185911832569	7.35078146424363e-07	9.07719769914168e-06
CDA	20.7288296924524	1.4073422739495	0.335420091655252	4.19576020924822	2.71957857052226e-05	0.000205952170261036
CDC14A	299.239899801635	0.558079927114711	0.211326281816382	2.64084486944988	0.00826995767114155	0.024858632502747
CDC20	196.609632654478	1.11305588011999	0.316674668339538	3.51482449150804	0.000440044704408344	0.00219888283076986
CDC20B	414.518981990384	2.46283731705309	0.557983186676557	4.41381994271579	1.01562439035309e-05	8.94940627919156e-05
CDC25B	293.840246317861	0.660890545685694	0.181584307337644	3.63957962764267	0.000273083484186975	0.00146057202576586
CDC42EP1	576.308797294125	-0.538193863817257	0.188967832959053	-2.84807131134259	0.00439850674326748	0.0148296371658345
CDC42EP2	236.91992904142	0.525246684512688	0.169974035649134	3.09015834393037	0.00200049813195558	0.00778334991378194
CDC42SE1	690.768938035307	0.911708139434469	0.143640508784586	6.34715197787093	2.19337429262854e-10	8.1551830933975e-09
CDC45	53.0438228062906	1.29493619549281	0.399229142893962	3.2435913523396	0.00118032953960861	0.00504316198081799
CDCA5	69.5518463953243	1.18450036301366	0.421389940205044	2.81093649847763	0.00493975341429826	0.0162889766664606
CDCP1	743.245186374868	0.502972819045903	0.15201976900845	3.30860138998069	0.000937632276846603	0.00416190943780636
CDH11	1972.83683288866	1.1202222974309	0.224605378000489	4.98751324391021	6.11614282517275e-07	7.67205086373823e-06
CDH26	635.878741517226	2.29898765947585	0.291194910680217	7.89501318586073	2.90284546615998e-15	3.83686287309571e-13
CDH3	1948.15008970742	1.47636173322995	0.218248368761798	6.76459458371157	1.33683003646609e-11	7.06786991501978e-10
CDIPT	285.860958684197	0.673772908847647	0.163631940788684	4.11761240256731	3.82817829817554e-05	0.000276135650361071
CDK1	330.521532907376	1.02288760046537	0.274623635730777	3.72468887371419	0.000195556254014588	0.00110382187665411
CDK6	1032.42321311242	0.701744214150505	0.115215222846757	6.0907247914962	1.12400633441118e-09	3.28794885731958e-08
CDK8	138.190350352686	0.582143837421398	0.15789763098526	3.68684339206926	0.000227052989425336	0.00125142139924582
CDKL1	81.0150210375437	-0.845547199197998	0.304048783134055	-2.7809589977053	0.00541985820225982	0.0175240035871481
CDKN1A	2154.95642438686	-0.789335816961088	0.286753031956898	-2.7526677279553	0.00591118576236908	0.0188395125603525
CDKN1B	285.697744018852	0.503366360468375	0.13012753072473	3.86825414779589	0.000109617382113998	0.000680934782279079
CDKN2A	26.6359446851173	0.981119433800558	0.341461691929833	2.87329283778682	0.00406217392477793	0.0138692974829479
CDKN2D	66.31692429735	0.90311713835837	0.262906488306587	3.43512685508623	0.000592276506798773	0.00281543361123959
CDKN3	33.2678950118841	0.889907043086844	0.310353448183431	2.86739860083937	0.00413861400860255	0.0140771222988915
CDNF	78.9158598527278	-0.913187488851792	0.204288371500031	-4.4700904028287	7.81865422158107e-06	7.13171175802363e-05
CDO1	94.8476508588374	-2.49882613056426	0.449571910160665	-5.55823456512496	2.72516993538102e-08	5.18690677700854e-07
CDR2L	70.7017986333646	-0.688376398161711	0.172305715203171	-3.9950874371754	6.46703811666406e-05	0.000433209615745563
CDYL2	104.012105429656	-0.543244335153084	0.205972569788165	-2.63745961761699	0.00835295702249129	0.0250441677497098
CEACAM1	1255.01465242832	-1.30374165624965	0.21485160532162	-6.06810293224493	1.29429947553504e-09	3.69452395186907e-08
CEACAM21	35.6418450791455	1.11193282566634	0.321870951295909	3.454592038174	0.000551126069204309	0.00265160924768841
CEACAM3	24.7939720628273	1.66195379476297	0.373833314920593	4.44570809617649	8.7602833723343e-06	7.86992102832424e-05
CEACAM4	18.1897870646068	2.16004367828424	0.466404853809768	4.63126329119477	3.63441346247927e-06	3.6343127237187e-05
CEACAM5	2907.27411126115	1.92188568018799	0.472632049002288	4.06634650410405	4.77559144944685e-05	0.000336151715684683
CEACAM6	2948.75870798198	1.09413137183959	0.242522342993134	4.51146627702901	6.43810201540367e-06	6.0146535516942e-05
CEACAM7	60.8567239278479	1.96436143284614	0.516380316595415	3.80409819994207	0.000142321716988583	0.000846517712505012
CEBPD	67.0101585727843	1.27569477030752	0.472287913792389	2.70109552468519	0.00691114856343815	0.0214610932658428
CEBPZOS	240.648447532078	-0.727487314780276	0.123636476613358	-5.88408319864461	4.00266466021467e-09	9.63541956569384e-08
CELSR1	1286.31559538292	0.622191485330819	0.200384671531854	3.10498542914702	0.00190288398325598	0.00745944098329178
CEMIP	383.530204063322	1.14923745206475	0.324247797767458	3.54431845020257	0.000393629492953496	0.0019975332427697
CENPF	132.683985055634	1.29942311734799	0.31642390610972	4.10658958523006	4.01543769213893e-05	0.000289041042798607
CENPK	94.4928800392907	1.09178402135675	0.259911682830098	4.20059617739632	2.66213049031845e-05	0.000203001670669315
CENPM	32.5747914719679	0.734040808512757	0.252397555490656	2.90827225757316	0.00363431781795308	0.0126197730117441
CEP19	112.518019039149	0.581774729726829	0.231424100982176	2.51388998491405	0.011940767642813	0.0336121503261883
CEP41	521.241829281194	-0.781011545804405	0.177520050672927	-4.39956806481192	1.08466553650251e-05	9.42972017879013e-05
CEP72	94.4799865806261	1.0425385478627	0.238355653741953	4.37387799070783	1.22058614524988e-05	0.000104397047474189
CEP85L	458.077271337203	-1.15804846498152	0.154962924482372	-7.47306795383341	7.83463623048884e-14	7.30976680981883e-12
CES3	175.963154716195	-0.739657068553254	0.261889578881555	-2.82430890038499	0.00473826944673647	0.0157350953670021
CFB	173.474631868579	1.13672971410134	0.239196734413612	4.75227940250948	2.01136164052002e-06	2.17605261914118e-05
CFI	1005.42876149666	1.1780689868007	0.193727963803956	6.08104769011486	1.193997696926e-09	3.47843206604461e-08
CFL2	680.444223752379	-0.896063931870802	0.148883648747179	-6.01855166373857	1.75984547597935e-09	4.81260424705081e-08
CFP	156.714809469793	0.864952487465106	0.329629017129505	2.62401804002978	0.0086899182303931	0.0258865990690446
CFTR	253.50523423665	1.09149381647833	0.210777771895846	5.17841044936031	2.23784449241096e-07	3.20413541917416e-06
CGNL1	540.541406785869	-1.78433083007791	0.229733588208822	-7.766956690965	8.03943165711807e-15	9.64394007608071e-13
CGRRF1	422.346504262247	-0.512993146353686	0.0929189574179742	-5.52086636149075	3.37332270384546e-08	6.25378981784337e-07
CH25H	309.218756288798	0.93458235960374	0.2405806842968	3.88469407814454	0.00010245881912699	0.000642618472336457
CHCHD2	1076.06583699202	0.536718104790556	0.180159974570329	2.97911956343576	0.00289077954486133	0.0105028959030022
CHDH	399.617552819694	-1.27910153996085	0.247744826220182	-5.16297982676764	2.43049342293925e-07	3.42599498995214e-06
CHEK2	138.752702070292	0.710410558263281	0.120037393867651	5.91824376865893	3.2539744659425e-09	8.16352996508422e-08
CHI3L1	431.306442027227	1.80524113197247	0.37470116388182	4.8178156514663	1.45138371491573e-06	1.63009461293643e-05
CHI3L2	509.631544382692	-2.08200990743948	0.435790859350567	-4.77754377533796	1.77449427502908e-06	1.94703349546811e-05
CHID1	1635.08980070518	-0.694770859234495	0.118781915126737	-5.84912996640266	4.9415087789064e-09	1.15829290343003e-07
CHKA	334.821337411272	-1.20662115327742	0.190105149903486	-6.34712501944321	2.19375853440605e-10	8.1551830933975e-09
CHL1	1472.41272761445	1.25063588988216	0.200482176958135	6.2381400125325	4.42804247902981e-10	1.50425444187905e-08
CHMP4A	8.40250065052634	0.542266354065249	0.217201528522191	2.49660468669237	0.0125388651699357	0.0349799297050677
CHMP4C	334.547781652149	-0.665414008357448	0.132756538557435	-5.01228802428865	5.37866132145295e-07	6.85539199676258e-06
CHN1	278.565545092548	0.999358776781186	0.23444567192356	4.26264545035842	2.02020918019665e-05	0.000160392024734745
CHN2	246.116098333096	0.807428337946945	0.208548474363528	3.87165785034461	0.000108097618539461	0.000673251965379934
CHODL	49.4104471488738	-0.920060828180308	0.369838096652608	-2.48773946358622	0.0128557873549213	0.0357174707067929
CHPT1	376.89510077505	-1.40225755737773	0.235985323304173	-5.94213884890753	2.81326965085332e-09	7.18415460929e-08
CHRDL1	129.192007240987	-2.31463824237064	0.454717856447418	-5.09027347299324	3.57547478692513e-07	4.83790545813803e-06
CHRM1	148.149060496964	-3.22161989706599	0.601976099652679	-5.35174054073702	8.71122424335362e-08	1.4260633724068e-06
CHRM3	304.35148491228	-2.43697220274515	0.389639144425873	-6.25443371798792	3.98960854861724e-10	1.37564401042297e-08
CHST11	103.751092382469	1.23649772045456	0.238815370399913	5.17763039449245	2.24721873885597e-07	3.21433341655e-06
CHST15	642.209437064547	1.04331736337382	0.189627134269128	5.50194130916461	3.75632009196705e-08	6.83947312663643e-07
CHST4	50.6231003732731	1.62728089918258	0.40846087739537	3.98393331953663	6.77838996889469e-05	0.000450472610828546
CHST6	769.283364755097	0.524574266878062	0.145844372141603	3.5968084278819	0.000322145556580443	0.00168017092443764
CIAO3	496.61069337379	-0.505862427839285	0.0749839698850756	-6.74627428521852	1.51689744193222e-11	7.78910467035341e-10
CIB1	1264.91793974967	0.762228216909114	0.218181533051563	3.49355055970286	0.000476642718139268	0.00234550659830294
CIC	135.93696758109	0.992845705544482	0.195991443290349	5.06576046829577	4.06773151173721e-07	5.42681003084567e-06
CIITA	512.658077260292	0.799257599504483	0.21703074967389	3.68269289354364	0.000230783120130803	0.0012691955287395
CILK1	802.109413120034	-1.34139040926502	0.17529904592198	-7.65201203583292	1.97858713788252e-14	2.07678907303478e-12
CILP	46.2697784643332	-1.17722068295115	0.286975039123795	-4.10217099907187	4.0929159987743e-05	0.000293599878806548
CISH	385.873496380053	0.90498999813812	0.246802530276676	3.66685867087176	0.000245548416866883	0.00133786398884533
CKAP2	295.528929032096	0.610782433409894	0.173326226862351	3.52388928361635	0.000425261904036213	0.00213528444604887
CKAP2L	42.0161719592004	1.25609705556758	0.436868619144522	2.87522838794711	0.00403735343206265	0.0138098438120924
CKB	1376.44806790904	0.707981374631866	0.281871041784681	2.51172085698922	0.0120144081051879	0.0337875641650033
CKMT2	69.6532981695837	-0.724482945508545	0.179279145427539	-4.04108879357285	5.32036073368188e-05	0.000367431782647842
CKS2	51.0912745042058	0.686929203003651	0.25407691563301	2.70362697568265	0.00685872374565014	0.0213447310811327
CLCA2	488.716340991187	1.47594821034255	0.57347215965127	2.57370507966782	0.0100615997888322	0.0292524107913604
CLCN7	205.393434346439	0.825656033873995	0.21249931329209	3.8854527155064	0.000102139372408679	0.000641460422848174
CLDN1	3448.72769863377	1.04529389594556	0.262958481553297	3.9751290385121	7.03411068905105e-05	0.000463796443816184
CLDN15	76.5188556193052	0.937654087836211	0.233702055427581	4.01217732604311	6.01612806949348e-05	0.000407015299488243
CLDN23	113.298536781177	-0.711166432413061	0.260577536009334	-2.72919317338079	0.0063489500615291	0.0200299953097968
CLDN3	753.810425575172	-0.585765225005449	0.217911500872723	-2.68808769917831	0.00718625201822579	0.0221850665138783
CLDN8	193.494607469651	-1.7029030256413	0.289533155375587	-5.88154756726314	4.06448100104443e-09	9.76775526766149e-08
CLEC10A	169.609373336148	2.16030335374275	0.384423604863252	5.61959080143169	1.91410260922479e-08	3.81617524395026e-07
CLEC11A	51.3367253729722	0.989888660031304	0.326120012384779	3.03535085992627	0.0024025601393519	0.0090206591239475
CLEC12A	64.0696086988535	1.19608099845432	0.389494324707268	3.07085603712777	0.00213446038271199	0.00820320527627982
CLEC14A	739.1108007427	-0.753085136774909	0.21490299444237	-3.50430266795032	0.000457804716238085	0.00227151975123346
CLEC1A	117.297196590548	-0.588224625532545	0.247982703733394	-2.37203892318613	0.0176902270205749	0.0459783265618899
CLEC2B	210.051006692211	0.762291186922178	0.193812245187934	3.93314254309891	8.38424840888871e-05	0.000539608413150976
CLEC7A	192.877405228394	0.950890184333087	0.281945418966226	3.37260377494196	0.000744610207266303	0.00342439133657425
CLIC3	29.2460709769302	1.30489367266486	0.398000615850476	3.27862224503465	0.00104315172020407	0.00453900849033253
CLIC4	2096.21525494792	-0.567092932986815	0.166612369139524	-3.4036664619535	0.000664878868529269	0.00310472549828437
CLIC5	185.598693975849	0.601083880629325	0.225493552470453	2.6656366625298	0.00768426922631764	0.0233737360335999
CLIC6	665.639377276603	0.86473662388501	0.177327683505525	4.87648970984311	1.07990318841072e-06	1.25944591622247e-05
CLIP3	73.3256883709451	0.610653566180643	0.248102111093505	2.46129935569351	0.0138434805210664	0.0379043014699154
CLIP4	551.93260710625	0.549493122857432	0.122805445084517	4.47450129332019	7.65898630655038e-06	7.00397370442067e-05
CLNK	55.4128264851272	1.26399643391584	0.37229844568547	3.39511606498542	0.000685995127504558	0.0031918449951524
CLPTM1L	403.674183492433	-0.71205289354389	0.137682727432778	-5.17169369623028	2.31981632270414e-07	3.29978760488262e-06
CLSTN2	166.000235682802	-1.34817660410992	0.323078099645881	-4.17291238739992	3.00730606037313e-05	0.000224760701632599
CLSTN3	460.692828596592	0.519637531407185	0.175810825754566	2.95566287898906	0.00311997909781947	0.0111511521335436
CLTA	1381.13270183672	0.881530647700214	0.180904240161387	4.87291313301329	1.09964582347889e-06	1.27621496993181e-05
CLUH	325.5800554883	0.722055813081753	0.183697874437955	3.9306704842991	8.47093027486528e-05	0.000544450831488977
CLUL1	38.3536454757819	-0.840969229366174	0.337086819678114	-2.49481492681683	0.0126022840980465	0.0351156754830401
CMKLR1	195.492634091667	1.47778814327897	0.309287847925151	4.77803493797984	1.77016628214844e-06	1.94527510990524e-05
CMTM3	148.666333150303	1.22219395145931	0.245811681082836	4.97207433786454	6.62402944409571e-07	8.26556121629949e-06
CMTM8	57.5315586047045	0.827210426857702	0.317936405929912	2.60181096417142	0.00927329517254381	0.0272772076216903
CMYA5	467.615980737326	0.512092388962038	0.154902793142037	3.30589512671007	0.000946735151451381	0.00419188718578426
CNBP	8756.31700651411	-0.546160900147241	0.0762402078769222	-7.16368587332464	7.85362525971997e-13	5.69088835444175e-11
CNGA1	36.0100058624085	-0.820359050293076	0.325369004622147	-2.52131899055893	0.011691581035208	0.0330948481613315
CNIH2	11.5866395457245	1.47731594736721	0.488263789499618	3.0256512547883	0.0024809827946094	0.00925667260665165
CNKSR2	16.8502941219297	-1.40252109786573	0.526454403502659	-2.66408845388002	0.0077197260904011	0.0234662208588324
CNKSR3	295.821112334342	-0.589071875725081	0.162970878177287	-3.61458367478552	0.000300830647792159	0.00158288149547846
CNN1	396.755058659209	-2.86476669565811	0.316690437126648	-9.04595263958808	1.48365769025603e-19	6.5166494787151e-17
CNN2	2566.87219209923	0.605811937387129	0.0916064664727575	6.61320058194024	3.76098289043161e-11	1.73187196002939e-09
CNOT3	161.47245092872	0.85378732250098	0.191623564338541	4.45554452265899	8.36805265248185e-06	7.56037668444167e-05
CNPY2	30.6192514440292	-0.643654100422486	0.151281948671077	-4.25466558354522	2.09361681111301e-05	0.000165667294781808
CNTD1	42.7807929336986	-0.617143291681678	0.217237879250786	-2.84086409704465	0.00449914812512972	0.015083257397314
CNTN4	159.140020410471	0.648432771758253	0.263862981477183	2.4574601868293	0.0139923319219412	0.038242492472853
CNTNAP3B	71.3190105950621	-0.603475374580616	0.226578481500886	-2.66342757080511	0.00773490614421667	0.0234977197720138
COBL	256.348935173587	-0.920554779237047	0.221329277465395	-4.15920925500232	3.1935123500511e-05	0.000236449112017528
COBLL1	554.330348025372	-0.745078322684951	0.142021331065896	-5.24624235734872	1.55232672990436e-07	2.33749620985071e-06
COG8	52.9287535089809	-1.02623665156759	0.200695885351219	-5.11339158633805	3.16425393072965e-07	4.3349064166186e-06
COL10A1	500.935574589711	3.42119662536989	0.328947226597317	10.4004422252143	2.46785201809446e-25	3.22217837271067e-22
COL11A1	128.274011947594	1.8196791761537	0.414654723332221	4.38842022955995	1.14176998122897e-05	9.86608140559536e-05
COL12A1	547.501873929133	1.19510690201066	0.245138000798437	4.8752412849827	1.08675539790981e-06	1.26536976387949e-05
COL14A1	369.485934829206	-1.42304135092267	0.28189309726318	-5.04815962057451	4.4608637654153e-07	5.86901661302336e-06
COL15A1	1445.46669634877	0.88574816929238	0.252794848588006	3.50382206852614	0.000458631688885325	0.00227354662591782
COL16A1	571.746556274903	0.916298993247967	0.201248440508169	4.5530737576611	5.28677270114114e-06	5.0446978816036e-05
COL18A1	79.1917783184935	1.70082836195069	0.300179203317491	5.66604329398455	1.4613261660931e-08	3.01451315332067e-07
COL19A1	20.0443127367963	-1.39898968902786	0.431425783280225	-3.24271228852164	0.00118397706727566	0.00505269734988342
COL1A1	7334.59121178898	1.98252410715445	0.320508166782637	6.18556502648796	6.18804198875613e-10	1.95863191550984e-08
COL1A2	11731.8732706858	1.44745793654388	0.276297309727395	5.23876956301889	1.61650730208976e-07	2.41377005620621e-06
COL24A1	48.813086965348	0.912402788096366	0.288923987992681	3.15793366426702	0.00158891709851057	0.00642725746138803
COL27A1	85.7566148858654	0.621358730634806	0.217680481015531	2.85445313119496	0.00431109923394011	0.0145932774462857
COL28A1	205.917505023852	-1.25598245325738	0.306960344721085	-4.09167657926176	4.28265661226575e-05	0.00030491233486331
COL3A1	8404.99300934949	0.761912067107787	0.268267748381938	2.84011802277118	0.00450968455999824	0.0151081312119162
COL4A1	1106.37979524058	0.619193613468591	0.244085209689363	2.53679284482911	0.0111873131619842	0.0318823907740715
COL4A3	62.5222304320885	-0.972421014783248	0.299392305072244	-3.24798265789965	0.00116226354313947	0.00497299315001589
COL4A4	68.7774782781774	-0.638809219455895	0.26037929830531	-2.45337944918667	0.014152096595335	0.0385904830751495
COL4A6	297.460002707574	0.894251485097498	0.199963250854408	4.47207915092657	7.74627435765704e-06	7.07020885265692e-05
COL5A1	593.95713798561	1.25115464865726	0.287875640994585	4.34616365710775	1.38539219802519e-05	0.000116537852839184
COL5A2	763.131601368279	1.38566227528478	0.266122106286038	5.20686648179246	1.92056179736367e-07	2.81767930702636e-06
COL6A1	517.057936660586	0.558809834916526	0.199320095438518	2.80358000876482	0.005053869116825	0.016581011639319
COL6A3	1189.9908243861	0.699084769005985	0.220646632426097	3.16834551843946	0.00153309200085518	0.00625461226413483
COL6A6	57.6894057298656	-0.777655577655981	0.289115171082754	-2.68977783055664	0.00714996023981802	0.0221017068911655
COL7A1	610.012856572111	1.51014662000655	0.279482342843885	5.4033704048706	6.540021164857e-08	1.11009277203726e-06
COL8A1	892.49952698914	1.88021237461786	0.288734229622425	6.51191366218199	7.41993662051875e-11	3.15770897131955e-09
COLEC12	131.850378189825	1.07551633453029	0.32675795567338	3.29147711893924	0.000996627238239631	0.00437211242343907
COLGALT2	138.612368306449	-1.79724177848663	0.324389514648702	-5.54038184752351	3.01812815012771e-08	5.68387590278008e-07
COMMD10	479.819944895858	-0.605112673242009	0.109346991257814	-5.53387584131418	3.13230739800978e-08	5.86024745826863e-07
COMTD1	76.3144761619933	0.725581298216577	0.231196958049019	3.13836870666239	0.00169891025921555	0.0067989750351281
COPRS	68.4490498154466	0.952895779957611	0.284449370729955	3.34996620844085	0.000808214194884807	0.00367545639757267
COQ3	191.290713893252	-0.715580545567775	0.119303340876488	-5.99799251479971	1.99771726971165e-09	5.31185636504461e-08
COQ8A	832.094523552622	-0.884033643328668	0.120002548353212	-7.36679058453515	1.74784717560312e-13	1.46842427436239e-11
CORIN	161.106770161872	-2.32709147304652	0.396681553428891	-5.86639699509918	4.45366724728442e-09	1.05608139460108e-07
CORO1A	1201.11585426233	0.81427383014537	0.264229718133045	3.08168905412588	0.0020582972500275	0.00796049667952929
COX16	130.51319838115	-0.537872949997058	0.115867554634336	-4.64213602931831	3.44825712007825e-06	3.47871875541463e-05
COX5A	439.40174870983	0.74055441319196	0.199686000342312	3.70859455306063	0.000208412835471311	0.00116807743476755
COX7A1	11.0753921680433	-0.96412369350303	0.261584265107655	-3.68570981555884	0.000228066099304441	0.00125555093234512
COX7C	179.431526448879	0.515071020355481	0.156913098003916	3.28252406527992	0.00102882203635379	0.00448851912253986
CP	3921.21145490286	2.21497250876063	0.195926928178187	11.3050948603972	1.23820282154558e-29	4.41883631939077e-26
CPA3	473.175220727477	1.76991627950771	0.292434654840992	6.05234793554164	1.42749729172239e-09	3.99559290967395e-08
CPA4	275.016517930501	4.33244697966388	0.600131541536374	7.21916226661333	5.23088083732379e-13	3.97185233791474e-11
CPEB2	198.40979659272	-1.08795564880789	0.174878936551911	-6.22119318803689	4.93388199753459e-10	1.62903518330184e-08
CPEB3	222.509066668694	-0.72025909398751	0.162043386576495	-4.44485337664491	8.79518304557807e-06	7.89134116754412e-05
CPED1	179.735918353556	-1.71539640703046	0.254692199462218	-6.73517449946452	1.63733313222082e-11	8.31776884784778e-10
CPM	445.583031087595	1.06939064610169	0.279239375159302	3.82965563324162	0.000128322706119367	0.000777460419981393
CPNE5	157.944951828033	0.713068445713364	0.2738362981891	2.60399534476963	0.00921440083389596	0.0271375225714596
CPNE7	47.1245673420507	-0.663003237797998	0.253238197387574	-2.61810123684971	0.0088420568344734	0.0262904314334738
CPT1A	139.508897751056	0.55842752765808	0.161606319865176	3.45548075176739	0.000549312411243925	0.00264645112065711
CPT1C	36.2703094256599	0.980893609706942	0.326726326553307	3.00218724353975	0.00268047248247587	0.00985417066375047
CPVL	945.941123487333	1.18268366840524	0.254509343114544	4.64691650975251	3.36933451338413e-06	3.41357346902473e-05
CPXM1	962.609015804786	1.45157459256714	0.266143776568273	5.4540993266276	4.92216846627538e-08	8.67456232791124e-07
CPXM2	839.525695442988	0.622921772134211	0.197911897304392	3.14747006429909	0.0016468996859895	0.00661680073670141
CR1	101.703427645708	2.83755414665806	0.570325983592769	4.97531977901985	6.51400145369305e-07	8.14250181711631e-06
CRABP1	13.8548681938979	0.988310037599395	0.413823230950754	2.3882420407592	0.0169291882779016	0.044342048195788
CRABP2	231.309882681603	0.621269669548371	0.253450400481299	2.45124753548855	0.0142362014398613	0.0387605904165592
CRACR2A	607.880852954516	-1.25264107959375	0.202274036240426	-6.1927922281871	5.91076231563973e-10	1.88339580481601e-08
CRACR2B	912.473556155457	-1.0909080499582	0.211296484010607	-5.16292571107542	2.43119644470859e-07	3.42599498995214e-06
CREB3L4	603.360771473437	-1.42167845773757	0.174903850418569	-8.12834282570282	4.35198937166638e-16	7.66970966426389e-14
CRELD2	760.814354617301	-0.547194613651679	0.23254011951387	-2.35311917270706	0.0186166665326751	0.0479438778195809
CRHBP	139.797702497858	-2.62530865078198	0.42543068075574	-6.17094339815443	6.78837224972315e-10	2.12043794014875e-08
CRIM1	894.379282899577	-0.623171709871545	0.141788449598715	-4.39508092256615	1.10731495486444e-05	9.60907050497861e-05
CRISP2	358.657225339396	-2.91790028964092	0.474309896479683	-6.15188574241758	7.65670327956651e-10	2.35559136456491e-08
CRISP3	17296.4427132967	-5.22673973348676	0.604774717170133	-8.64245740619542	5.50166676328013e-18	1.70731071838748e-15
CRISPLD2	515.920614812189	0.953699069119261	0.286002727055575	3.33458033403277	0.000854282204549701	0.00384817875353329
CRTAC1	38.5737347346446	-1.35028391774485	0.503625608782673	-2.68112640460967	0.00733747937918907	0.0225398145336613
CRY2	1166.31432981431	-0.624511561357745	0.114823705991401	-5.43887306166998	5.36186387347919e-08	9.39148549618595e-07
CRYAB	118.469424626935	-1.53204501201385	0.264485993796165	-5.79253740443652	6.93308783548686e-09	1.55612938445872e-07
CRYL1	1320.79891315177	-0.540362667201862	0.141114764455073	-3.82924259760147	0.00012853824851996	0.000778152458703322
CRYZ	596.632461140798	-0.621794393532681	0.111023013713819	-5.60059011850877	2.13623313822965e-08	4.20619321949301e-07
CSDC2	22.496672812708	-1.73250416721039	0.485772371901979	-3.56649383007723	0.000361789323811467	0.00185975606676582
CSF1R	1114.41370842556	1.91900079292177	0.244795433335092	7.8392017644174	4.53419494374071e-15	5.83113809206294e-13
CSF2RB	613.72076544952	1.17427348356674	0.303860915564126	3.86450979187852	0.00011131252481061	0.000689664189093516
CSF3R	464.329790366678	1.70576915673746	0.312396388285538	5.46027169551765	4.75406478691416e-08	8.41988521503718e-07
CSGALNACT1	555.064341923925	-0.54347891656292	0.190011709060371	-2.86023908342535	0.00423321734133036	0.014350837091746
CSK	303.641413826703	0.758846135071428	0.170847626240982	4.44165454193124	8.92697978915104e-06	7.98450103321624e-05
CSMD2	22.0362340195371	1.24146908839316	0.369621351428857	3.35875912902211	0.000782932783106363	0.00357414949755143
CSRNP1	709.534300241423	-0.930736470892693	0.368178870985039	-2.52794645277326	0.0114731849040604	0.0325605794245453
CSRNP3	110.141578355727	-1.1408509329383	0.244622196570829	-4.66372614149908	3.10534581590282e-06	3.17769258222313e-05
CSRP1	5737.02751221291	-1.5475253775677	0.156924317313865	-9.8616033770756	6.10663332925854e-23	5.81147938501104e-20
CST7	69.7483700288615	1.39582194734988	0.31851822355473	4.3822357533337	1.17467597055746e-05	0.000101075946230908
CSTA	47.8557056001087	1.07170438486422	0.34319709095386	3.1227082429096	0.00179195287144983	0.00710361767285375
CSTB	775.506512796458	1.97494807084899	0.281376727177672	7.01887498180305	2.23661792378688e-12	1.47132354203031e-10
CTDNEP1	45.0370739849122	0.653413652722931	0.193374368791343	3.3790085873686	0.000727477357516947	0.00335749734191866
CTDP1	55.9161563999124	0.91891579049942	0.346488709593558	2.65208003913702	0.00799975758321285	0.0241430316068422
CTDSPL	651.501760865818	-0.78414226342421	0.105009295992404	-7.46736044664969	8.18194235490794e-14	7.58423552703318e-12
CTH	91.1044141198001	-0.769714716209977	0.210394047135863	-3.65844341457498	0.000253751749683188	0.00137782663625999
CTHRC1	127.983989657473	0.623422941284111	0.253662472215458	2.4576869248305	0.0139835017901654	0.038232999052789
CTNNB1	3563.7303513394	0.568563033022387	0.10641441520021	5.34291366402459	9.14643335817196e-08	1.49217527071891e-06
CTNNBIP1	282.299353918521	-0.813134943447919	0.224373886963466	-3.62401772529046	0.000290061713287736	0.00153470383883708
CTNS	274.14877475304	0.601169749545228	0.126558859677065	4.75011983419577	2.0329614142214e-06	2.1968602716132e-05
CTSA	1695.61131600204	0.720460526206632	0.0960330104227024	7.50221744622424	6.27471670859268e-14	5.93189278246096e-12
CTSC	5026.61031227155	0.629453216237147	0.164042707025315	3.83713014526157	0.000124480509960351	0.000757765151251178
CTSK	1328.5061493577	0.505171388366479	0.198845641124166	2.54052030263532	0.0110687667048929	0.0315823795147604
CTSV	230.298868794109	1.02406541940489	0.282171737849571	3.62922745987705	0.000284270679248614	0.00150909778589586
CTTNBP2NL	705.960552361549	0.629747877039682	0.132310638202443	4.75961635130299	1.9396128748184e-06	2.11358578534601e-05
CUEDC1	73.6685151465446	0.724109044787467	0.187274570341099	3.86656364218903	0.000110379668825363	0.000684505375737985
CXCL1	2015.17103112254	1.27716221652176	0.388187938397517	3.29006156603945	0.00100165464105028	0.00438738015624622
CXCL12	1885.78577581096	-0.664354232709299	0.275574371729513	-2.41079832112033	0.0159176477045302	0.04230579426218
CXCL13	56.6542384171052	2.64295932512785	0.599071683950482	4.41175805155617	1.02534654843089e-05	9.02950152921099e-05
CXCL14	922.70695166818	-0.946829000346849	0.315195767988521	-3.0039394449653	0.00266508363307744	0.0098127595723963
CXCL16	1414.02761375097	0.736904902400493	0.133075961946569	5.53747567645889	3.06862294959231e-08	5.75618825301317e-07
CXCL2	737.77228438497	-1.6217157963874	0.479678319075185	-3.38084030880122	0.000722645277866357	0.00333951484025324
CXCL5	161.617467299418	-2.67434558262257	0.626692885988524	-4.26739419325648	1.9776951920671e-05	0.000157718429423228
CXCL6	510.744807646597	2.01421767361888	0.46001782401159	4.37856441312181	1.19463633756904e-05	0.000102607904445235
CXCL8	763.031620339613	1.17617670524575	0.426090100383903	2.76039434895583	0.00577316276813858	0.0185028959396449
CXCR1	152.438734428339	2.66217685374863	0.448891441397281	5.93055827810388	3.01906401462891e-09	7.66853003715796e-08
CXCR2	206.884104200833	1.62469280428984	0.35310887346723	4.60111010051018	4.20245206709584e-06	4.12841674724784e-05
CXCR4	1027.25911552561	1.2306204935139	0.228621631805134	5.38278238938835	7.33431857999046e-08	1.22167325238464e-06
CXXC4	116.15218467192	-0.887761595306154	0.281087122526044	-3.15831471512502	0.00158684146304622	0.00642432271270129
CYB561	2568.47639263438	-0.6788359256912	0.121207949586108	-5.60058913634986	2.13624524282482e-08	4.20619321949301e-07
CYB5R2	573.585468314516	-1.2116102507287	0.17514338877265	-6.91781893235757	4.58649977829979e-12	2.75093631660628e-10
CYB5R4	542.743875716217	0.599713755326365	0.130933869114823	4.58027979605829	4.64354294175353e-06	4.48791980321812e-05
CYBA	162.543919880403	1.88357602244373	0.249486045681734	7.54982515072839	4.3584297140099e-14	4.29079890810285e-12
CYBB	710.620433085451	2.2074355046182	0.293259805474006	7.52723511171348	5.18260029253708e-14	4.93210794506446e-12
CYBC1	1418.19790396406	0.656538437698814	0.100666814127004	6.52189545673418	6.94243994518932e-11	2.99405831473044e-09
CYFIP2	569.714724967779	0.694424674734228	0.197976376273416	3.507613826486	0.000452144876324613	0.00224734265652293
CYP2A13	110.617241958681	1.06771492020402	0.396383921079097	2.69363832240553	0.00706768121461867	0.0218852818522086
CYP2B6	487.154471808403	1.17767217576762	0.45790168305647	2.57188872490425	0.0101145395329881	0.0293764093252096
CYP2D6	53.903276036349	0.950730617544551	0.256927287921102	3.70038786162919	0.000215270191353719	0.00119991486980646
CYP2D7	31.0677231046081	0.664892312632378	0.214543198092483	3.09910693298122	0.00194104948691843	0.00757890629807458
CYP2J2	648.399193503357	-1.26916926355067	0.176200927313616	-7.20296585778865	5.89167296186212e-13	4.38039747555114e-11
CYP2R1	235.36120129143	-0.559183158147587	0.124677360204293	-4.48504168865403	7.28996801315013e-06	6.70949667232225e-05
CYP2S1	1771.33812982902	0.886960985306076	0.326648403778936	2.71533849559645	0.00662080605308857	0.0207263171947016
CYP39A1	203.84146952668	-0.596710135347127	0.175264691217091	-3.40462263792776	0.000662555423613409	0.00309590136565677
CYP3A5	122.804835750514	-0.729472916862641	0.297349154500486	-2.45325371140899	0.0141570448065373	0.0385966032492971
CYP4F3	102.383631726411	0.868270664096307	0.344673040050863	2.51911395207521	0.0117650574480524	0.0332566722912768
CYP51A1	30.3901970584349	-0.571106207971103	0.148408866956785	-3.84819465091263	0.000118991492404157	0.000728701653397402
CYP7B1	66.9032356247227	-1.00100557791662	0.207100101267587	-4.83343837974882	1.34194829680208e-06	1.5203422172103e-05
CYRIB	1106.65188571057	0.657921669887085	0.111453425175332	5.90310857519254	3.56715339690369e-09	8.79466575834199e-08
CYSLTR1	229.069864267736	1.3159434142985	0.205447032026825	6.40526855665005	1.50104927721556e-10	5.90288662045513e-09
CYTH4	347.685742822498	0.95789982398345	0.255596117391285	3.74770882187162	0.000178457248994541	0.00102226213057667
CYTL1	40.0492753471676	1.85064168994212	0.429277723835268	4.31105922154091	1.62474380146611e-05	0.000133294354976602
D2HGDH	220.795635566835	1.31399198884496	0.256883554880398	5.11512692767248	3.13530052874939e-07	4.30350144691323e-06
DAAM1	819.907864262694	-0.756985360186915	0.104828985904649	-7.22114550335778	5.1551456859451e-13	3.93527832443135e-11
DAAM2	232.809189782269	-0.826139450992517	0.229514595605368	-3.59950725056718	0.000318820744120694	0.00166587339762917
DAB1	59.3881540115278	-1.96353966901213	0.413185663141752	-4.75219700045231	2.01218175640376e-06	2.17605261914118e-05
DACT1	19.7347125856149	-1.55678360164719	0.419913242244608	-3.70739344471621	0.000209403479211726	0.00117234845231695
DACT3	13.3615912986564	-1.31417937458546	0.392653875330871	-3.34691558431217	0.000817160904911836	0.00371023279822406
DAP	2424.98566144359	-0.644366712587882	0.158402031090349	-4.06791950931708	4.74347596788148e-05	0.000334385775019793
DAPK1	1215.93709258528	-0.640675042938697	0.159230053416567	-4.0235811594097	5.73198186183643e-05	0.000391315356660522
DAPK2	306.403895947194	-0.882590379835028	0.239240752008923	-3.68913060347724	0.000225021689440019	0.00124310550184066
DAPP1	560.055184461241	0.706781102657536	0.187740759298978	3.76466519735325	0.000166772383750091	0.000965389238445865
DBI	206.53445079095	-0.500885040471611	0.162303800456328	-3.08609557547846	0.00202803622819135	0.00786904516374872
DCAF15	35.020353106999	0.694542937125727	0.228696115794036	3.03696866347846	0.00238970297528952	0.00898937826245615
DCLRE1B	137.639095658019	0.506660494537002	0.185140087644339	2.73663311378741	0.00620714765865847	0.0196337320689895
DDIT4L	554.024702295516	2.46035232627669	0.34105302787531	7.21398763589399	5.43366918418683e-13	4.08240145285616e-11
DDR1	3423.14770830394	0.644273434449651	0.120181896474452	5.36081933593557	8.28453388546942e-08	1.36718752849799e-06
DDT	11.2420813678913	0.558424067711039	0.20492766008026	2.72498142755512	0.00643051042147872	0.0202460379943998
DDX39B	595.403527407733	0.88858415460363	0.14487205978496	6.13357852385472	8.59239764925642e-10	2.59316017850181e-08
DDX51	81.7714899000521	-0.58815847118206	0.169173769890622	-3.47665286150642	0.00050771471436376	0.00247528263235747
DECR2	208.388810006411	-0.51917221574771	0.132909681853715	-3.90620313363724	9.37577034720128e-05	0.000594576284790308
DENND2A	22.5703743665422	-0.984751970540939	0.389004193979263	-2.53146877535576	0.0113585930170474	0.0322802937125924
DENND4B	359.430785686701	0.549679451442981	0.157201203637859	3.49666184941729	0.00047111860841298	0.00232465196512108
DEPDC1	39.4685161373487	1.62785501404754	0.451161481474102	3.60814271805467	0.000308396838737738	0.0016167333356523
DEPDC1B	27.7357061332282	1.20753993366285	0.503803430671106	2.39684738163515	0.016536809969054	0.0436264946051092
DEPTOR	665.024607459446	-1.89494275904553	0.273983042609595	-6.91627752213	4.63665657544204e-12	2.76938379139896e-10
DERL2	932.051999653807	-0.606958805513137	0.0988958934259065	-6.13735095045049	8.39088825757323e-10	2.54309829887172e-08
DES	919.405317960722	-4.36879905542388	0.564240608643858	-7.74279445416772	9.7255199958349e-15	1.11065438352435e-12
DEUP1	60.8545501434504	1.13988203839171	0.415590466982016	2.74280121647024	0.00609175503281274	0.0193372922155664
DGAT2	83.3712793845608	1.13110652883788	0.295524164003536	3.82745868735235	0.000129473106307961	0.000781822585679418
DGKG	52.6549396086894	-2.26987773367162	0.342029036339702	-6.63650594687284	3.21205984294754e-11	1.50829454796303e-09
DGKI	28.0653459890169	1.74271079132184	0.400247001260884	4.35408831504506	1.33621834100281e-05	0.000113134737946709
DGKZ	260.248736135029	0.552540045614563	0.136244738075753	4.05549640608761	5.00279417406856e-05	0.00034904636771666
DHFR	65.0561347397754	1.1664346425982	0.207633442382621	5.6177590142186	1.93450050841692e-08	3.85146370399603e-07
DHODH	184.966484853876	-0.779848347838922	0.0924013002895681	-8.43979841620221	3.17885417989158e-17	7.43903990458234e-15
DHRS7	1568.90360048477	-0.663821857068516	0.124611313367215	-5.32713956005191	9.977150390749e-08	1.60206773709721e-06
DIO2	865.37089747246	-1.55774477602632	0.32522090902394	-4.78980512262098	1.66943365855071e-06	1.85312328738814e-05
DIPK1B	26.1848867253241	-1.14520312781769	0.256657580409325	-4.46198832698137	8.12026504594533e-06	7.35979577973775e-05
DISP1	167.425198710033	0.64500897255725	0.182552319929291	3.53328280247046	0.000410433177785386	0.00206956326841624
DIXDC1	423.261166563303	-0.655389833332853	0.147119169268197	-4.45482282555637	8.39625031473764e-06	7.57147651565887e-05
DLC1	492.792693052598	-0.56158273053892	0.215767569107186	-2.60272075577746	0.00924872506380135	0.0272217629455184
DLG2	158.70125956423	-1.14764296899665	0.19773503219917	-5.80394357151988	6.47730835082808e-09	1.47234994758074e-07
DLG3	267.428700636473	-0.717613350951794	0.14727953622296	-4.87245797586863	1.10218305770052e-06	1.27812048323923e-05
DLG4	41.9903114917382	0.891753743590851	0.271909742144589	3.27959467931332	0.00103956321631479	0.00452569835708863
DLG5	425.528301253571	0.673878794573004	0.177224890958881	3.80239361935539	0.000143304806525207	0.000850946802473933
DLGAP1	33.3523185657304	-1.41644032082281	0.334681717349139	-4.23220106566258	2.31415383153038e-05	0.000180912080750801
DLGAP5	50.1874274793062	1.31315051969069	0.421050877470413	3.11874547698328	0.00181622779402843	0.0071799090999047
DLK2	294.528339506073	0.690908441217576	0.255615560939396	2.70292011440331	0.00687332634112823	0.0213761946665807
DLL4	163.861016373438	0.802103321776167	0.238384368083406	3.3647479833725	0.000766136023820515	0.00351201421991399
DLX5	140.837264181005	-2.18300612297099	0.327773109046084	-6.66011354416527	2.7361611706999e-11	1.30631106059335e-09
DLX6	46.7343721174046	-1.62576739800763	0.322138718699912	-5.04679289893778	4.4928790301876e-07	5.89483898491985e-06
DMBT1	45374.6983192482	-2.16238455096345	0.479939832594622	-4.50553257743433	6.62066804458304e-06	6.1690624240485e-05
DMD	930.214682612666	-1.16277825560291	0.153444334576159	-7.57785068321168	3.51326397453892e-14	3.55686831464845e-12
DMRT3	81.7890905686387	0.563156860941496	0.222918481635807	2.52629058303722	0.0115274090838742	0.032701463567628
DMRTA1	237.153985108922	-1.00162282148367	0.250099677748564	-4.00489449047049	6.20451681763343e-05	0.000418570309885242
DMRTA2	49.3414421072246	0.801306402084803	0.249850906539099	3.20713826171132	0.00134062546405219	0.0056001885063311
DNAH14	100.945531339054	-0.63877097705385	0.159657924414329	-4.00087236131275	6.31093939863124e-05	0.000424146233123639
DNAJB2	126.421353139596	0.779138078865387	0.142598080862958	5.46387492840221	4.6585181929827e-08	8.28148782127373e-07
DNAJB4	658.853985014519	-0.590671449098215	0.157281341345881	-3.75550872114738	0.000172989736809467	0.000996138964483718
DNAJB5	108.673908984927	-0.766646812637335	0.211909951900556	-3.61779522746107	0.000297123322901071	0.00156510532635158
DNAJB9	2039.15846905749	-0.742054666196938	0.195696245092142	-3.7918697205843	0.000149517348393425	0.00087869911416885
DNAJC19	426.998729229537	-0.599592454960846	0.101879329719465	-5.88531998209926	3.97284600400189e-09	9.59600282692505e-08
DNAJC24	154.074868467881	-0.55016543247617	0.139607441858339	-3.94080304855401	8.1209283789678e-05	0.000525216168012041
DNAJC3	3816.24823716625	-1.01148224916966	0.149583603236707	-6.76198612202871	1.36112744767829e-11	7.11725066505774e-10
DNASE1L3	339.085516304791	-1.97423503593078	0.279319806136021	-7.06800947359021	1.57171821059474e-12	1.06333068512986e-10
DNER	128.001499054773	-1.48557509546293	0.33406041673609	-4.44702521171955	8.70676224377185e-06	7.83169697730581e-05
DNMT1	487.250422533029	0.578263390211342	0.150284318504898	3.84779593748828	0.000119185262629148	0.000729575310476456
DNTTIP1	214.207864895758	1.04620379694967	0.223153941436322	4.68826044575249	2.7553720812619e-06	2.8731144236679e-05
DOCK11	142.94953156816	0.642945435315521	0.254556708302821	2.52574540110203	0.0115453116637726	0.032745742896951
DOCK2	350.033963836048	1.56099260046364	0.294508713665655	5.30032738602015	1.15595209771594e-07	1.80341160599946e-06
DOCK3	95.6100376359611	-1.1017149061173	0.242830384415467	-4.53697303477614	5.70674000214213e-06	5.39137746727855e-05
DOCK8	614.005483428637	0.77785939511924	0.202863363873465	3.83440055546169	0.000125870882344345	0.000764924157286305
DOK1	266.113567693755	0.906047766901618	0.149814383822573	6.04780224557518	1.46835029592063e-09	4.07036196283713e-08
DOK2	190.867829748748	1.04482510253122	0.327587621758864	3.18945232704888	0.00142542647643025	0.00590138136631143
DOK3	203.696220167437	1.43863623822909	0.323924974835566	4.4412637184255	8.94321107344246e-06	7.99400989814596e-05
DOLPP1	324.331211842679	-0.521673384477502	0.0899485018127136	-5.79968953305865	6.64378086512163e-09	1.50063246597486e-07
DOP1B	358.542878433467	-0.785345588965888	0.140509590940179	-5.58926678037406	2.28030396306403e-08	4.42875361533864e-07
DOT1L	58.2976808578859	0.639525214821751	0.188556903279518	3.39168284851239	0.00069464795999643	0.00322265181311311
DPEP1	40.1447354999175	1.35094814004872	0.454072024721794	2.97518469867513	0.00292812189617517	0.0106142559847386
DPP4	539.821892809321	-2.4678568676728	0.310828309532805	-7.93961422427108	2.02811045024178e-15	2.86646303734667e-13
DPT	262.246130179519	-2.50977014128862	0.35969868907801	-6.9774236534521	3.00642095027645e-12	1.90740706956428e-10
DPY19L3	466.076426938854	-1.04728615748532	0.146157881577812	-7.16544428654544	7.7534684783859e-13	5.64697768004891e-11
DPYSL2	1607.19636393163	-0.6131267742076	0.195627884669695	-3.1341481570627	0.00172353809564364	0.0068801751441032
DRAM1	447.977183253755	0.623413858311835	0.18332201573539	3.40064915722769	0.000672260487704873	0.00313406873350329
DRAP1	59.5247437664988	0.564485952654304	0.208104003268734	2.7125184705138	0.00667740599220047	0.0208690662188203
DRD2	34.7246546427233	0.881334981135565	0.342627452877131	2.57228360931025	0.0101030091201712	0.0293548657012912
DSCC1	59.9883257750382	-0.698983913167438	0.242563797461223	-2.88164977825754	0.00395599167731144	0.0135782113954366
DSE	419.27371482646	0.746657541873159	0.144480008537518	5.16789519485162	2.36744995513085e-07	3.35937853971102e-06
DSG3	274.761247804902	2.42869837468534	0.430345853547594	5.64359655069093	1.6653406484195e-08	3.37201953988488e-07
DSTN	9422.55294042468	-0.940094053568022	0.111128177989826	-8.45954707953626	2.68417968503172e-17	6.3861108339713e-15
DTL	60.6778084827659	1.15618646418274	0.354017199684412	3.26590477867578	0.00109114934140099	0.00472004752984824
DTNA	88.3982462818306	-1.95512501533993	0.317866481846609	-6.15077438798157	7.71055369788029e-10	2.3670570760697e-08
DTNB	858.721734733478	-0.881412490769091	0.15608072464302	-5.64715785876194	1.63122037534237e-08	3.32652440828747e-07
DTX1	24.9382474273041	-1.6419620655061	0.427903520833478	-3.83722494806273	0.00012443248133829	0.000757765151251178
DTX3	112.162454345209	0.603018262010645	0.179306994453641	3.363049299042	0.000770865962132933	0.00353148639584327
DUOX1	2246.49391213021	1.14425417107908	0.229235129170398	4.99161788692742	5.98756201449312e-07	7.53725288861458e-06
DUOXA1	763.188434894729	1.0293181406617	0.261447127836119	3.937003053661	8.25055574836192e-05	0.000531963339240589
DUSP23	175.286627736849	0.74512212467105	0.171231404547529	4.35155062028488	1.35178103069473e-05	0.000114249107241961
DUSP4	564.725028386803	-1.78540772000921	0.251445528579557	-7.10057454628511	1.24239297762383e-12	8.65129744174641e-11
DUSP6	2418.18148096031	-0.767867468235135	0.210281080610253	-3.65162413093332	0.000260587090702854	0.0014085121998422
DVL1	79.4446675225113	1.00636407035093	0.271135344518934	3.7116668508729	0.000205898873989487	0.00115580276295711
DYNC1I1	178.833396651766	-2.75991202637636	0.323728515166539	-8.52539055744453	1.52295075095382e-17	3.95274944906651e-15
DYNLL1	727.765069330751	0.663830772008042	0.219360602549762	3.02620782534298	0.00247642026181144	0.00924712778917443
DYNLRB1	155.89173125138	0.632292576498436	0.175675952133666	3.59919823299063	0.000319199803191035	0.00166724375797732
DYNLT2	72.0068926279645	-0.670464594879506	0.236226302774477	-2.8382300658517	0.00453644716553702	0.0151870973940058
DYSF	227.818330372187	0.608979344568934	0.231724438132109	2.62803245733515	0.00858803210321053	0.0256312269022225
E2F3	109.11727381725	0.505020472755207	0.171965430324365	2.93675578750117	0.00331665174591302	0.0117095856107159
E2F7	62.279906447684	1.22658955078826	0.433585353811232	2.82894599646065	0.00467015787323961	0.0155508522604375
EBF1	661.379187958151	-1.2447440267002	0.272047628040571	-4.5754636262242	4.75166521682207e-06	4.58620831441075e-05
EBF3	41.199627649742	-1.42623244925788	0.26487954358469	-5.38445676082143	7.26637683637716e-08	1.21504466107376e-06
EBF4	29.0018393959908	0.616156525422174	0.244959833959053	2.51533696550909	0.0118918663925961	0.0335089602752287
EBP	569.325206578251	-0.523341710425988	0.134880875889904	-3.88002900317137	0.000104444009919552	0.000653920281404213
ECE1	3251.68125986143	0.670565660144762	0.108482098236478	6.18134854548084	6.3556317580335e-10	2.00279565885051e-08
ECHDC1	1082.2146475829	-0.526095196065374	0.0934893433964819	-5.62732796008888	1.83022551257829e-08	3.67460888777145e-07
ECHS1	1464.69898037061	-0.506190972069103	0.111906021802179	-4.52335775963799	6.08662290751096e-06	5.70121666697631e-05
ECM1	281.426980547185	1.2769231707455	0.303125457637947	4.21252368803235	2.52533221602051e-05	0.000194860093965907
ECSIT	527.716255834772	-0.542074735568947	0.106063118254626	-5.11086930583718	3.20679779162446e-07	4.38897780205553e-06
EDA2R	71.0845782202819	1.11708860690338	0.330694304490555	3.37800981672271	0.000730124741654736	0.00336753818646893
EDARADD	126.598040670398	0.721515847165733	0.282699503263586	2.5522359920562	0.0107033993225075	0.0306994224088396
EDIL3	487.958411399234	0.779108087694692	0.261856437294836	2.97532531849679	0.00292677984735129	0.0106120859336906
EDN1	218.027503182305	-1.97970508151779	0.281912370700924	-7.02241294553912	2.18068878772133e-12	1.44117279836676e-10
EDN2	155.369515240474	2.12719759526066	0.584448449438371	3.63966676155066	0.000272991097624668	0.00146057202576586
EEF1AKMT2	141.933004129638	-0.598542429880052	0.107226271177137	-5.58205021315406	2.37699724107731e-08	4.60402111484106e-07
EEF1AKMT3	491.791267303802	-1.42224632884043	0.158404184116645	-8.97859066521327	2.742570769977e-19	1.08750549281727e-16
EEF1B2	790.707877127942	0.53583692691865	0.184413517628791	2.90562716772881	0.0036651788044935	0.0127114741093646
EFCC1	15.1419998245309	-0.871904028090619	0.300896735747311	-2.89768523385655	0.00375927671846945	0.0129873366786426
EFHD2	245.121653482345	1.14614360636146	0.214942626792511	5.33232343655995	9.69640328281232e-08	1.56225910679623e-06
EFNB1	196.271488513039	0.746301875154107	0.278791455080096	2.67691803875301	0.00743028088511359	0.0227807688219494
EFNB2	195.910750841193	-0.556066559790245	0.210073076894046	-2.647014876974	0.00812057804406958	0.0244766156205856
EFNB3	34.0112441457752	1.31664152049908	0.37036239897725	3.55500861894988	0.000377966699326024	0.00193040237312307
EGF	143.474491938363	-2.50621459313841	0.419495196634669	-5.97435826022349	2.30997668636188e-09	6.02357300066442e-08
EGFL6	86.636513359021	1.15434470398061	0.349304894104759	3.30469089744393	0.000950811996134935	0.00420732834619535
EGFL7	460.627061222619	-0.745357717388067	0.203798795547099	-3.657321503727	0.00025486462370612	0.00138176699711541
EGLN3	1364.27017670676	2.51434429431383	0.241767095328591	10.399861448873	2.48293955165095e-25	3.22217837271067e-22
EGR2	589.700927572637	-1.14246131095688	0.466905918797376	-2.44687690809222	0.0144100042860597	0.0390837321973854
EHBP1L1	36.9813271221107	1.72171399103912	0.339914423895357	5.06513954691475	4.08101287772105e-07	5.43944526885789e-06
EHD3	509.715228072833	0.768900598854302	0.226700061802063	3.39170881887826	0.000694582127095588	0.00322265181311311
EHF	2699.37332065985	-0.997047368229477	0.189867841246748	-5.25127036617928	1.51053766755848e-07	2.28905787732456e-06
EIF2AK1	955.750610816532	0.525130954214861	0.104474146972561	5.02642011858474	4.99720499232529e-07	6.44982832418115e-06
EIF2AK3	417.404133736421	-0.523264764682951	0.135321385446381	-3.86682979158744	0.000110259325341857	0.000684326899676092
EIF2B3	526.0869971088	-0.772728949697283	0.0887877055269999	-8.70310754299536	3.2291764491866e-18	1.04764758663952e-15
EIF2S3B	139.717284907926	0.673116761330627	0.126953351332534	5.30207949822062	1.14490960472729e-07	1.79851344732831e-06
EIF3K	565.816706552292	0.525533958329548	0.15619211064855	3.36466391386476	0.000766369477760567	0.00351201421991399
EIF4EBP1	198.553328640238	-1.3821916201177	0.232512900539808	-5.94458035192357	2.77165987320753e-09	7.1120193367224e-08
ELAPOR1	7094.01145580243	-2.20293676788931	0.282209011052344	-7.80604687169506	5.90096421441336e-15	7.32489253571746e-13
ELAPOR2	106.689360052974	-1.38667393272687	0.247878702805996	-5.59416326223138	2.21688276583488e-08	4.32322424621488e-07
ELF4	178.334254778167	0.562842568324054	0.173089289896758	3.25174693743195	0.00114698093508001	0.00492129631748335
ELF5	1354.20628925048	-1.21421874724661	0.25874850625083	-4.69265993006179	2.69675564813461e-06	2.82230109069807e-05
ELL2	1457.54393496163	-0.717190169359411	0.163784607882484	-4.37886183953255	1.19300731299552e-05	0.000102552415350801
ELN	611.420149820335	0.804568091129416	0.164354090646288	4.89533353240932	9.8139136862435e-07	1.15588793623041e-05
EMB	794.745886242652	0.526242836251716	0.174127993623779	3.02216102821879	0.00250976998578638	0.00934210340211228
EMCN	947.345508431295	-1.28839053267772	0.256810662526415	-5.01688878492416	5.25149462381373e-07	6.71128789211647e-06
EMILIN1	81.5344426576811	2.04489011246643	0.414644418896528	4.93167161856029	8.15288931295275e-07	9.87966850105267e-06
EML2	643.551219846951	0.540330299028489	0.107684046489827	5.01773769320172	5.22834948388124e-07	6.69289278626537e-06
EMP1	1688.14499798093	-1.26516480433743	0.304491254564168	-4.15501195969754	3.25270527985418e-05	0.000240204142344269
ENDOU	25.62328185896	-1.43863397866975	0.539536697275497	-2.66642470462979	0.00766627770664978	0.0233289520917556
ENO1	9565.08893298187	0.524280583936753	0.128017398150287	4.09538540473435	4.2146666286641e-05	0.00030097231677929
ENO2	303.737941509034	0.928953184813926	0.199261929770579	4.66197023126034	3.13196501277489e-06	3.20034363331149e-05
ENOX1	83.4184758608775	0.95603031002893	0.323486351950353	2.95539612186068	0.00312267833705659	0.011158005822649
ENPEP	165.921618484883	1.91311307980607	0.332439465012917	5.75477126258681	8.67591874738017e-09	1.90536523259772e-07
ENPP1	213.260037685667	-1.31127876794123	0.269479753540566	-4.86596395726568	1.13900275405063e-06	1.31653962057269e-05
ENTPD2	14.4865792786745	1.38340394230124	0.293513967779758	4.71324738909632	2.4379990987349e-06	2.58369986150265e-05
ENTPD3	928.297772123071	-0.976155415615705	0.191905040624774	-5.08665854965399	3.64427076787313e-07	4.91850490815661e-06
ENTPD6	1322.62167337088	-0.52800291188243	0.122004633754476	-4.32772834632651	1.50655121422351e-05	0.000125034991761864
ENTPD8	59.7824069699149	-1.39622201320647	0.330491746612752	-4.22468042701977	2.39280082321345e-05	0.000186142952323553
ENTREP1	121.569458656533	-0.854903730031169	0.19359425273289	-4.4159561451998	1.00564472936719e-05	8.87790878894043e-05
ENTREP3	58.4544375565863	0.891744823985639	0.237506686519373	3.75460934196858	0.000173612044672296	0.00099931932971654
ENY2	458.973985322203	-0.575068986113151	0.10958018167451	-5.24792875249377	1.53818758433132e-07	2.3211023008805e-06
EOMES	40.8093811149056	1.00368566005596	0.421701790631582	2.38008394167059	0.0173086946998451	0.0451514191977972
EPB41L5	536.765569875849	-0.670114770858466	0.130427156790197	-5.1378469587925	2.77904054774718e-07	3.87788893637253e-06
EPHA4	544.175486856787	1.15360184987094	0.159638726217175	7.22632833026722	4.96227204546846e-13	3.80841040048722e-11
EPHA7	66.046012312565	-2.34614810466846	0.483900661428218	-4.84840855092837	1.24455880508957e-06	1.43044097766938e-05
EPHB1	42.9603477219658	-0.742875007446455	0.292205006551483	-2.54230759497808	0.0110123212912877	0.0314464665799423
EPHB2	76.7208024150706	0.617243100011645	0.222349494576246	2.77600406147983	0.00550315210020088	0.0177490953977333
EPHB3	379.439416554427	-1.33718586275961	0.199611842593125	-6.69893051127852	2.0995039263748e-11	1.044265454669e-09
EPHB4	292.872439060056	-0.566452000384375	0.155498582401787	-3.6428113467989	0.000269676487334586	0.0014455996457759
EPHX1	1191.10058042247	0.769374980978017	0.154824015724105	4.96935166924643	6.7177137093323e-07	8.36783274002779e-06
EPN1	177.512562283922	1.25978096606517	0.200984659443647	6.26804537994301	3.65608247027459e-10	1.26676158405752e-08
EPN3	201.153826360061	0.970606466847216	0.346006553209179	2.80516787281897	0.00502903799450808	0.0165342710504499
EPS8L1	322.26501183967	0.947135888933851	0.331464882048903	2.85742454247118	0.00427094169242153	0.0144713251030898
ERBB4	208.119646634141	-1.59389623859818	0.259320568503565	-6.14643199263335	7.92452759209031e-10	2.42752427847831e-08
ERCC6L	40.1485441412827	0.914137797120293	0.338716520477988	2.69882849478463	0.00695840261545189	0.0215937385512121
ERG28	579.688336871504	-0.552814068518828	0.12479713315077	-4.42970166510928	9.43635364804494e-06	8.39276936609605e-05
ERO1A	1045.18270028084	0.619115649972705	0.1513757137027	4.08992720713867	4.31508593352644e-05	0.000307068054342422
ERO1B	411.340239199702	-0.606488127811936	0.148123964043258	-4.09446325399999	4.23147514120449e-05	0.000301825416535403
ERP27	95.2257940337826	1.1872492734657	0.284676308916331	4.17052363080428	3.03900538629171e-05	0.00022653682448728
ESCO2	27.5697904010956	1.71242353766405	0.459324320214571	3.72813600826558	0.000192901269592279	0.00109185789985321
ESPN	15.5669011135585	1.02675260947925	0.328852178542927	3.12223143549958	0.00179485781058588	0.00711118380408367
ESRRG	377.120026855432	-1.42169676285924	0.253553230353119	-5.60709386695358	2.05752086214047e-08	4.07932087597989e-07
ETFDH	531.146345024473	-0.567851546388236	0.101293333844259	-5.60601102597058	2.07042778518892e-08	4.09353969994071e-07
ETHE1	164.967347543691	0.784803613953933	0.209998847443628	3.73718057745343	0.000186095276716356	0.00105918570072347
ETV1	392.496729008353	-0.866471134312607	0.230928551758658	-3.75211782048567	0.00017534701755942	0.00100727512099023
ETV6	1465.58093162644	-1.07756481407964	0.168203367447194	-6.40632129090956	1.49072655031853e-10	5.89477050022078e-09
EVA1A	138.233625125685	1.04792316634909	0.177401861296438	5.90705846427403	3.48270182028329e-09	8.60130942639169e-08
EVI2B	355.35462348015	1.03581141670923	0.252237821337176	4.10648732699219	4.01721491357223e-05	0.000289041042798607
EVPL	270.462567276584	1.12603870778145	0.343197134921549	3.28102595623024	0.00103430225450431	0.00450416860373672
EXOSC6	250.058641380592	-0.976147029446663	0.132217444159586	-7.3828913851069	1.54888381797268e-13	1.34669426171426e-11
EYA2	894.320746498975	0.527386787966814	0.125516431918977	4.20173502308647	2.64877063940747e-05	0.000202418652851726
EYA4	271.855869490286	0.850611644115808	0.248489508014374	3.4231290122181	0.000619046889016952	0.00292128738536099
EZH2	245.3722273777	0.84952438653468	0.190750985215252	4.45357797536951	8.4451018110555e-06	7.61072148692028e-05
F10	67.1877573273958	-0.838585939514724	0.304043854913678	-2.75810849639704	0.00581368984135385	0.0186118911157942
F12	19.1948603913062	0.966295232919607	0.294261313848403	3.28379976382972	0.00102417661341025	0.00447098506312882
F13A1	2890.58595074552	2.95452322931474	0.362506713429678	8.150257967258	3.63148765969273e-16	6.5619602964701e-14
F2R	924.160175042821	0.854339640122415	0.147980414748909	5.77332913664314	7.77204140385066e-09	1.72544154027944e-07
F2RL1	378.459404343319	0.63597918962034	0.211089668261896	3.01283902171512	0.00258816167910773	0.0095888938409714
F3	6633.82204183454	0.574226360608003	0.210150551640335	2.73245231157314	0.00628647714288762	0.0198670491952005
F5	955.138779522374	-1.09945280701382	0.419932580710775	-2.61816505200165	0.00884040334362146	0.0262904314334738
FABP4	42.4322721485001	-1.96595306131957	0.436513662347823	-4.50376066294361	6.67613912092438e-06	6.21263924062553e-05
FADS3	100.731106792629	-0.62590758956108	0.23065852488819	-2.71356798914969	0.00665629077337518	0.0208191390863126
FAHD2A	758.673800569847	-1.38998713375524	0.17886328410393	-7.77122672614901	7.77296231002122e-15	9.4033082182672e-13
FAHD2B	220.598344448352	-0.832485170256316	0.124762112314908	-6.67257995885053	2.51345024222582e-11	1.21625431212792e-09
FAM102A	918.604256580858	0.533057711755748	0.120322248445711	4.43025058658426	9.41236512952612e-06	8.3766528817946e-05
FAM102B	291.604112862484	-0.772841737990632	0.148152536158622	-5.21652722274814	1.82308792746032e-07	2.68848968641488e-06
FAM110C	75.5038894984743	0.731641730905369	0.31284025293533	2.3387071326036	0.0193505957684102	0.0495180625009631
FAM111B	28.5914224646904	1.21103041597112	0.446893898667791	2.70988353070215	0.00673068384209025	0.0210012047750466
FAM114A1	1611.84268406569	-0.673358817996852	0.114126361116116	-5.90011642719208	3.6324515381471e-09	8.89421024134647e-08
FAM124A	71.6321908738316	1.17549672976044	0.331634875171672	3.54455100402798	0.000393282405460149	0.00199648162800271
FAM136A	928.237735134157	-0.65065534604054	0.0919003568108494	-7.08000892074584	1.44145182368703e-12	9.84532286274279e-11
FAM161A	138.763708346266	0.631416190259521	0.226435607765741	2.78850219932172	0.00529523878925275	0.0172028979782847
FAM167A	41.2248022221552	1.16673862828127	0.441539185932002	2.64243506681861	0.00823122467557438	0.024762714473784
FAM167B	14.6041163991782	0.803905913362755	0.258133690609762	3.11430062253313	0.00184381522481117	0.00727358637545398
FAM171A1	460.841150004569	-0.660708190258599	0.145622122136139	-4.5371416139707	5.70218181492695e-06	5.39063876874717e-05
FAM171B	1215.49567028568	-2.19087122939034	0.286142049040076	-7.65658607932698	1.90940790435138e-14	2.03408939064299e-12
FAM174B	427.566483491726	-1.11115237773802	0.223472821607912	-4.97220364312382	6.61961164369469e-07	8.26556121629949e-06
FAM177B	65.3173268242597	-1.42634393932084	0.268779543960943	-5.30674291019746	1.11601406812492e-07	1.76424150858064e-06
FAM20A	343.849545935465	0.523686622628741	0.194097759735559	2.6980559865411	0.00697457097503694	0.0216345068814977
FAM219B	201.984307170623	0.59859337851697	0.141495766682178	4.23046846243468	2.33205139021992e-05	0.000182012212112572
FAM221A	183.34272667807	-0.674252046583467	0.159487581642424	-4.2276147123176	2.36181770649353e-05	0.000184120732407714
FAM222A	26.7670682080752	1.33330028308227	0.309127471946252	4.31310835846415	1.6097517137556e-05	0.000132140343380456
FAM234B	215.041670354508	-0.643145674469493	0.13435628955145	-4.78686689411148	1.69405104798203e-06	1.87461850464678e-05
FAM241A	115.899933478667	-0.686289294525008	0.182493891920369	-3.76061514883178	0.000169496029261218	0.000978388927498542
FAM3B	434.755581166526	-0.76696214191821	0.242340564488548	-3.16481123800656	0.00155183591340212	0.00631483969892113
FAM3C	567.146192422954	0.514283488010566	0.118278914914382	4.34805720345707	1.37348785033181e-05	0.000115741080658126
FAM3D	1387.22937038479	-1.37192190746043	0.235292963768405	-5.83069670035179	5.51964309180535e-09	1.2832720706111e-07
FAM43A	47.3681778800735	1.09028662066823	0.374796037015628	2.90901320448799	0.00362571545839849	0.0126083040605696
FAM76A	424.914029078388	-0.660919842519011	0.105199305347048	-6.2825494934464	3.3306518467925e-10	1.16818317230867e-08
FAM78A	42.5397207661497	0.895883410769889	0.331490102825859	2.70259474757387	0.00688005726937977	0.0213924673318223
FAM78B	18.6022098867031	-0.980601587144271	0.371469650060457	-2.63978924519049	0.00829575986261087	0.0249126300837299
FAM83A	182.357497199611	1.93313907482803	0.578297473009017	3.3428108630139	0.000829344055935351	0.00375297750096607
FAM83B	95.2390814857823	0.713858911838353	0.227986359916411	3.13114746031333	0.00174124705336966	0.0069353520331618
FAM89A	17.1224970679184	1.29419784731405	0.416818141083676	3.10494606580534	0.00190313723720831	0.00745944098329178
FANCA	96.7548016801793	0.634740898714532	0.207161428836609	3.0639917009607	0.00218404968723985	0.00836750115012046
FANCI	169.085515102296	0.792125133003449	0.212636739389105	3.72525056243425	0.000195121312221627	0.00110223851680401
FAP	198.388191591251	2.38369118533221	0.373558854628283	6.38103248202789	1.75897989921138e-10	6.76804260410848e-09
FARP1	772.391733814104	-0.613840023371978	0.144101475021357	-4.25977612846089	2.04631757836641e-05	0.000162374560484605
FAS	682.033363352165	0.592926869855238	0.129624825961185	4.57417678641886	4.78096031105821e-06	4.61136543515919e-05
FASLG	65.9407818447897	0.888438909318237	0.300246056860484	2.95903606065031	0.00308602987141469	0.0110713939217001
FAT2	866.215860087551	0.953543495149685	0.245191720375609	3.88897102108079	0.000100670136240371	0.00063276560919347
FATE1	12.2440546575757	-1.27155392933627	0.449805437357201	-2.82689764002675	0.00470013491987238	0.015639726335939
FAXDC2	785.790202528391	-0.519085118794694	0.130951325606428	-3.96395467087363	7.37182563110962e-05	0.000484051568004093
FBN2	48.1522972123347	0.892008429393116	0.325323599727579	2.7419112235942	0.00610828481115016	0.0193811437384238
FBP1	911.241364877735	-1.57428241745927	0.198692085717534	-7.92322659342009	2.31425286760602e-15	3.23881957696823e-13
FBXL6	30.2862427580317	-0.567810026493656	0.242017375840078	-2.34615396734513	0.0189682700433987	0.0487263010382429
FBXO2	68.7239521144312	1.21039213583881	0.317721065101446	3.80960618853629	0.000139188316988222	0.000831692434075707
FBXO27	59.8462463333703	0.696733764103368	0.270119471853562	2.57935408847935	0.00989852658995685	0.0288193895720241
FBXO32	1032.0890457223	0.50114421383954	0.158552054010012	3.16075510322871	0.0015736074161429	0.00638341740990052
FBXO34	876.857119063775	0.575822742763765	0.101844760948434	5.65392600857803	1.56823742195405e-08	3.21184923936787e-07
FBXO41	72.5053393962054	0.796328772914245	0.22993866416132	3.46322257641524	0.00053374668052493	0.00258717618488739
FBXO46	16.6090581046906	0.733101875682678	0.283218541758179	2.58846709375625	0.00964041574044209	0.0282117537299735
FBXW4	425.370153896231	-0.637722047548587	0.103461436176367	-6.16386231543785	7.09916763727608e-10	2.19351987060857e-08
FCER1G	123.809266372665	1.44550527079229	0.282565355543818	5.11564932654362	3.12663474059808e-07	4.29573733609601e-06
FCGBP	1841.80130203062	-1.40185853321659	0.375224032519114	-3.73605742629288	0.000186927996652885	0.00106189046057281
FCGR1A	102.716565267458	1.99459888854365	0.432603774373761	4.61068304693143	4.01348064365235e-06	3.9621325164687e-05
FCGR2A	561.911125357988	2.0379760409029	0.257679969965476	7.90894240315205	2.59584668961083e-15	3.49582183907496e-13
FCGR2B	177.317669686536	1.56049236396787	0.293900685160532	5.30959076572249	1.09871656512307e-07	1.73927390661416e-06
FCGR2C	37.12623161433	1.8215726843854	0.338386239482796	5.38311689969891	7.32069600274623e-08	1.22082868503741e-06
FCGR3A	586.766437383237	1.71573342370616	0.291117700862951	5.89360735750614	3.77854412188449e-09	9.18887859282813e-08
FCGR3B	287.608584442175	0.951758362212134	0.402578913512175	2.3641535367782	0.0180713214580555	0.0467418216730826
FCHO1	56.7843189002924	1.39694495272643	0.297468317007658	4.69611341059379	2.6515835713088e-06	2.7791009897528e-05
FCMR	190.262302278242	1.41206155518294	0.24919689408543	5.66644925638142	1.45786978734224e-08	3.01173534215782e-07
FCN1	210.569730184343	1.43389111108886	0.413909450802976	3.46426279541852	0.000531686818512913	0.00258069681546135
FCRL2	84.4260379398531	1.29076449293894	0.465585971262382	2.77234404086355	0.00556541810521328	0.0179215753331648
FCRL3	45.5727653681624	2.04684246496537	0.516276975376846	3.96462085776984	7.35126947173276e-05	0.000482923937915256
FCRL5	425.452273386132	1.22113844297622	0.371946450304279	3.28310282831638	0.0010267120745372	0.00448068323571341
FCRLB	13.2754032052691	1.27941326774944	0.427529860293324	2.99257054670205	0.00276638722285563	0.010117903562968
FDFT1	2782.61423580705	-0.652613722636474	0.108056581604747	-6.03955550827643	1.54539344260047e-09	4.26701961182237e-08
FER1L6	218.244853491267	2.15047401999752	0.350911572826503	6.12825049534845	8.88506240506153e-10	2.66458541664398e-08
FERMT1	147.286466086338	1.16473998054144	0.290527681037489	4.00904993418215	6.09635255715724e-05	0.000411857230257547
FERMT2	550.333046038409	-1.03079551451557	0.167210928167112	-6.16464202318989	7.0642768784291e-10	2.19222940086034e-08
FERMT3	349.294347099966	0.99437292153746	0.249373489166408	3.98748449508966	6.67775670303312e-05	0.00044523576336197
FFAR2	41.3485217037589	1.93169688702417	0.525809572186638	3.6737575525508	0.000239009528586429	0.00130522609815274
FGD2	228.831178617405	0.7266156321859	0.273224825847753	2.65940560097854	0.00782786627442761	0.0237447494830969
FGD3	321.093882186114	0.93711198299727	0.223319459506341	4.19628448442783	2.71329402232009e-05	0.000205694488415397
FGD5	157.003906589444	-0.673925503951583	0.252887873491924	-2.6649182289601	0.00770070450381552	0.0234137501154348
FGF12	262.499794575982	-3.49865609352862	0.335634615586238	-10.4240025642697	1.92670219427858e-25	3.05596375814742e-22
FGF13	126.792205623252	-1.14359178586918	0.204962459839786	-5.57951825306496	2.41185636320194e-08	4.6652099708276e-07
FGF2	53.5999274605359	-0.689986438288381	0.250563223692798	-2.75374186251026	0.00589182184910941	0.0188017717343921
FGF7	839.320428369228	0.895546055278604	0.278959657860275	3.21030668788376	0.00132593420281142	0.00555227654594693
FGFBP1	134.156477513563	2.14498948307069	0.497706221043784	4.30975019474789	1.63439058887091e-05	0.000133854995158533
FGFR2	734.72535095447	-0.732058310379329	0.144325838997268	-5.07226090258991	3.93116905049274e-07	5.26924302307829e-06
FGFR3	161.26942298158	1.37060797390755	0.414152477492578	3.30942840715496	0.000934866712844621	0.00415092451815147
FGFRL1	236.376388031861	-0.806643578322819	0.190663412965917	-4.23072033472419	2.3294414258581e-05	0.000181907966926282
FGR	262.040832653288	1.13861277154516	0.264755458205053	4.30062057743606	1.70320465554362e-05	0.000138932836902201
FHDC1	168.309936623	0.807477972182329	0.201760153842745	4.00216770657148	6.27647829904929e-05	0.000422426816213713
FHL1	1874.52718326205	-2.03074546388034	0.2760558158966	-7.35628574708595	1.89098002234491e-13	1.5694034778473e-11
FHL2	1456.94119359118	0.609642868295532	0.15357241528182	3.96974200852919	7.19504949400508e-05	0.000473096874836124
FHL5	89.0493581424373	-1.31035559109619	0.353075017959927	-3.71126679725867	0.000206224604241866	0.0011567215031641
FHOD3	81.258125194959	-0.545546062245658	0.201227182310075	-2.7110952704442	0.00670613548208872	0.0209375737502043
FIBIN	98.5191438451036	-0.785654403891565	0.260371727767004	-3.01743361550612	0.00254924869865204	0.00946930137217224
FICD	560.805510002125	-1.21325710644349	0.172225174423971	-7.04459792536936	1.8599780300205e-12	1.24070964385713e-10
FIGN	137.734283021789	-1.02078995256354	0.23594742940716	-4.32634487745158	1.51603996177283e-05	0.000125530571080668
FILIP1L	504.807781310575	-0.915275471918935	0.238399935102754	-3.83924379645673	0.00012341383771933	0.000752877151044206
FITM2	247.785875809099	-0.816244522798449	0.140368615835648	-5.81500727879342	6.06312477762669e-09	1.38260553036136e-07
FKBP10	487.039473932313	0.508311755332858	0.207902773972275	2.44494936561377	0.0144872479602927	0.0392345787579546
FKBP11	445.160040165439	-0.786680421541755	0.199786455437562	-3.93760637986599	8.22984499901617e-05	0.000530867769367175
FKBP1B	11.5551351182886	1.5905997174456	0.348347336463629	4.56613141812173	4.96807376485469e-06	4.76607883019494e-05
FLYWCH1	329.677075224029	0.522147257516143	0.190200723897243	2.74524327151475	0.00604660565825263	0.0192250787787303
FMNL2	515.802565294878	-0.647131719001377	0.144270069325355	-4.48555769070838	7.27234653985273e-06	6.70162182905574e-05
FMO1	842.254788671742	-0.755096943639479	0.271494952218585	-2.78125592195739	0.00541490315659648	0.0175159171902141
FMO2	1596.4183688119	0.74695669195739	0.197835973918498	3.77563633732817	0.000159599699342997	0.000928018618379341
FMO5	357.332924539689	-0.6936926759778	0.227445576210243	-3.04992819617021	0.00228896083297691	0.00869123507590693
FN1	5677.71228917888	0.994151188656328	0.330093487522113	3.01172615103389	0.00259766825757368	0.00961912175794146
FNDC1	107.069899916364	2.85790137851885	0.535546562194997	5.33641998709773	9.47996767135625e-08	1.53147966834569e-06
FNDC3A	1774.62020030885	-0.584549743073357	0.145575026747763	-4.0154534478376	5.93316096209737e-05	0.000402546923640399
FNIP2	347.502992495295	-0.875329842334985	0.147950847278722	-5.91635572512784	3.29152931527934e-09	8.2432598202829e-08
FOLH1	748.302143232421	-3.28604636575327	0.39858255633088	-8.24433059992066	1.66087368824307e-16	3.1611962532893e-14
FOLR1	416.574327534736	-1.7664406191214	0.353575405976966	-4.99593746980376	5.85506316008697e-07	7.396551027455e-06
FOLR2	435.501355473312	1.89581111767779	0.356382442858967	5.31959740347822	1.03997124615595e-07	1.65872508814259e-06
FOSL1	148.732363964796	-1.32674585093203	0.542290515185351	-2.44655920356372	0.0144227108136024	0.0390968850862466
FOXC1	133.73831241755	-1.53495300040521	0.22584469156624	-6.79649802596758	1.071927740013e-11	5.88529557257139e-10
FOXC2	12.3970316358668	-1.13785911873099	0.357309531596529	-3.18451935398087	0.00144994614758238	0.00599073263581431
FOXI1	136.363257442823	1.53523601906993	0.286979711725709	5.34963259192793	8.81329706410573e-08	1.43947157425754e-06
FOXM1	49.0484122405169	0.873617375434503	0.316917099776342	2.75661166926948	0.0058403666566996	0.0186721688744427
FOXP1	2408.51085263249	-0.732123004004636	0.108834244675439	-6.72695442677937	1.73250972691033e-11	8.73907291577563e-10
FOXS1	14.8658681392809	-0.956899629240424	0.404953836633258	-2.36298447545523	0.0181284289949685	0.0468648719696212
FPR1	290.385842870138	2.29745347953867	0.33265297846023	6.90645696356915	4.96907586922292e-12	2.95556491804821e-10
FPR2	72.8409787733803	1.51662062654306	0.505917707735502	2.9977615002477	0.00271970420153259	0.00997784052348437
FPR3	170.362560750898	1.73371823668827	0.292938670477307	5.91836589502981	3.25155968271876e-09	8.16352996508422e-08
FRAS1	252.400664812135	0.680434118672503	0.210964098635881	3.22535503942268	0.00125816533537029	0.00531055888894467
FREM2	81.4597454543858	1.01435700590914	0.422909694470765	2.39851916182371	0.016461515175972	0.043524380280978
FRK	460.554975358524	0.506654273570442	0.132300704188862	3.82956596245463	0.000128369471796577	0.000777460419981393
FRMD3	143.571885659628	-0.879289245637731	0.1996464145351	-4.40423259133032	1.0615899809613e-05	9.26295658815557e-05
FRMD4B	907.226921109942	-0.531998603349417	0.128727004581287	-4.13276612067421	3.58423396422522e-05	0.000261045611425077
FRZB	1511.81051894593	-1.49945931779986	0.230299514286784	-6.51090959719802	7.46970911181943e-11	3.16409785077811e-09
FTL	11836.8044167899	0.875897461816216	0.244794593199248	3.57809153531135	0.000346112246698251	0.00179077648481969
FUOM	71.3826943982492	-0.54916185262028	0.18730227498273	-2.931955058586	0.00336835486570852	0.0118606970172642
FURIN	607.272661333987	-0.690538282203175	0.164237520755316	-4.20450990143691	2.61648485082175e-05	0.000200808178739143
FUT3	712.442380725724	0.558317823468938	0.156168738610998	3.57509337934564	0.000350102915999763	0.00180880171042223
FUT4	65.1219287856038	-0.693189861178657	0.224024012405256	-3.09426589469654	0.00197300574907712	0.0076952614940098
FUT6	505.323874822875	-0.540610269219809	0.201537037309298	-2.68243632256108	0.00730880645610952	0.0224904531495933
FXN	144.565731994835	-0.678756625275055	0.124117328711106	-5.46866930124575	4.53426833271489e-08	8.09083505618813e-07
FXYD5	202.730209585365	0.803168801076763	0.210387629629893	3.8175666624966	0.000134774377872885	0.000808363127787996
FXYD6	82.2336153356738	-1.21331307377341	0.197559706714048	-6.14150068328247	8.17454740644695e-10	2.4880951860774e-08
FYB1	541.366678136691	0.941197847208554	0.233807476138342	4.02552502919819	5.68483330394234e-05	0.000388840418848955
FZD4	624.710950021769	-0.585625684296504	0.151310485796317	-3.87035757115226	0.000108675835317525	0.000675968431005523
FZD5	331.088366262661	-0.513446501446397	0.1745233459097	-2.94199322600691	0.00326107060470016	0.0115427182945933
FZD7	82.7282950220166	-0.966764501611395	0.280169449930586	-3.45064210909118	0.000559254649817839	0.00268348239534442
G0S2	94.4452028971216	1.39915590113474	0.29642835886141	4.72004738854588	2.35789705437779e-06	2.50183447730709e-05
G6PD	474.130505397684	0.77084806584156	0.126866245676017	6.07606902635161	1.23164409530137e-09	3.55905252235367e-08
GABARAPL1	1850.71416090121	-0.526896291453006	0.121575903976636	-4.33388750746417	1.46499055129524e-05	0.000122011319251689
GABRE	812.780574862195	0.855072643182925	0.181629278998638	4.70779076973231	2.50415935522962e-06	2.64595668363456e-05
GABRP	3510.61769751781	1.22078171248322	0.2462464077502	4.95756150774641	7.13834470404121e-07	8.83780317868068e-06
GAD1	88.9443943213837	1.17728517790843	0.316940634749778	3.7145289963778	0.000203582526201779	0.00114414982737417
GADD45A	110.216897018445	1.0523359622614	0.201154030794458	5.23149328952146	1.68146140259486e-07	2.50052444520309e-06
GADD45B	442.48578970844	-1.24342116798393	0.309527216884161	-4.01716262789671	5.89030757941031e-05	0.000400400669981343
GADD45G	22.2146339885651	0.980131303870788	0.329558438369946	2.97407436665464	0.00293873843433847	0.0106473327792339
GADD45GIP1	71.4266096121791	0.63408651595772	0.240336054170062	2.63833288828583	0.00833147522242091	0.0250059202954808
GALNT1	632.592054772933	-0.887221369854902	0.14751506261105	-6.01444594301682	1.80502986177236e-09	4.92673064565974e-08
GALNT13	113.728939620813	-3.05207688232161	0.547708198579616	-5.57245060460411	2.51180722285916e-08	4.83235149680789e-07
GALNT14	303.753575262711	1.89439034749262	0.299199833485508	6.33152206478208	2.42754446254591e-10	8.83780688936921e-09
GALNT15	128.553611292622	-1.463217986043	0.291519163761995	-5.01928575521578	5.18639519836366e-07	6.65602532018174e-06
GALNT17	48.8855825512363	-2.32325678671561	0.50362490699066	-4.61306967639449	3.96765222779191e-06	3.92231548142172e-05
GALNT2	1065.31954155067	0.516966023743964	0.109518575546992	4.72035014299601	2.35439010023632e-06	2.50183447730709e-05
GALNT3	1054.24919051579	-0.70874614813597	0.153833413968753	-4.60723148405153	4.08065642950162e-06	4.02288470518892e-05
GALNT4	13.9983700589335	-0.693206398692325	0.22745718127604	-3.04763470119264	0.00230650126168992	0.00874045805962933
GALNT6	1152.55377305946	-1.70068921759574	0.283274533696337	-6.00367846485923	1.92896521743656e-09	5.19546763752961e-08
GALT	403.078856173929	-0.51161680796096	0.108099758813705	-4.73282099401038	2.21420749111438e-06	2.3711786898468e-05
GAMT	143.008555081321	-0.526590674947463	0.197440713339957	-2.66708251828877	0.00765128831026249	0.0232936942646231
GAPDH	14431.2271291499	0.969740382676162	0.159795898763142	6.06861872039386	1.29015028127859e-09	3.69452395186907e-08
GAPT	72.7798701883089	1.75930866486228	0.332385344860655	5.29297904394621	1.20339715001411e-07	1.87071497117956e-06
GAREM1	285.29345219227	-0.722005304465894	0.156978406301958	-4.59939249909998	4.23724778956477e-06	4.14576505798746e-05
GAREM2	29.3763631471209	0.934524401155454	0.331995952650742	2.81486684911056	0.00487974474117783	0.0161208877991931
GARNL3	206.89066711206	-1.25934820901068	0.174963460248498	-7.19777836596307	6.12015164169292e-13	4.50335900439002e-11
GAS2	47.4483592624213	-0.542277399024593	0.232048171344233	-2.33691735592326	0.0194434817122431	0.0496791174726643
GAS2L1	30.4212491295084	1.08084339872874	0.330586431283495	3.26947296213091	0.00107748034251484	0.00467224540990261
GAS7	217.089439012065	0.547689284685728	0.201418882730717	2.71915560875169	0.00654488101984176	0.0205426949336502
GASK1B	677.683663504379	-0.673737770252969	0.228999983281257	-2.94208654777711	0.00326008798909884	0.0115421021935481
GATA3	80.0217001789807	-0.711351538450007	0.255571298595634	-2.78337803328812	0.00537960845652308	0.0174175347509338
GATA6	35.8730954719188	-0.99978400218834	0.309894717988161	-3.22620536638684	0.00125443312402769	0.00530107544271619
GATM	1545.55202277563	-2.07959109278596	0.252665678915618	-8.23060378327236	1.86272138521054e-16	3.49872997024743e-14
GBGT1	84.0814985467829	1.01779775975065	0.236149354510043	4.30997476940959	1.63273173025721e-05	0.000133795898102305
GCAT	283.669123482848	-1.05868213048786	0.131630828635898	-8.04281292960833	8.77993109127658e-16	1.36232082965188e-13
GCLM	435.297835718812	0.728698347583706	0.218548730361194	3.33426026488185	0.000855265905237666	0.00385139457327056
GCNT1	446.766525000543	0.637917528402862	0.157560581422754	4.04871270874059	5.15001155712866e-05	0.000357049125682426
GCNT3	1369.57358113443	-1.25083979046555	0.325126982798481	-3.84723463952188	0.000119458551414754	0.000730621603018688
GCNT4	126.06736076418	-0.948725049214511	0.258037345058303	-3.67669667737493	0.000236273703374906	0.00129486732889323
GDA	128.042482196919	2.32633838540705	0.415765087736943	5.59531921756484	2.20216208391541e-08	4.30628270519074e-07
GDF15	312.000581914381	1.38384559210012	0.433454418701543	3.19259772745096	0.0014099922344648	0.00585446164833771
GDPD5	299.710275158812	-1.56737825156152	0.190104328277014	-8.2448320128597	1.65392408138888e-16	3.1611962532893e-14
GEM	528.12914003675	-0.928950417675733	0.246035983278196	-3.77566892979779	0.000159578830259802	0.000928018618379341
GFER	36.4553400228395	0.641057414270244	0.216823062380484	2.95659238105082	0.0031105903430807	0.0111255948936591
GFPT1	1949.04574765931	-0.534538483289152	0.143313734343669	-3.72984826427954	0.000191595116646536	0.00108661910613003
GFRA2	50.9529076106799	1.21037776929976	0.476211976977481	2.54167855454211	0.0110321581127823	0.0314905133093317
GFRA3	31.3224910739003	-1.5875823652414	0.476870157400436	-3.32917113936378	0.000871048631665164	0.00390521960333549
GGPS1	907.935517245177	-0.544924437625226	0.0827872548820546	-6.58222619413543	4.63455777049143e-11	2.08701300232698e-09
GGT5	963.561065442839	-0.602064845074814	0.232985156577056	-2.58413391616942	0.00976238808715435	0.0285160814291239
GGT6	980.427616409684	-0.607150932941588	0.157502694638125	-3.85486060626813	0.000115795587460074	0.000711878557705666
GINS2	51.5480089614889	0.700419965412965	0.262045466925968	2.67289479810328	0.00751998293428715	0.0229866716032011
GIPC1	204.568515669973	0.647582830315339	0.209636094849483	3.08908077485559	0.00200776843137541	0.0078073806477483
GIPC2	193.902741470507	-1.25666083178932	0.217523927711994	-5.77711539602742	7.59921696781515e-09	1.69763415047827e-07
GJA5	94.478939059203	1.44060310813247	0.354949367935821	4.05861578655621	4.93644557075464e-05	0.000344922958994237
GJB1	162.372239364982	-1.5143690521583	0.256176405794458	-5.9114306310213	3.39149089834771e-09	8.43441334040305e-08
GJB2	1524.34787959324	1.87429237015304	0.288392207432738	6.49910892821259	8.07971453683391e-11	3.392291912156e-09
GJB6	101.475937398483	2.17693263545584	0.497229630585264	4.37812330872857	1.19705620574318e-05	0.000102753922651737
GJC3	32.6076802093453	-3.13380490318697	0.412720564385077	-7.59304278393811	3.1247931263502e-14	3.20909509918339e-12
GLB1L3	69.3729164961436	0.886617705527136	0.319133996476662	2.77819886102913	0.00546611538470259	0.0176535740082872
GLDN	96.5531759433636	-1.80336863156165	0.347426701999889	-5.19064487899443	2.09566984376484e-07	3.03097132925462e-06
GLI1	18.6151854981613	-0.975209047576272	0.414174784006876	-2.35458334315225	0.0185434848397694	0.0477812718569871
GLI2	34.9512979871093	-1.16560957197351	0.294621137704966	-3.95629988076673	7.61195973865806e-05	0.000496394359384851
GLI3	264.997661032993	0.569862506400369	0.156964416687715	3.63052033337036	0.000282850419499214	0.00150491604112981
GLIPR1	471.388512495968	1.00678590384679	0.207253334728546	4.85775490737193	1.18724240849121e-06	1.36897297101875e-05
GLIS3	540.876801451601	1.32910041380959	0.171229331100838	7.76210714171902	8.35297918755021e-15	9.93656482518994e-13
GLRB	294.531204381916	-2.15684035001316	0.297829551215807	-7.24186146474871	4.42567801686387e-13	3.43350835275716e-11
GLYATL2	273.70364673341	-1.04633060766727	0.390609585607608	-2.67871205986833	0.00739059174632009	0.0226785677512294
GM2A	980.247188161117	0.700203810184909	0.165254218189229	4.23713123850867	2.26393818818172e-05	0.000177472364834124
GMIP	204.303897952223	1.00095702997689	0.21885577576764	4.57359202180531	4.79432965519836e-06	4.62113813828202e-05
GMPR	199.082036046572	-0.883895689543511	0.187087629485799	-4.72450098369868	2.30681099071217e-06	2.45927758718568e-05
GNA15	398.475592939621	1.12910937217463	0.251210971515565	4.49466583948413	6.96792813478918e-06	6.44217448990385e-05
GNAI1	865.614967796516	-0.625688315477357	0.14498066700659	-4.31566724306017	1.59121525884018e-05	0.000130779214979093
GNAI2	554.549094651939	0.985929148254571	0.20014832174067	4.92599258230119	8.3933181640847e-07	1.01280318505756e-05
GNAL	144.260463020205	1.10513655910207	0.184311336741386	5.99603138168723	2.02197963408434e-09	5.35505737969462e-08
GNAQ	924.84553809421	-0.506658068533421	0.104958861070715	-4.82720623456524	1.38461714717432e-06	1.56371912784125e-05
GNAS	3336.61101585823	-0.787368177036137	0.115895508577643	-6.79377645173063	1.0923560981653e-11	5.95465021095604e-10
GNB1L	87.8726729163366	0.66954768053537	0.166852706849218	4.01280682332848	6.00010139805879e-05	0.000406316164408393
GNB2	402.386754083515	0.772632079976088	0.219178265175488	3.52513092188895	0.000423273543152019	0.00212604849700741
GNG11	237.703468745909	-0.604239167619705	0.206858842972114	-2.92102169256144	0.00348885534285092	0.0122186972569178
GNG4	111.517088672618	1.77280158324231	0.363401032444066	4.87836143810399	1.06970770698299e-06	1.25062059927782e-05
GNG7	173.067588821824	-1.2488179821277	0.226809375293913	-5.50602452173507	3.67027428032475e-08	6.69989326747262e-07
GNMT	74.7867117181704	-2.44316253741501	0.29478244560874	-8.28801909275756	1.15150098411625e-16	2.28301063170271e-14
GNPDA1	845.733849320861	0.74098016831662	0.105750083300952	7.00689914548703	2.43657768666897e-12	1.58100665805452e-10
GNPNAT1	300.927524102186	-0.856294742770147	0.151114881792555	-5.66651498920959	1.4573108831644e-08	3.01173534215782e-07
GNPTAB	1098.98888898262	-0.550191822429473	0.129581830248338	-4.24590254185368	2.17715254371672e-05	0.000171611554729741
GNPTG	577.574046815283	-0.603227971457695	0.116446327665624	-5.18030910506571	2.21518519070837e-07	3.17806719571477e-06
GNRH1	40.2046538833843	-0.952652122416045	0.239599993872535	-3.97601062929428	7.00809942847788e-05	0.000462722568647187
GOLGA8B	1195.83070777479	-0.527395788299139	0.145735078863737	-3.61886645556529	0.000295896274984911	0.00155979295620739
GOLIM4	633.756155971317	-0.649260475499714	0.133202394374766	-4.87424027583931	1.09227982723296e-06	1.26973082522398e-05
GOLM1	2477.39666754433	-0.633820870413961	0.170781742935786	-3.71129173129634	0.000206204288401761	0.0011567215031641
GP2	555.496890683317	-2.57193646335803	0.706897346806681	-3.63834505105504	0.000274395637210455	0.00146539383508389
GPAT2	117.830633399424	-0.927205264200845	0.320850924215061	-2.88983198807728	0.00385447770905879	0.0132772412326154
GPC1	369.162868400879	0.893778157517233	0.236476357997218	3.77956665557132	0.000157101534660845	0.000916104741537405
GPC3	198.03366482492	-0.814858635708994	0.271117710599547	-3.00555295302186	0.0026509843258585	0.00977092725319652
GPC6	92.8517451341422	-1.10361850125194	0.393624443902959	-2.80373467234168	0.00505144561458949	0.016581011639319
GPCPD1	1633.32185014043	-0.815800777852472	0.165208430002352	-4.9380093851195	7.89240453614073e-07	9.59659921238577e-06
GPD1	260.622500044543	-2.48583640434156	0.307801420722274	-8.07610438739496	6.68686442434007e-16	1.09718378916614e-13
GPD1L	965.17103325819	-0.684073067895642	0.118890143699738	-5.75382488916238	8.72465311404583e-09	1.91312478038409e-07
GPI	3019.9569912869	0.80429001879967	0.103955709828178	7.73685274362546	1.01907975324444e-14	1.15455265694956e-12
GPM6A	423.198312573056	-2.13493510493974	0.357037285383572	-5.97958586495004	2.23705619483466e-09	5.8594453543605e-08
GPM6B	365.390964546012	-0.742619991952952	0.131894126675826	-5.63042502853968	1.797660699128e-08	3.61431077183833e-07
GPN3	447.979976114737	-0.524281613175827	0.104104265866583	-5.03612036271145	4.75061905662122e-07	6.18186755089042e-06
GPNMB	2846.84916435737	0.862419829979783	0.260864042516874	3.30601267104107	0.00094633808093469	0.00419142913600456
GPR137	164.579883289988	0.793349227760571	0.169409278837174	4.6830329082688	2.82661112230498e-06	2.93496652245874e-05
GPR137B	148.035294800588	1.57027697668075	0.236358047718193	6.64363660065838	3.06036579883747e-11	1.44658019133791e-09
GPR146	39.3682940455686	-0.574264429863119	0.245086069876423	-2.34311329955502	0.0191235748034549	0.0490370092184873
GPR155	524.807362294423	-1.44276590620453	0.20682139609691	-6.97590255859454	3.03913323504714e-12	1.91962951019017e-10
GPR160	366.930000980538	-0.869533638402173	0.164040707720566	-5.30071864773573	1.15347731215226e-07	1.80151954387019e-06
GPR161	157.601203492302	-0.543529615035043	0.180111941011449	-3.01773226129685	0.00254673799386052	0.00946822702491959
GPR171	54.9440276186952	0.855296303832622	0.294242358767492	2.90677490289041	0.00365175871658575	0.0126680086705374
GPR174	43.8316121530493	1.06183004470048	0.411153907361766	2.58256099647423	0.0098070024588272	0.0286081438925595
GPR22	84.2256980240603	-0.523891648876649	0.213756525228848	-2.45088026349498	0.0142507349097298	0.0387839857309147
GPR34	285.746407339031	0.818458165091455	0.270151846192561	3.02962269785145	0.00244859421162432	0.00916938152438014
GPR35	55.6550222219136	0.90863880347483	0.299245142041688	3.03643627186518	0.00239392707917244	0.00899771170489378
GPR4	35.8723814244728	0.991864625548407	0.34730837152401	2.85586155380029	0.00429202242986318	0.0145358529504856
GPR55	40.5273153472727	-1.43383823076062	0.44370901757316	-3.23148318824557	0.0012314956804009	0.00521688330987821
GPR65	103.580745291249	0.96929923838535	0.306294000551206	3.16460406224413	0.00155294118261291	0.00631675273637385
GPR87	238.401544044127	0.93827139033276	0.27811979428174	3.37362319987291	0.000741858405867413	0.00341400615160529
GPRASP1	303.291071268792	-0.592658517388213	0.200457804211254	-2.95652503887369	0.0031112696893511	0.0111255948936591
GPRASP2	173.832900844978	-0.554555780998603	0.152202085362382	-3.6435491647716	0.000268904259088907	0.00144471520455181
GPRIN2	21.400099216885	-1.09679283586996	0.339668669524929	-3.22900795473414	0.00124220439489136	0.00525406451468864
GPRIN3	166.329397599861	0.627083368137454	0.190361610800476	3.29416926816572	0.000987130347540071	0.00434379954104023
GPSM2	145.736190138183	0.584047939453505	0.188038615995969	3.10599999026809	0.00189636721922801	0.00744107807984604
GPSM3	160.746384991374	1.25633554124342	0.220001123781291	5.7105869263303	1.12587212798225e-08	2.39808340167531e-07
GPT	126.536381336278	-1.60755227404959	0.260797671477605	-6.16398246557056	7.09378016252323e-10	2.19351987060857e-08
GPT2	850.645128367771	-0.587896071830141	0.220253815771771	-2.66917542277372	0.00760377253587153	0.0231733247116922
GPX1	788.874190999348	1.11088725127497	0.209561518640625	5.30100783045014	1.15165148650882e-07	1.80063800327639e-06
GPX2	590.36518557482	1.24151297644066	0.388928343083437	3.19213808538072	0.00141223800881023	0.00586037720225758
GPX3	4585.18448491381	-1.2128475204121	0.184115197953218	-6.58743837496934	4.47479614466453e-11	2.03432213264606e-09
GPX4	905.381322151102	0.7428217576525	0.224608222122124	3.30718862664169	0.000942374128300357	0.00417646404268475
GPX7	114.044068841258	0.677297628438864	0.184885754195238	3.66333053288488	0.000248956947856649	0.00135540062191215
GPX8	347.922721565004	0.703267074130986	0.150253596091794	4.68053405990591	2.86128568390252e-06	2.96406771681484e-05
GRAMD1B	116.556420225828	0.787392983969447	0.295735811129529	2.66248778246398	0.00775653853486776	0.0235433951914177
GRAMD2A	373.074240198649	1.26706984088077	0.298902484681867	4.23907429953069	2.24443371533203e-05	0.00017623372544755
GREM1	640.729815464635	1.62282544984209	0.449050458752424	3.61390444706528	0.000301620258887197	0.00158586710704042
GRHL3	78.3408171205241	1.16244211998205	0.317411140773804	3.66225998604894	0.000249999946152798	0.0013605601339425
GRIN1	8.14019697697322	-1.36056616882102	0.438905638256987	-3.09990588005248	0.00193582146183268	0.00756263036881816
GRIN2A	47.8597268422749	-1.84624560681742	0.578420879731523	-3.19187233986845	0.00141353792418466	0.0058640668025969
GRINA	436.459048923145	1.07880332726331	0.19083216815256	5.65315238886173	1.57531521808945e-08	3.21943193625841e-07
GRIP1	88.223319925452	-0.885075019197229	0.213302038771752	-4.14939784117264	3.33351015204951e-05	0.000245161552913482
GRK4	28.4878825579301	0.526124961733142	0.202877357004414	2.59331533839774	0.00950555703764089	0.0278742454215949
GSDMC	233.632469737694	1.118854784589	0.290411007011243	3.85265970495975	0.000116841719944315	0.000717383033206493
GSTA1	615.167981691326	-1.22752604678604	0.39091037367723	-3.14017260590683	0.00168848318650447	0.00676673146753266
GSTA2	186.561554930082	-2.3462366164228	0.68416069732363	-3.42936480508315	0.000604995754780289	0.00286539960168833
GSTA4	711.284854974597	-0.78680444151241	0.149843331679475	-5.2508472195175	1.51401219621607e-07	2.28957683074944e-06
GSTM2	180.42174837078	-0.639306384127318	0.17540770948283	-3.64468805853655	0.000267716317833098	0.00143887441154649
GSTM3	196.479972219594	-0.91177327377903	0.175344769348646	-5.19988863748831	1.99407964589789e-07	2.89577690185069e-06
GSTM5	45.1736120599389	-1.36856842246207	0.52184074813882	-2.6225786839053	0.0087267114347506	0.0259826179893853
GSTO2	123.240357935243	-1.75585206476493	0.220057871599228	-7.97904683892749	1.47467611389498e-15	2.17020634287122e-13
GSTP1	2707.79872497809	1.03002754509471	0.256933146483288	4.00893212570262	6.09939431186083e-05	0.000411867804171302
GTF2E2	219.922565403269	0.966102678118015	0.153092403087677	6.31058536304198	2.7798203426346e-10	9.97033552540426e-09
GTF2I	328.370008768164	0.517777627453999	0.153028121012755	3.38354561257954	0.000715563204546945	0.00331107447160702
GULP1	499.171989636602	-0.500078441065217	0.117198334599336	-4.26694152928732	1.98171071772532e-05	0.000157862279550943
GYPE	18.8563260601232	-1.24628484265419	0.399312352114084	-3.12107761269084	0.00180190537115607	0.00713514540173449
GZMA	102.538242373161	1.14692874584695	0.263380507795177	4.35464551058912	1.33282423735526e-05	0.000112914338209177
GZMK	46.1744623106555	1.69240371454789	0.357404869897525	4.73525644749366	2.18778287070675e-06	2.34993231597734e-05
H1-0	1935.32402959184	-0.873275305439034	0.13507535108293	-6.46509743219461	1.01233560685684e-10	4.12888308225181e-09
H1-2	42.3361854465659	2.1747278398551	0.418194974397293	5.20027253553043	1.9899651878322e-07	2.89274471041799e-06
H2AC25	57.3481066771875	1.0192580827304	0.309298584836942	3.29538553584957	0.000982867350840907	0.00432790184840114
H2AC6	397.448101193917	0.721902578742921	0.222577924937224	3.24337006442362	0.00118124675747843	0.00504406146066546
H2AX	78.0326495995698	1.89906099011909	0.373985545862452	5.07789942988209	3.81630598784739e-07	5.12490761773485e-06
H2AZ1	1056.55286092915	0.588558517621233	0.177987907839837	3.30673316386667	0.000943907589713869	0.0041819617762773
H2BC11	15.4033403110495	1.36546689052423	0.438879996821725	3.11125341873098	0.00186294988350647	0.0073402179373599
H2BC12	41.404307944088	1.30617060131408	0.280973187996989	4.64873752056399	3.33972884600961e-06	3.38598219295364e-05
H2BC18	33.8447640203203	0.759824481727046	0.317241930012573	2.39509475212476	0.0166160707225208	0.0437951273197904
H2BC4	29.9091294323353	1.30904873185167	0.266247616533234	4.91665896918278	8.80337143573137e-07	1.05109565953612e-05
H2BC5	25.7117739975599	1.19873461167067	0.347711566304294	3.44749708619591	0.000565806510233764	0.00271127490217757
H2BC8	42.3659427909351	2.20799800736779	0.355863533812915	6.20462002304675	5.48292151983653e-10	1.76678791638073e-08
H2BC9	20.3405383937136	1.06525352036521	0.415450666463631	2.56409149474421	0.0103446271222458	0.029892621896773
H3-3A	398.95718341335	0.917571511245236	0.151674443881165	6.04961183812971	1.45195240682721e-09	4.04816808739422e-08
H4C9	20.2765282150214	1.06535887495333	0.280526847968578	3.79770735909263	0.000146040593792449	0.00086145846131703
HACD4	461.770899639292	0.550879840818402	0.216485522152023	2.54464980079156	0.0109387381181394	0.0312864128704548
HAP1	41.9447945033364	1.79483959921109	0.429144790600776	4.18236371155391	2.88493959395676e-05	0.000217107827280785
HAS2	182.207190924959	-0.766097027669094	0.303076882361799	-2.52773164914163	0.0114802061998996	0.0325740297164712
HAVCR2	165.4595608802	1.60792335810774	0.277034850426539	5.80404723677215	6.47330270479557e-09	1.47234994758074e-07
HBA2	76.0187117748525	-1.36666551506316	0.47112975959645	-2.90082612534131	0.00372180329798581	0.0128734533750297
HBB	793.514355960278	-1.59275422166201	0.461932150834908	-3.44802633629901	0.00056469897230397	0.00270687636992585
HCAR3	37.4063175307682	0.744697681979861	0.307423484570385	2.42238384299285	0.0154190542869166	0.0412571696243177
HCFC1	706.862720699264	0.626886145748636	0.139252517557331	4.50179398365666	6.73822800542479e-06	6.2581785801847e-05
HCK	350.409075319082	1.69118469906493	0.281960396639639	5.99795119889253	1.99822547672781e-09	5.31185636504461e-08
HCLS1	1244.98213000874	0.87533474635007	0.197058092107781	4.44201370767005	8.91208810746649e-06	7.97617916828114e-05
HDC	156.973499578406	1.17912360413276	0.280179647754196	4.20845558763502	2.57122052186193e-05	0.000197866161453256
HDGFL2	31.9279047296362	1.58271485663558	0.301935293900476	5.24190079334441	1.58930817933723e-07	2.37564128377371e-06
HEATR3	76.626472446583	0.658560084512807	0.188280070656419	3.49776841604534	0.000469168334656125	0.00231743182602636
HECTD2	301.918049468418	-0.535841390999075	0.132424243336823	-4.04639949224519	5.20114410949256e-05	0.000360069506125152
HEG1	967.773305264877	0.635411161312973	0.167403062112282	3.79569616765305	0.000147229723081847	0.000867755696529054
HELZ2	159.190694793206	0.644105236406307	0.203645209362853	3.16287939412632	0.00156217034982361	0.00634784564296385
HERC5	171.016286561439	-0.945148354623171	0.217110371673482	-4.35330816919518	1.34098438202635e-05	0.000113411826702527
HERPUD1	7252.18552652309	-0.626580475886792	0.164831663460252	-3.80133563378061	0.000143918195459982	0.000852815375753939
HES6	46.903749201628	2.55158320117562	0.438477351062577	5.81919042110676	5.91333368225438e-09	1.35524978308697e-07
HEYL	127.510021204336	-0.837699748345944	0.228375508431523	-3.66808049645624	0.000244378252471014	0.00133250555921457
HIC2	41.9620797809579	-0.623556028458955	0.202610388904177	-3.0776113299593	0.00208666878015978	0.00804841849142958
HID1	1332.44145903829	-1.2376823270287	0.208919973659219	-5.92419339018085	3.13833959115826e-09	7.90119888250162e-08
HILPDA	202.497592924698	0.586369383121531	0.214343303691405	2.73565524568821	0.00622562123144323	0.0196878030746239
HIP1R	782.449911996022	-0.975069104970523	0.147027611920259	-6.63187745645599	3.31443704664597e-11	1.54619571375396e-09
HK3	92.0699282046909	2.1864904975954	0.423451699622796	5.16349444232504	2.42381781297778e-07	3.42235403365557e-06
HLA-A	7317.83040940309	0.648542241997473	0.161089142312852	4.02598358080481	5.67376480716375e-05	0.00038832015960788
HLA-DMB	902.585488015452	0.731719855223761	0.230878633036723	3.16928355647088	0.00152815229055469	0.00623980948159847
HLA-DPA1	4609.77700089274	0.645172127205072	0.253715156202717	2.54289943439399	0.0109936865480963	0.0314058185859665
HLA-DQA1	951.599782465208	1.38319813358955	0.392031099797491	3.52828674639349	0.000418258806706956	0.00210308012178295
HLA-G	48.5648527704687	1.51108660021032	0.289393705815363	5.22156000578124	1.77422118833364e-07	2.62929984575278e-06
HLF	522.124951168931	-0.572096255888821	0.213927281331886	-2.67425572057485	0.00748953175186978	0.022918127708026
HM13	3349.23322357331	-0.688763945224406	0.140898258296533	-4.88837799382048	1.01670175971468e-06	1.19451996871827e-05
HMCN1	454.219333174852	0.852347360110317	0.247464726532594	3.44431859866724	0.000572500657071818	0.00273417426554038
HMGA1	717.58295816042	0.665207883077804	0.20270303936507	3.28168677273634	0.00103188160660685	0.00450049188338309
HMGB3	617.256608658192	1.47348929832508	0.221099454483681	6.66437328742407	2.65797109760658e-11	1.27323951068235e-09
HMGCS1	470.341778756002	-0.505561257274031	0.131911876957769	-3.83256814271458	0.000126812456900427	0.000769009270286147
HMGCS2	651.029123074729	-3.28208829301804	0.539760407955369	-6.08063919591787	1.19704381700259e-09	3.48020376531813e-08
HMMR	31.2943825633146	1.28816228648255	0.400281015754928	3.21814484270027	0.00129022645719362	0.00542183770280804
HMOX1	290.38810264204	2.56619782034022	0.25614892413067	10.0183821932866	1.26557518269402e-23	1.50550714441309e-20
HNF4G	91.4963431727575	0.820636945132306	0.252536746228394	3.24957439813579	0.00115577841304237	0.00495457562948344
HNRNPA0	941.427800310755	0.621195695484866	0.144404483492328	4.30177568217864	1.69434796262319e-05	0.000138368519258845
HNRNPAB	232.126817690818	0.637971248953517	0.200481172719529	3.18220030489363	0.00146160695350007	0.00602844243317352
HNRNPUL1	563.769866749909	0.938967897579555	0.128885409312369	7.28529243604179	3.20973293989791e-13	2.5454965398357e-11
HOMER2	834.834627178321	-0.754297782094741	0.17654041833433	-4.27266338899378	1.93151925363451e-05	0.000154640703004109
HOMER3	46.7598648861825	0.731914375280522	0.226134796043881	3.23662871917551	0.00120950664445683	0.00513860337786347
HOOK1	479.688242716862	-0.559444731808419	0.141617525785379	-3.95039193564401	7.80233201959954e-05	0.000507426595012093
HOXB2	15.7348442003604	1.06737127121169	0.424055514649589	2.51705551357748	0.0118340181767285	0.0334185181944213
HOXD8	18.9754083206748	-0.793167293882016	0.336088237381647	-2.3599971842553	0.018275073772338	0.0471577509219316
HP	5454.10124914584	-3.21155992631959	0.457634671801165	-7.01773734424336	2.25489916498061e-12	1.47654521009625e-10
HPGDS	43.1126949661382	1.03654820099632	0.341465879990819	3.03558352894347	0.00240070715956621	0.00901607332354844
HPR	37.5587749215012	-1.67969503619185	0.272238486258345	-6.16993967046186	6.83160539839561e-10	2.12928312362658e-08
HPSE2	65.08609987602	-1.96074503512486	0.536432255185463	-3.65515871980323	0.00025702291470626	0.00139156065815631
HRAS	73.1847782803488	0.8003433864963	0.298432660640974	2.68182237419095	0.00732223269154025	0.022517206305846
HRH1	107.933638083586	1.25568188000239	0.325988094885171	3.85192557551742	0.000117192644166564	0.000719228286963755
HRH2	73.9502466965333	1.2717098089652	0.347633528408789	3.65819089656327	0.00025400183555185	0.00137866015304284
HRNR	50.7296738604492	1.88175094121867	0.411851844381819	4.56899967036238	4.90057553437848e-06	4.70849592068421e-05
HS3ST1	1865.44120951231	1.5687546839089	0.213336122602901	7.35344143677417	1.93167660572999e-13	1.58502617162772e-11
HSD11B2	146.673578201883	-1.64337883017532	0.259569569481303	-6.33116907139493	2.43310550439376e-10	8.83780688936921e-09
HSD17B2	571.437681220573	-0.894057506275419	0.205667893105902	-4.3470932325594	1.37953589783586e-05	0.000116182153047828
HSD17B3	58.1593065600667	0.8677594399236	0.31814137975467	2.7275906095358	0.00637987330784787	0.0201087859283569
HSD17B6	62.6303139072795	-2.11308666699843	0.362326577375585	-5.83199466708736	5.47686699117695e-09	1.27748817482109e-07
HSPA12A	53.095821382627	-0.839727688621214	0.268144306205496	-3.13162602817931	0.0017384115618665	0.00692792435668462
HSPA4	1223.53140207652	0.555709084945243	0.106591722861851	5.21343562168962	1.8537488270073e-07	2.72245519604209e-06
HSPB1	1001.23491447823	1.05492155214815	0.288963044995128	3.65071440940115	0.000261511897063656	0.00141261793081109
HSPB11	209.970226796403	0.612740925373633	0.166201917209313	3.68672597562129	0.0002271577314355	0.00125151548291847
HSPB6	10.6956651267692	-1.75876320813063	0.406791162047349	-4.32350397997563	1.53570366428181e-05	0.000126864408608929
HSPB7	72.9506070453361	-1.52521581181859	0.310886773305774	-4.90601705437773	9.29444468308754e-07	1.10106388258153e-05
HSPB8	727.17966345461	-1.08158804934913	0.307718042657843	-3.51486718168088	0.000439973974957343	0.00219888283076986
HVCN1	75.2751541561383	0.672568634628717	0.209682468162325	3.20755779213764	0.00133867160955688	0.00559412682272381
ICA1	768.923743213594	-0.735743687036888	0.143492717705294	-5.12739391101338	2.93780425900632e-07	4.07156852401119e-06
ICAM3	65.6953530378787	0.906141096320916	0.311529807182942	2.90868185139278	0.00362956016106774	0.0126155274651186
ID2	1739.25077155082	-1.55510064915704	0.198749975316469	-7.82440675366552	5.10056423197424e-15	6.50094235816359e-13
ID3	544.422014079241	-0.967406957729036	0.19495856553246	-4.96211569410612	6.972943823128e-07	8.65554548479585e-06
ID4	237.634504756569	-2.30489874641059	0.291285802929577	-7.91284272432542	2.51577099255656e-15	3.45313758834086e-13
IDI1	1118.41564653552	-0.756789237697084	0.106729982016301	-7.0906902015733	1.33444771876814e-12	9.20253197363055e-11
IDNK	95.4750414082916	-0.734180587925796	0.160568313390963	-4.57238774214539	4.82197573044611e-06	4.64151743439772e-05
IDO1	384.060391579756	1.14383030568839	0.445511634506016	2.5674532764036	0.0102448595026848	0.02964633476603
IER3	556.639911961905	1.91296508889392	0.308549696657872	6.19986053985676	5.65132146493609e-10	1.80830024271984e-08
IER3IP1	812.203717101831	-0.551659509233874	0.107875994572357	-5.11383011040376	3.15691307104701e-07	4.3290042352734e-06
IFI27L2	38.3475752187657	0.701440512298178	0.220590354456524	3.17983310750981	0.00147359894593318	0.00606738533406294
IFI30	15.4040750384838	1.3154160732359	0.440757299714212	2.98444534914979	0.00284092946011184	0.0103481163672101
IFIT1	597.361244401173	-0.602437188644488	0.213794906724109	-2.81782759877391	0.0048349763150866	0.01600175589662
IFITM1	290.014427308612	1.08103881963861	0.2135972845621	5.06110750356621	4.16828092207894e-07	5.53508931745832e-06
IFITM2	390.348301781784	1.31160591782045	0.214149872028007	6.12471025735152	9.0848773595361e-10	2.71879715529094e-08
IFITM3	836.656052906226	0.98008476701387	0.204702373173354	4.78785248954527	1.68575479169021e-06	1.86833460026224e-05
IFT80	268.829993609828	0.578574995810353	0.181988469539681	3.1791849081087	0.00147689843757355	0.00607571331307276
IGF2	518.795174525783	0.704707481598217	0.279152676562328	2.52445181710759	0.0115878888878678	0.0328404037868399
IGFBP3	7707.14891086631	2.1554616423058	0.399585623534	5.39424222333763	6.88133377477082e-08	1.15565928982181e-06
IGFLR1	12.9267567109742	0.669611748964261	0.280112373087375	2.39051114230998	0.0168249386127126	0.0441256657535316
IGSF11	18.0903211637743	-1.33734362226248	0.486972709644058	-2.74623935957311	0.00602827643111029	0.0191784368295296
IGSF3	462.483141284563	0.870454220977432	0.21479107105352	4.05256241196609	5.06597033945889e-05	0.000352334708067648
IGSF6	85.4334665133929	0.755885094422432	0.25649385856719	2.94699100650952	0.00320882535813426	0.0113916891289148
IGSF9	252.500271095814	0.628471657534557	0.232195436231033	2.70664948345165	0.00679659760874432	0.0211883448055962
IKBIP	90.5901821157822	1.1381126181336	0.174780733149532	6.51165948113914	7.43250587995355e-11	3.15770897131955e-09
IKBKE	396.008416209099	0.562419138958313	0.133737146763284	4.20540704336844	2.60612688783971e-05	0.000200444295926249
IKZF1	276.73950031472	0.981438525524554	0.287033748947349	3.41924435410061	0.000627953078440074	0.00295608018244392
IL10RA	595.677487052215	1.26527752876485	0.26520056225379	4.77102129049794	1.83294162793163e-06	2.00653694315368e-05
IL11RA	411.646938842349	-1.14367164912998	0.226124764646056	-5.05770188824794	4.24339093519203e-07	5.61995546074885e-06
IL12RB1	52.7745007007508	0.984373485636423	0.323717452504126	3.04084156730436	0.00235917933450481	0.00890807263406269
IL12RB2	42.095719622431	1.041279961181	0.383242644666493	2.71702529891251	0.00658715723803101	0.0206565570630089
IL13RA1	982.413050037139	0.594887802640628	0.107893088666989	5.51367849405763	3.51410289866723e-08	6.48111355019053e-07
IL13RA2	32.1905639687371	-1.59740204608375	0.507145312444444	-3.14979160190647	0.00163386964425038	0.00657370044297466
IL16	438.429364286717	0.673462793416007	0.247962082085198	2.71599104085846	0.0066077706144503	0.0207036710977344
IL17RA	248.888520454101	0.537591939137361	0.167193226593834	3.21539305203641	0.00130266024382408	0.00546925734723197
IL18	304.749137466155	0.846089052581424	0.246294550166621	3.4352731394545	0.000591956859920662	0.00281543361123959
IL1B	157.536051134638	1.03179500869032	0.418762841608101	2.46391252081512	0.0137429648606272	0.0376691289142574
IL1RAP	382.853038009693	0.637555876427251	0.160423653612443	3.97420119833127	7.06158516596171e-05	0.000465178256779434
IL1RN	301.34388168259	1.57948056702374	0.388400519875536	4.06662835448801	4.76982189271165e-05	0.000335911235907542
IL20RB	481.315300577361	1.18729985785437	0.355520371712186	3.33961131998241	0.000838957191772735	0.00378896031324229
IL21R	58.2274027040333	1.07987728998291	0.399588762230097	2.70247162096386	0.0068826059581545	0.0213957317187839
IL2RA	67.2694765171725	2.31727080657387	0.446602885104109	5.1886606286336	2.11812009692707e-07	3.05971120983364e-06
IL2RB	323.499020766148	1.31513268769389	0.215047420270442	6.11554738038702	9.62260862822388e-10	2.86172371183116e-08
IL4I1	71.8926389040226	1.00984425716993	0.421148319709782	2.39783518040823	0.0164922843275167	0.0435630516986106
IL4R	579.035296406049	1.21956836187633	0.174229678368096	6.99977393805286	2.56375838257041e-12	1.6485428338375e-10
IL6	84.4698055310289	-2.14881794473311	0.688930093385543	-3.11906529467073	0.00181425751654297	0.00717609477657271
ILK	63.0113783942495	-0.60238733363526	0.235848999395923	-2.55412291414484	0.0106455669288698	0.0305704019130189
IMMP2L	155.325534849207	-0.637260161000317	0.135922849885505	-4.68839611247937	2.75354639809202e-06	2.8731144236679e-05
IMPA2	251.27006752258	1.98119442620438	0.262464131219063	7.5484387790528	4.40506687877896e-14	4.30700888318971e-12
IMPG2	32.0179185657298	-1.10047121731245	0.429566367946418	-2.56181884669733	0.0104125614325467	0.0300345559103574
INCENP	23.9414188852326	0.809444718602429	0.341745300078301	2.36856137719222	0.0178574171598579	0.0463060181574881
ING3	642.273882112767	-0.843527055569397	0.128528181610616	-6.56297354400385	5.27452086608652e-11	2.32388226430201e-09
INKA2	153.186915683588	-0.67985599658073	0.155010091192523	-4.38588217935016	1.15516639868048e-05	9.95772967461587e-05
INMT	1110.90266767846	-1.16905053198225	0.26783738431837	-4.36477728811988	1.27252338959392e-05	0.000108384674143516
INO80C	91.8112960260129	-0.787236239685417	0.137224661007192	-5.73684229866057	9.64579932731734e-09	2.08481111729427e-07
INPP4B	682.793309811717	0.652937712354377	0.136545504540441	4.78183236095476	1.73704512860737e-06	1.91477368423708e-05
INPP5A	71.5455299889477	-1.00338623174079	0.175643488418219	-5.71262983203604	1.11243484827785e-08	2.3736931927005e-07
INPP5J	82.2130902228541	-1.08464350550557	0.246220829734135	-4.40516550397769	1.05703143264406e-05	9.24293033377782e-05
INSIG1	1173.78362052167	-1.1840139537827	0.15956076709913	-7.42045789393271	1.16716110206787e-13	1.05194622364652e-11
INSR	2192.9655424283	-0.977936893573251	0.138526043260524	-7.05958872826576	1.66996118108569e-12	1.12446678584897e-10
IPO13	453.072659021796	0.840066026583723	0.161512729688724	5.2012372535759	1.9796619296808e-07	2.8807007182664e-06
IQCA1	298.53054921864	0.641471256880448	0.274096743314055	2.34030966265609	0.0192677568237584	0.0493269778800485
IQSEC2	49.4551439882432	0.641816030291671	0.178802641927197	3.58952207514361	0.000331284777310967	0.00171966916222329
IRAG1	748.840900774146	-0.698493177913377	0.21286833159368	-3.2813390920292	0.00103315454724144	0.00450329195782337
IRAG2	229.233042195741	0.788398391337487	0.276296492695124	2.85345059449393	0.00432472519802921	0.0146223240648667
IRAK1BP1	100.086712998172	-0.64132347373504	0.179828654278348	-3.56630302500271	0.000362052708966	0.00186044003617338
IRAK3	545.386449588329	0.500670937807994	0.138002781228448	3.62797715633853	0.00028565052775654	0.00151427095247936
IRF2BPL	54.3936813802653	0.729980889080493	0.248392571242994	2.93881932711416	0.00329465069587377	0.0116384901468939
IRF4	341.338923481507	1.12452364114129	0.362741790692449	3.10006641086116	0.00193477256656517	0.00756060180337196
IRF5	209.006193727868	0.653909890672199	0.209962889674052	3.11440698728872	0.00184315058955919	0.00727358637545398
IRS1	236.773466653027	1.65567924538372	0.234832525526094	7.0504681652361	1.78316808500238e-12	1.1950574841976e-10
IRX6	103.678904365458	2.29285655057732	0.354237360533989	6.47265592517119	9.62950648334481e-11	3.97097475832024e-09
ISL1	257.639590393303	0.58413966800367	0.228186311236191	2.55992423401349	0.0104694985618093	0.0301740545063251
ISLR	777.182568248678	0.599942574757744	0.190296122176651	3.15267892953079	0.00161779639174668	0.00651995288637646
ISM1	18.6492220259186	-1.28832025797583	0.454177538053074	-2.8366005582277	0.00455966172808883	0.0152433656132244
ISOC1	715.832941686813	-0.627060777812597	0.0996115829648888	-6.29505885910501	3.0728323946639e-10	1.09388235495828e-08
ISYNA1	995.24580693689	0.591896891330982	0.155623289327029	3.80339532656427	0.000142726315903462	0.000848570662024956
ITGA1	527.250612182726	-0.884302566818915	0.17067912558945	-5.18108212568426	2.20602330652185e-07	3.17129735152059e-06
ITGA10	206.403204609863	-1.2864883005618	0.260303163286492	-4.94226917690537	7.72185015125378e-07	9.43744956413936e-06
ITGA11	208.759287833413	2.14932572170627	0.338210158487971	6.35500048642896	2.08425961646013e-10	7.82968579604431e-09
ITGA3	711.514578541486	0.810144514974607	0.177423741543148	4.56615618591037	4.96748711475535e-06	4.76607883019494e-05
ITGA4	294.611357728728	0.777728003309555	0.245273218680693	3.17086393489227	0.00151986315724577	0.00621832341673214
ITGA5	993.216115808332	-0.919008195179992	0.23298179338632	-3.94454940801375	7.99501688198923e-05	0.000518531876376175
ITGA6	2054.52208185777	-1.10995335263026	0.204615015074491	-5.42459385117058	5.80864643311656e-08	1.00143028783501e-06
ITGA7	147.594680462552	-1.05567110452623	0.24821114702713	-4.25311722366299	2.10815146924538e-05	0.000166540466095616
ITGA9	213.459095783484	-0.985706586084628	0.177290030424972	-5.55985344309459	2.7000128184773e-08	5.14588557860661e-07
ITGAE	177.342790325432	0.684289569536183	0.179812571148194	3.80557135225111	0.00014147722004254	0.000842899547624064
ITGAL	269.028476144927	0.85449188256332	0.273248621493201	3.12715898764225	0.00176504449719258	0.00701252719104481
ITGAM	163.818029551821	1.78649300236173	0.332537671648543	5.37230261313028	7.7737504968754e-08	1.29035219003368e-06
ITGAX	229.331508163901	2.25637348971156	0.327919635150279	6.88087338435074	5.94867074249534e-12	3.48021618234102e-10
ITGB1	3149.97525078082	0.574436642114372	0.121358932545782	4.73336927133624	2.20823209342221e-06	2.36655504006021e-05
ITGB2	1122.55898838745	1.6007988187381	0.257310177136061	6.22128062152638	4.93113285685728e-10	1.62903518330184e-08
ITGB4	3378.98192883663	0.758775203002548	0.153936112608465	4.92915658415051	8.25853652143896e-07	9.99920346425286e-06
ITGB6	402.216840891707	1.40468411897561	0.262960670831859	5.34180307090021	9.20265987989652e-08	1.49963435828222e-06
ITGB7	77.0892077252842	1.60036724306776	0.310484702695796	5.15441575437536	2.54422907832919e-07	3.56067353854404e-06
ITIH3	92.5348161349653	-1.92205702323756	0.369280907146024	-5.20486433509957	1.94138382159474e-07	2.83656643329221e-06
ITIH5	236.747198638544	-0.926887735613349	0.23509382157419	-3.9426290721164	8.05932516353496e-05	0.000521991228264345
ITM2A	550.088736706617	-0.753316645136284	0.219474703930922	-3.43236205195376	0.000598348192700383	0.00283956796901528
ITPK1	261.49594826225	0.557363951544173	0.128410962288175	4.34047017180168	1.42178168536551e-05	0.000119177531172006
ITPKB	412.371083329562	-0.718938664378584	0.148480879043305	-4.84196126134803	1.28563831963422e-06	1.46937446059076e-05
ITPKC	401.260861821677	-0.728302933766474	0.241998303529721	-3.00953735271548	0.00261645903981941	0.00967102011185242
ITPR1	580.285505069715	-0.607754193461237	0.150790499710484	-4.03045413754924	5.56691906250566e-05	0.000382056584698405
ITPR2	660.981277508727	-0.697553451840133	0.192135083855186	-3.63053658834055	0.000282832605329473	0.00150491604112981
ITPRID1	255.716461709138	-2.166603885407	0.501455210172437	-4.32063291288161	1.555823096547e-05	0.000128358894723347
JADE1	683.494138210718	-0.540531080220506	0.112161057828898	-4.81924021298985	1.44105963078573e-06	1.61977371885562e-05
JAG2	269.006009834432	0.603554034343484	0.20899314724975	2.88791303583858	0.0038780707592749	0.0133428440801757
JAK3	315.167828860449	1.11640512270999	0.236403443385101	4.72245711282374	2.3301223613714e-06	2.48227587377438e-05
JAML	693.201987022701	1.1844959606436	0.273157031658506	4.33631875940295	1.44888787912255e-05	0.000120952482306867
JCHAIN	33434.9627689644	-0.779844529031539	0.310137923983262	-2.51450876763342	0.0119198338722218	0.0335612679538396
JMJD6	346.506878396252	-0.509376923682745	0.12661630739437	-4.02299620139921	5.74624235808827e-05	0.000392101384616205
JPH2	24.8000571334366	-2.27773328230837	0.455848447587206	-4.99668978662614	5.83227748186859e-07	7.37429238739364e-06
JPT1	569.445795211147	0.942013106908551	0.201155782567149	4.68300286915238	2.82702554702681e-06	2.93496652245874e-05
JUP	4135.69254348167	0.549566791343524	0.205275438866127	2.67721649691335	0.00742366486598723	0.0227702655698255
KALRN	252.239570609954	-0.658015757690233	0.155737105110126	-4.2251700853495	2.38760377843019e-05	0.000185839934226232
KANK2	746.879982983201	-0.545441174384331	0.196969470670854	-2.76916606683577	0.00561999817792602	0.0180728709145965
KANK4	212.60420603546	-1.72151601217185	0.447524819283329	-3.84674980692401	0.000119695085696287	0.000731754753025481
KAT2B	402.091745979556	-1.00495277529016	0.156894241304802	-6.40528783550323	1.50085960943878e-10	5.90288662045513e-09
KAT8	223.353235213022	0.617748817485945	0.138510317698512	4.4599480222879	8.19795322517188e-06	7.4254938000843e-05
KAZALD1	119.841958513678	-2.19112495924956	0.263260298829808	-8.32303605590781	8.5738351533467e-17	1.79987495314741e-14
KBTBD11	52.7496195933925	-1.56338965791104	0.337835147769641	-4.62767023571231	3.69802226650812e-06	3.68640138648068e-05
KCNAB1	229.204481034031	-1.34532432936531	0.206239464974779	-6.52311782097488	6.88607272905155e-11	2.97874812749124e-09
KCNAB2	227.391199795955	1.12703912568561	0.204940296896797	5.49935343488431	3.81186398630879e-08	6.92294636190305e-07
KCNB1	47.0109846144478	-0.816464097118214	0.272053630457615	-3.00111450725674	0.00268993390722604	0.00988370372209062
KCNE4	411.170220889092	0.944733074054359	0.28071846643278	3.36541121095281	0.000764296610490076	0.00350476521514482
KCNH1	13.4366926079592	2.02647072113552	0.408629328029459	4.95919059678807	7.0787491272145e-07	8.77924794013788e-06
KCNH8	28.6021602993001	-1.68564062185597	0.496825068001769	-3.39282522243818	0.00069175760518888	0.00321342005013708
KCNIP2	47.902228766538	-1.07956537423156	0.316730319180457	-3.40846868409991	0.000653285830884072	0.00306060230911392
KCNJ15	565.845563758265	1.39021916758875	0.242070954500344	5.74302344722971	9.30008432081185e-09	2.02376072682301e-07
KCNJ5	54.8196375957823	1.14824364064179	0.300257581903956	3.82419532376398	0.000131199875732779	0.000791245553901739
KCNJ8	86.7640846875259	1.76731553178175	0.333187011439587	5.30427499002972	1.13121678778169e-07	1.78038805353733e-06
KCNK5	427.577189030951	-0.571272459470552	0.188280722883397	-3.03415267756511	0.00241212323012964	0.00904704653444577
KCNMA1	237.326764357835	-1.26587999974109	0.304614141454133	-4.15568362551446	3.24316347723942e-05	0.000239628150298099
KCNMB1	134.914306996951	-2.33847234701668	0.318011603007475	-7.35341831839297	1.93201088520647e-13	1.58502617162772e-11
KCNN4	1573.5807034602	-2.42951933805193	0.348356516393472	-6.9742324995229	3.0754511368222e-12	1.93401167304568e-10
KCNQ3	57.0959242775251	0.885136945286223	0.333440000487229	2.65456137233938	0.00794115925956645	0.0240118721521523
KCNQ4	20.8233235859411	-1.98785641916253	0.400202741036631	-4.96712344851375	6.79533333989136e-07	8.44977207551822e-06
KCNS1	50.415245632757	-1.79538350000629	0.379099340551419	-4.73591828831676	2.18065440846784e-06	2.34403928319867e-05
KCNS3	458.842384231533	0.599117279743148	0.194342291589031	3.08279415069407	0.00205066951893644	0.0079354461720435
KCTD1	193.571851171719	0.645657678753942	0.193804380858995	3.33149166129376	0.000863818879892311	0.00387889729803798
KCTD12	1089.02493765219	-0.616569067057544	0.19525167600926	-3.15781702702671	0.00158955293674978	0.00642800798076575
KCTD14	136.454276476342	-1.23161107476762	0.228334240922104	-5.39389567589114	6.89462579771006e-08	1.15653094315289e-06
KCTD17	21.3536898688369	1.36140959874026	0.348042120643889	3.9116230995881	9.16779069537081e-05	0.000583460598200706
KCTD3	378.301419298793	-0.564870646225958	0.122190191988013	-4.62288042137926	3.78447902754415e-06	3.75945985512824e-05
KCTD5	187.397363015335	0.576014745130483	0.176402837525081	3.26533718624897	0.00109333840129443	0.00472665223454815
KCTD9	373.307769175136	-0.591796808004491	0.158649670657734	-3.73021138683116	0.000191319187771718	0.00108548545526283
KDELR3	854.146124774361	-1.21085058373388	0.206873233519313	-5.85310416014184	4.82481738316785e-09	1.13466669101682e-07
KDM1B	138.251236076402	0.650225764220019	0.168495793735098	3.85900294485854	0.000113850566036721	0.00070143151928105
KDM5B	886.326784408223	0.523771644014203	0.101264368054886	5.17231928737573	2.31206067821818e-07	3.29387886043558e-06
KDM5C	510.668315669882	0.750821915637062	0.189468629418977	3.96277694064461	7.4082992693122e-05	0.000485776169358896
KDR	596.607668334486	0.781757221312369	0.204442092994082	3.82385647624435	0.000131380411183458	0.00079199973380231
KEL	19.3921352561753	-1.21126726204788	0.382094803333664	-3.17006997080288	0.00152402233237477	0.00622829052237329
KHK	41.6862983977127	-0.56241398509526	0.221088752323611	-2.54383807038744	0.0109641899690105	0.0313483819623911
KHSRP	137.068049065756	0.512274274171663	0.159037352221455	3.22109408271798	0.0012770221894079	0.00537584540070712
KIAA0040	694.101348015977	-0.541840962721348	0.155051639447041	-3.49458389897526	0.000474801353232586	0.00234120529098279
KIAA0825	161.720399872263	0.638183932315333	0.188783524930657	3.38050649573233	0.000723523648651198	0.00334249193673005
KIAA1614	24.0765381749047	0.736554323685382	0.315499929493735	2.33456256192288	0.0195662842434929	0.0499568427071832
KIF11	143.147406844286	0.968275259289212	0.289796957206926	3.3412195511695	0.000834112361014827	0.0037716040397487
KIF13B	462.289383521628	-0.583849044223905	0.125876708827254	-4.63826111806868	3.5135271785032e-06	3.5370663239163e-05
KIF15	26.6009718595612	0.955956399149351	0.40691029160206	2.34930504064083	0.0188084909804177	0.0483593675694277
KIF1B	667.446900190899	-0.603019043637963	0.101307006678239	-5.95239227187131	2.64251071804509e-09	6.79672801803489e-08
KIF20A	113.273084855872	1.17206725020008	0.424284232690281	2.76245771088002	0.00573679929095418	0.0184070150322254
KIF21B	81.3609715193251	0.672197959836074	0.27155690660945	2.47534842044294	0.0133106250496676	0.0367451503740099
KIF23	88.5471025618965	0.873858041013689	0.359361566239657	2.43169588266686	0.0150283197093606	0.0403899283888068
KIF24	168.248911249501	0.908309734989201	0.364196525737865	2.49400988422105	0.0126309027122963	0.0351748217358621
KIF26B	125.889128081733	1.93080693144098	0.332842484871572	5.80096297558284	6.59351590361845e-09	1.49400697657386e-07
KIF2C	77.2325862527041	0.832340678524579	0.349203697770199	2.38353913157105	0.017147061337891	0.044789442012515
KIF4A	41.8526826249279	1.03736567759177	0.434407079210193	2.38800361973343	0.0169401749340495	0.0443626852290508
KIF5C	36.0462295185797	1.35891197930297	0.442185698478652	3.07317035349251	0.00211797543655538	0.00814935292636873
KIF7	21.9821482270871	-0.679808214321402	0.284026782279265	-2.39346518263546	0.016690065316176	0.0439333731123755
KIFC1	89.2625735365645	0.998131597675874	0.382360807617442	2.61044431801316	0.0090424691382935	0.0267747867556813
KIFC2	27.4269293953082	1.19263010808472	0.421327778126767	2.83064675532951	0.00464539945526601	0.0154900904517454
KIRREL1	218.550168498256	-0.5581497577694	0.189738984751099	-2.94167146778816	0.003264460572056	0.0115518529167326
KITLG	679.337269765875	0.717214357929914	0.110568376200427	6.48661382735533	8.77869626028733e-11	3.65352446401171e-09
KLC2	145.821602610628	0.687525313981174	0.210241862541696	3.27016373270961	0.0010748525068069	0.00466510171318593
KLF6	2195.76202701093	-0.836518659103034	0.214178560588369	-3.90570679345794	9.39503743660358e-05	0.000595533567528934
KLF9	379.365873969129	-1.24719557027835	0.21599075158262	-5.77430080288081	7.72732845274775e-09	1.72086760784671e-07
KLHDC7A	206.576564247871	1.25859633827186	0.225261383172676	5.58727075429115	2.30665950958116e-08	4.47385387218356e-07
KLHDC7B	79.5458843180676	1.83966984865225	0.350935489914414	5.24218809873266	1.58683481366402e-07	2.37443049948153e-06
KLHDC8A	70.0881523660669	-1.17202631137031	0.338774150504742	-3.4596096237688	0.000540959028370554	0.00261680451710934
KLHL15	129.780766657029	-0.538630682975163	0.178649507360786	-3.0150135364627	0.00256967786850872	0.00953278367280715
KLHL35	32.1672972481822	-0.686477920870678	0.278912315290329	-2.46126787250718	0.0138446954720938	0.0379043014699154
KLHL5	278.471173957036	0.632258706614176	0.145188025762787	4.35475793056917	1.33214043955222e-05	0.000112914338209177
KLK10	166.929730729402	1.20016304468892	0.401787304923911	2.98706064124201	0.00281673843992087	0.0102704830727638
KLK13	37.560142261389	1.13712891256608	0.457183833796837	2.48724654833574	0.0128736147304349	0.0357600409178748
KLRB1	64.5955370301573	0.964084151541263	0.289071180871658	3.33510988066741	0.000852656999398424	0.00384449736778664
KLRC1	65.2110824780413	-0.777957721153251	0.241617805565404	-3.21978638673906	0.00128286150580875	0.00539565350483793
KMO	37.2853073830451	1.16093380528272	0.476802452172514	2.43483186798436	0.0148987106323953	0.0401432794030657
KMT2D	387.055524196857	0.69551290533934	0.188519192231367	3.68934800275266	0.000224829504857962	0.00124298551291735
KMT5A	97.8716340188679	-0.67737399566471	0.112914788584741	-5.99898387230604	1.98556075086982e-09	5.30784264394507e-08
KMT5C	42.5241615583851	0.562534280262271	0.240299864364019	2.34096794748961	0.0192338182771782	0.0492842857488278
KNL1	45.7274055551555	1.13918053882392	0.391556379607407	2.90936528723172	0.0036216342877652	0.012600250903692
KPNA2	826.063319658449	0.670971862959218	0.191113925488799	3.51084758079831	0.000446680431228678	0.00222716142360788
KRT13	413.513114615888	2.43771018321907	0.512853421658961	4.75322983189553	2.00192556296071e-06	2.16989274193349e-05
KRT16	288.406018573029	3.92203650551065	0.53749514043916	7.29687807466716	2.94521456001176e-13	2.36196280023415e-11
KRT17	9535.36208775997	0.919096387753753	0.338683767700469	2.71373025638063	0.00665303148975272	0.0208135052632523
KRT5	9856.76098531917	1.0168555390983	0.352681804685378	2.88320952651759	0.00393645509443056	0.0135209086797392
KRT6A	1871.93033115712	3.54373289174809	0.413603860096314	8.56793960028053	1.05353027300671e-17	2.94885189160211e-15
KRT6C	63.0747273119777	2.68155830408722	0.508035562056771	5.27828857734091	1.30395999696063e-07	2.00150848995839e-06
KRT86	23.9776063848753	-0.866855825502733	0.292891428908128	-2.95964900282091	0.00307989723186979	0.0110521701822376
KSR1	285.754307863413	0.578662344300296	0.174940113670071	3.30777391280096	0.000940406963136622	0.00416904018595505
KYNU	600.943719222128	1.05813958952583	0.24589823424511	4.30316058500478	1.68378715803974e-05	0.000137663583510981
LAGE3	21.6472992362985	0.918424640574068	0.311198104485195	2.95125396760816	0.00316486571351561	0.0112720703743601
LAIR1	363.835078326324	1.76419456530594	0.289736052305331	6.08897150102255	1.13638343671585e-09	3.31735655605702e-08
LAMA1	72.1139962940959	0.796389163456904	0.296375077487037	2.68709896327817	0.00720755947729591	0.0222412260134888
LAMA5	1393.33971535085	1.18111578906565	0.243976146237924	4.84111175325243	1.29114732557157e-06	1.47331159652551e-05
LAMB3	2711.64879300517	1.55222763166522	0.27531576252187	5.6379904203339	1.72046077268775e-08	3.46886688278497e-07
LAMC2	1597.22435191209	0.808328423394559	0.244356419591912	3.30798930817742	0.000939683970620726	0.00416842407725633
LAMP2	3904.34033761523	-0.788990567624608	0.139124258720417	-5.67112144841799	1.41865780496762e-08	2.93923659882624e-07
LAMP5	620.427178812262	1.45052501960532	0.366170270484251	3.9613402193658	7.4530248185018e-05	0.000488036372862904
LAPTM4B	768.679406325858	0.635695739133979	0.184558467651505	3.4444138338553	0.000572299017035237	0.00273417426554038
LAPTM5	2124.93225465919	1.20862411110052	0.243105378080678	4.97160581408205	6.64006068266257e-07	8.27832892969504e-06
LARP1B	348.242171043059	-0.663168753822631	0.141556391838989	-4.68483793071628	2.80181543921901e-06	2.9172804810249e-05
LASP1	1862.21871182345	0.649893374391415	0.074013579018814	8.78073163069461	1.62414661832617e-18	5.65480316502586e-16
LAT2	223.764996645578	0.850320758328347	0.278892767381597	3.04891649328751	0.00229668312253994	0.00871018904735857
LAX1	222.17459682647	0.969478610753928	0.372425304204233	2.60314914107522	0.00923717609054245	0.0271933777464412
LAYN	421.188467503505	0.872034087280368	0.185242526388312	4.70752642107881	2.50740790330848e-06	2.64742957246513e-05
LCN2	4637.22645413158	2.64560418056078	0.306408099377226	8.63425015832794	5.91135093711041e-18	1.75801113806773e-15
LCP1	2259.34853338417	0.880617935891839	0.22293597103942	3.9500935258946	7.81206614322418e-05	0.000507588730971894
LCP2	224.861733818956	1.12237229369188	0.244447863836104	4.59145879239264	4.40158556056132e-06	4.28015217145864e-05
LDB3	69.2966433246127	-1.67029373493053	0.30131307450565	-5.54338286737443	2.96683164158169e-08	5.6020531327485e-07
LDHD	224.792733731801	-1.25914000880827	0.188891406426724	-6.66594649607171	2.62965053271054e-11	1.26391452371862e-09
LDLR	872.112154145832	-1.24178187991826	0.240471239075034	-5.1639517669337	2.41790025100892e-07	3.4173788201141e-06
LDLRAD2	10.0179780492303	-0.814494788747823	0.334954406481637	-2.43165867648461	0.0150298633696211	0.0403899283888068
LDLRAD3	280.614057659178	-1.0828699393591	0.204935607449867	-5.28395212932434	1.26426300570965e-07	1.94895835923383e-06
LEMD1	25.9069081319204	1.6654787309703	0.373824910497045	4.45523742319859	8.3800403547094e-06	7.56641847333818e-05
LENG8	340.681594019245	0.627360495977114	0.241495784833115	2.59781137136886	0.0093820016374855	0.0275685618310221
LENG9	15.3044779890774	1.39887421836453	0.490079292443657	2.85438344352278	0.00431204513263979	0.0145932774462857
LEPR	391.543348306496	-0.738401311004375	0.226021649834366	-3.26694947827118	0.00108713079337903	0.00470694330466658
LGALSL	174.743964015563	-0.968592443406054	0.202830479509224	-4.77537915282603	1.79368980412204e-06	1.96507459354122e-05
LGI4	40.0856122134989	-1.56191221602407	0.318161932217462	-4.90917378184802	9.14609037750305e-07	1.08709775302961e-05
LGMN	2184.55344592364	0.532172647234374	0.183840397532892	2.89475357090196	0.00379456295479267	0.0130870708334538
LHFPL1	22.5736236349564	-0.973480685087906	0.41157248936345	-2.36527151412262	0.0180168567675208	0.0466385659326545
LHFPL7	28.2828749944992	-1.22980817777611	0.323643082259865	-3.79989020370487	0.000144760210607673	0.000856351033884541
LIF	158.645604128932	1.47961264060088	0.268979705740347	5.50083373958771	3.77999525640793e-08	6.87381302996473e-07
LIFR	767.205911501404	-1.00374554709363	0.193566709168208	-5.18552777699693	2.1540397797699e-07	3.10595129860761e-06
LILRA1	66.6467684522461	1.25488764212821	0.467024134492099	2.68698670892658	0.00720998216208439	0.0222438935300961
LILRA2	65.840176614382	1.50586345615543	0.444140012436082	3.39051518438039	0.000697613898583844	0.00323430932195011
LILRA5	36.1345599208613	2.16294264835789	0.465505669005438	4.64643675119802	3.3771761317368e-06	3.41713543004978e-05
LILRA6	71.3048476049688	1.74068330596391	0.418124145290017	4.16307770209384	3.13986457916583e-05	0.000233081470970318
LILRB1	134.346415882069	1.8506127665789	0.367146151832602	5.04053428679997	4.64233942232232e-07	6.05753155883465e-06
LILRB2	184.299437722666	2.01045535056559	0.378889425118145	5.30617963258989	1.11946642226864e-07	1.76774150197841e-06
LILRB3	97.2435886674908	1.79118309550838	0.398492524004655	4.49489761440909	6.96034293211696e-06	6.43933216824171e-05
LILRB4	195.604127401016	2.4675703727236	0.293583991681084	8.40498951797102	4.27899813346086e-17	9.54417161799277e-15
LILRB5	78.858798871229	1.72604258309258	0.353904793743545	4.87713818407147	1.07636034562567e-06	1.25634046883127e-05
LIMCH1	1065.03812130522	-1.64281124446326	0.180954599022026	-9.07858243637841	1.0999807260947e-19	5.23407495500061e-17
LIME1	12.2587531958747	0.761794023650999	0.315126602458399	2.41742213354255	0.0156308779180248	0.041706688276599
LIMS2	243.865558901366	-0.908894222703252	0.216482337821615	-4.19846825311076	2.68726517691632e-05	0.000204263633655381
LIPA	2149.67766161742	0.634678261960596	0.118368594373719	5.36188053358781	8.23600048343896e-08	1.36390843272728e-06
LIPH	422.849150886746	-0.529154536682887	0.184090562088882	-2.87442512358347	0.00404763731888957	0.0138328998628558
LLGL1	99.5180758753476	0.958087074016961	0.393529512129567	2.43460031455409	0.0149082468610016	0.0401462410754192
LMCD1	1072.58698765433	-1.01920154431187	0.167144823428921	-6.09771528308972	1.0759516309235e-09	3.17401809401549e-08
LMF1	375.891320754678	-0.577809714395309	0.106807878280928	-5.40980425503393	6.30936735101509e-08	1.07863735252384e-06
LMNA	4917.11649228231	-0.935701362243572	0.210507500792262	-4.44497872390288	8.79005660004245e-06	7.89134116754412e-05
LMNB1	172.187314650997	0.79540691712772	0.281637990377459	2.82421741492223	0.00473962222106344	0.0157350953670021
LMNTD2	8.83865573670178	1.68189523872525	0.451730863363349	3.72322410340251	0.000196694783561531	0.0011093710135681
LMO3	35.2103125640451	-1.17131050999176	0.405829504118251	-2.8862132942667	0.00389907814701073	0.0134086582868172
LMOD1	354.79367373903	-1.58924598756248	0.275361328628378	-5.77149302510556	7.85722119578168e-09	1.74164336288484e-07
LNP1	51.0943719663504	-0.950231168834853	0.261894427127045	-3.62829854479453	0.000285295242011214	0.00151341121505392
LONRF2	239.933269573934	-0.529702865026322	0.207240366753643	-2.5559830515838	0.0105888276211921	0.0304336166742489
LONRF3	62.8770899040364	-1.88364064389094	0.276011834576308	-6.8244923149126	8.82367973748644e-12	4.95897749026059e-10
LOX	535.052827091694	0.75557231504586	0.184161485805416	4.10277052089053	4.08232104031707e-05	0.000292987093265591
LOXL1	73.5145984239898	1.38913663279467	0.300641130102763	4.62058079784307	3.82667278182754e-06	3.79609131067326e-05
LOXL2	330.964674064273	1.59367930105163	0.2503121852183	6.36676676232025	1.93054397367149e-10	7.34893739310946e-09
LOXL3	205.045500981418	0.755829148068423	0.266428560876916	2.83689235711332	0.00455549676148671	0.0152330091989278
LOXL4	1219.69008084469	0.683675575416669	0.165281760771377	4.13642480710471	3.52758875315967e-05	0.0002575771327435
LPAR5	123.575889458486	0.70549470646366	0.270476264944243	2.60834238674914	0.00909819000667983	0.0269007171386401
LPO	2551.02244024043	-2.50017908506755	0.578673084974652	-4.3205380550524	1.55649209643513e-05	0.000128358894723347
LRAT	24.3848440277882	-1.90270984163795	0.452712544205353	-4.20290947532232	2.63505988136362e-05	0.000201799784369451
LRATD2	777.694663294401	-0.810437817091316	0.121188388014254	-6.68742138063588	2.27137161978352e-11	1.11806309904861e-09
LRCH1	250.652862688116	-0.523050569776173	0.149347374900917	-3.50224146974921	0.000461361283375631	0.00228598830967967
LRCH2	33.8801009607907	-1.25198418630967	0.360483294937556	-3.47307130147749	0.000514538641077266	0.00250512929787789
LRFN3	20.0009715143914	1.25585403222737	0.341582656964257	3.67657434188407	0.000236386988377986	0.00129486732889323
LRIG3	1106.97384708205	-0.549605182289311	0.118924168159456	-4.62147594383331	3.81019521571211e-06	3.78237390155009e-05
LRP1	1785.92634911656	0.868697428407356	0.202742976443662	4.28472267520818	1.82967273578195e-05	0.000147813119995967
LRP10	2077.76886592958	0.909937699581991	0.14607673376664	6.22917610572833	4.68894479875187e-10	1.57864827835337e-08
LRP2	270.641416506116	1.50718441337311	0.407566374710106	3.69800971546081	0.000217296574170634	0.00120837888441208
LRP3	52.1361855900538	-1.04676786479157	0.182493293874173	-5.73592509932614	9.69815164336772e-09	2.08810127766326e-07
LRP4	172.274672339154	0.836666637782115	0.306724398301896	2.72774726240923	0.00637684455146061	0.0201036784390681
LRP5	587.693364018716	-0.761233346893245	0.164528357405074	-4.62676075358282	3.714291541544e-06	3.69487886798192e-05
LRP6	927.777196970459	-1.08471181079494	0.166508826198405	-6.51444031863175	7.29611830403382e-11	3.11832601167912e-09
LRPAP1	1989.119394796	-0.823154906049969	0.123800602400436	-6.64903796984324	2.95014892865496e-11	1.39911548028404e-09
LRRC25	170.333876924647	1.35639051275407	0.35142414255436	3.85969644229624	0.000113527963276723	0.000699745973996208
LRRC32	293.862102062225	-1.08538750029765	0.227027790018554	-4.78085744572917	1.74549106790055e-06	1.92259915079324e-05
LRRC42	379.99435030153	0.669823518189932	0.121262653118145	5.52374124238672	3.31856099783312e-08	6.168288833863e-07
LRRC70	15.9908453357601	-1.04534556550691	0.375056266333983	-2.78716997778686	0.00531705814108089	0.0172502284008931
LRRC75B	38.6721413942133	-0.621850979065686	0.261578429659629	-2.37730221056397	0.0174397931392913	0.0454338542276765
LRRN1	299.845697577761	1.71295730215483	0.214797363894171	7.97475942488194	1.52677924205283e-15	2.22395649799022e-13
LSP1	1070.74453670235	0.840091214414486	0.150910337622829	5.56682350359674	2.59424921597971e-08	4.97086007491414e-07
LSR	190.461492196515	0.93521046776372	0.175772092035465	5.32058563412345	1.03433747323663e-07	1.65343420273828e-06
LST1	24.7114706230928	1.89706408225368	0.358653074001869	5.28941258215398	1.22709812177451e-07	1.89907836935083e-06
LTB	44.9000193161821	0.967688643319572	0.398080530921168	2.43088663763665	0.0150619262912408	0.0404456354039621
LTB4R	471.807619513826	0.783730938594303	0.283219468652916	2.76722127303601	0.00565363673143782	0.0181646779971359
LTB4R2	34.0456849146671	1.19514941743987	0.305470795117207	3.91248340772251	9.13518165487834e-05	0.000581644594662749
LTBP1	1147.26617458267	-1.0478507059863	0.255299699947629	-4.10439458487907	4.05375060046633e-05	0.00029119931594942
LTBP2	797.900261292987	0.698147723139591	0.19082681255023	3.65854102895432	0.000253655137381982	0.00137782613627389
LTF	133262.070515739	-1.52196751562639	0.429314376600117	-3.54511192399228	0.000392446406597135	0.00199396176402248
LUM	6342.25514490249	1.55223343313298	0.255652803980297	6.07164642423642	1.26605447100337e-09	3.63640393834469e-08
LY6E	1957.18044127317	0.569180469343019	0.190066577846763	2.99463733072475	0.002747713322251	0.0100599147666409
LY86	29.1131546033413	1.63907696164191	0.337812512031963	4.85203153602205	1.22203185020894e-06	1.40568127814123e-05
LY96	27.2282066991396	0.626812566294829	0.257640491590888	2.43289617413925	0.014978595264648	0.0402976719568131
LYG2	23.4840815051141	-0.671713015026597	0.176895927052487	-3.7972214862092	0.00014632703779706	0.000862791600393654
LYN	561.279201853248	0.841393353960145	0.148132759644686	5.67999513394826	1.34698574085316e-08	2.80703962783633e-07
LYPD3	297.762600792201	1.35541487388979	0.332882110212147	4.07175643360941	4.66599563131956e-05	0.000329249073836316
LYPD6	132.930765667573	0.968112280109526	0.347528824160919	2.785703552639	0.00534116935827458	0.0173087837887332
LYRM7	367.044424931994	-0.640896084299272	0.112438271826904	-5.69998163335272	1.19820336611718e-08	2.52649232663556e-07
LYSMD4	186.050115736167	-0.663368779231044	0.134222061376945	-4.94232298644305	7.71971859046843e-07	9.43744956413936e-06
LYST	803.73467377268	-0.528125632845258	0.12879674680617	-4.10045786047723	4.12333517312046e-05	0.000295336726524308
LYVE1	269.597646889417	2.56260191882827	0.398452541362287	6.43138555489413	1.26445969371784e-10	5.08455271206256e-09
LYZ	71779.0854359311	-2.93333606957727	0.456248687532881	-6.42924823617353	1.28236561897314e-10	5.14207000304539e-09
LZTR1	363.777453945001	0.500323915256601	0.187030067283723	2.67509883583379	0.00747072222985565	0.0228752809590711
LZTS3	156.833865295279	-0.79250666467873	0.181567872868335	-4.36479566654076	1.27241641077997e-05	0.000108384674143516
MACC1	181.278900625592	0.978867470443383	0.241063022869051	4.06062887121065	4.89407143377038e-05	0.000342801127169147
MACROH2A2	187.038671459405	0.509110570752962	0.174812702210345	2.91232023940898	0.0035875462570977	0.0125080401480083
MAD2L1	206.446145571871	0.626054055964598	0.216839456554248	2.88717775774344	0.00388714553250819	0.0133708439702541
MAFB	408.604293690776	1.0220216325208	0.281235371167324	3.63404371320257	0.000279013558463513	0.00148838510727453
MAFF	393.552577549198	-1.10022256497898	0.41510507086961	-2.65046765792118	0.00803804227683147	0.0242380763628579
MAGEF1	379.719078690065	0.795310724717521	0.164154736141689	4.84488442679506	1.26685401118169e-06	1.45255751081275e-05
MAGI1	412.204398221665	-0.574328772198934	0.123126131462844	-4.66455629991309	3.09283649045758e-06	3.16813779202557e-05
MAGT1	1268.98799422586	-0.62586691140536	0.111887434533985	-5.59371938423754	2.22256073900694e-08	4.32838397671542e-07
MALSU1	99.3767181060595	0.503074896554122	0.161295450814165	3.11896519098815	0.00181487400670343	0.00717654472179819
MAMDC2	89.8976033515601	-1.11005514716476	0.200432842441958	-5.53828970163016	3.05439719705439e-08	5.73704210367782e-07
MAML3	302.089175648884	-0.825770109865768	0.133653143119725	-6.1784563429687	6.47313827039526e-10	2.02913691746638e-08
MANSC1	860.060556806161	-1.85188406124751	0.259797458716658	-7.12818389523673	1.01701843970665e-12	7.15169370778941e-11
MAOB	314.446912787349	-0.6789988473245	0.220810535148765	-3.07502921845211	0.00210481932430496	0.00810528617600574
MAP1B	2196.96119612926	-1.33188091244212	0.198074706063452	-6.72413423658172	1.76639533481832e-11	8.84747137001108e-10
MAP2	168.430854657303	-0.910642515894937	0.218116753611612	-4.17502324244412	2.97955631676622e-05	0.000222803386180397
MAP2K6	181.709717553649	1.09451026604963	0.161974395494022	6.75730421904877	1.40582812798411e-11	7.32415931641359e-10
MAP2K7	43.5034642144966	0.949927726006719	0.196196796996491	4.84170863413082	1.28727422453571e-06	1.47006716441978e-05
MAP3K1	650.317340736772	-0.552184082941757	0.110796740149763	-4.98375748415858	6.23612328845484e-07	7.80882981953446e-06
MAP3K20	558.354702095134	-0.637051842367581	0.112260477967188	-5.67476509902069	1.38879092900508e-08	2.88573369891521e-07
MAP3K21	88.5590476110229	-1.02099892612228	0.222781345981861	-4.58296416884659	4.58430618058849e-06	4.44571812010195e-05
MAP3K7CL	107.218379052351	-0.659581321271585	0.194234781609417	-3.39579407872439	0.000684298200742109	0.00318509726775394
MAP4K1	121.550820014859	1.03196390412884	0.267023941623892	3.86468680618303	0.000111231833210351	0.000689463490698115
MAP7D3	169.270908724748	-0.685436417093979	0.151459277863265	-4.52554922196829	6.02388584020945e-06	5.6498666471084e-05
MAPK7	151.192531984165	0.662340065504721	0.224170630847171	2.95462462233187	0.00313049690766004	0.0111775496140188
MAPT	33.1604081731909	-2.10587071814902	0.394627949263336	-5.33634457995211	9.48390911956279e-08	1.53147966834569e-06
MARCHF1	288.950079396114	0.605099812276187	0.238682770681277	2.53516334903034	0.0112394902104808	0.031999146939492
MARCHF2	157.807884006817	0.724349694531039	0.181813838022407	3.98401850161576	6.77595936952126e-05	0.000450472610828546
MARCHF3	279.246864023919	-0.604656301506938	0.151091664196894	-4.00191701323101	6.28313376050077e-05	0.000422675468572802
MARK1	291.177475509462	0.626711767704741	0.192478825862225	3.25600369234036	0.00112992282092546	0.00485248142861339
MARK2	116.936180921519	0.8240378913591	0.205390959737102	4.01204557597792	6.01948748290499e-05	0.000407049662806578
MARS2	166.372707615579	0.575265113171144	0.189338297602408	3.03829241339829	0.00237922963047513	0.00896133080902222
MATCAP1	256.575636876672	0.503605364626688	0.161438280052517	3.11949163768878	0.00181163403080558	0.00716770393285744
MATK	22.4038703735758	0.880081360793279	0.343827942848373	2.55965630222611	0.010477572795608	0.0301851365605055
MATN2	753.436962999745	-0.631938879748858	0.155266316796125	-4.07003201202122	4.70066781831747e-05	0.000331531784122935
MATN3	54.2517952404292	1.65295957602066	0.368848645602102	4.4814034041589	7.41537944876427e-06	6.81613275152028e-05
MATN4	32.7986842450524	-1.7488949428607	0.462190684206155	-3.78392512576178	0.000154374282450602	0.000903152820484569
MBD6	113.574182836695	1.06285003980133	0.202611303269208	5.24575886266883	1.5564035952238e-07	2.34116557658796e-06
MBIP	306.725674508572	-0.510659269441072	0.124714165233941	-4.09463727302484	4.22829834707002e-05	0.000301794794522123
MBOAT1	120.533829566867	1.13824394616155	0.203370074384337	5.59690972040679	2.18206259815202e-08	4.28458646335903e-07
MBOAT2	527.045860689412	1.21044690578162	0.248113759352111	4.87859645084742	1.06843413528601e-06	1.2501555148531e-05
MBOAT7	502.744184365262	1.0815549710638	0.134331482466836	8.05138863356786	8.18598825343988e-16	1.2983886924206e-13
MBP	703.312325069656	0.500177002371595	0.127897834550171	3.91075426828581	9.20083435810983e-05	0.000585041917425469
MCEE	214.892511165177	-0.568829346403078	0.130389332222252	-4.36254513086618	1.28558055137117e-05	0.000109236085540616
MCF2L	139.395190309702	-0.652835819416212	0.165480051292014	-3.94510283456575	7.9765739445693e-05	0.000517570877539667
MCFD2	2178.214088391	-1.2150879136419	0.165658363520749	-7.33490231231041	2.2188326854491e-13	1.79964980595374e-11
MCIDAS	60.7459041480474	1.32625083364929	0.365358930448617	3.62999429635073	0.00028342748257106	0.00150630205275573
MCM2	284.449984434005	0.655574144514666	0.178270198299148	3.67741860821052	0.000235606218265013	0.00129257446799887
MCM4	620.208846640457	0.606373488187845	0.215384985373919	2.81530064472764	0.00487316211391743	0.01611014421207
MCOLN3	101.772874691434	-1.33975187561535	0.273492685992543	-4.89867533661167	9.64849171392347e-07	1.13828280344015e-05
MCUB	315.167913870542	0.591516238884752	0.207293016641028	2.85352709160043	0.00432368411423846	0.0146222674083757
MDFI	123.647606736211	1.22257064363747	0.258414283425417	4.73104902496743	2.2336256551553e-06	2.39018037686221e-05
MDGA1	54.8001955759896	1.89840676239953	0.395854064737851	4.79572380709726	1.62088483934355e-06	1.80063276899838e-05
ME2	612.275502766082	0.550564626591489	0.105102443911224	5.23836179353289	1.62008230521082e-07	2.41658045004018e-06
MED11	73.2655156889128	0.600340039211012	0.175323402488445	3.4241865643155	0.000616642718377116	0.00291379503635662
MED25	207.55225520156	1.49256596227547	0.193347645695769	7.71959729276462	1.1669781479833e-14	1.31170181594186e-12
MEDAG	30.6783152552127	-1.47209020986569	0.479424032803107	-3.0705390408959	0.00213672749495406	0.00820602232727176
MEGF10	34.237206947012	-1.14559483943867	0.461396302127882	-2.4828869112201	0.0130322453770801	0.0361373936980999
MEGF11	34.689371991543	0.655613652204905	0.265012158807826	2.4739002736864	0.0133646997367204	0.0368659108679581
MEGF6	338.018913657979	0.795245601442165	0.192462874958303	4.13194285710662	3.59709855811342e-05	0.000261848964390969
MEGF8	190.563062592503	0.607365366575929	0.123748468790308	4.90806369172219	9.19799862760431e-07	1.0914499618375e-05
MEIS1	3188.30286124842	-0.995085256979473	0.160937048650531	-6.18307136438339	6.28662764838181e-10	1.98543384249227e-08
MEIS2	985.733869656558	-0.912054877930496	0.146957846735358	-6.20623463252648	5.42691362777574e-10	1.76066345537497e-08
MELK	99.249545260032	1.11809692119801	0.414804614853947	2.69547850038191	0.00702876135747863	0.0217774278448224
MELTF	80.4561996733792	-1.81711630436343	0.273861018537572	-6.635176901287	3.24113584652855e-11	1.51695784292443e-09
MEN1	65.6236242824547	1.1102486067349	0.232305509016695	4.77926077360098	1.75940875554444e-06	1.93643484852714e-05
MEOX2	63.9290173525826	-1.71843510802775	0.417320475255113	-4.11778287891877	3.8253483496905e-05	0.000276071019675591
MERTK	225.979261952688	1.04605542749225	0.182777947434287	5.72309429105682	1.04601171560702e-08	2.24538605117146e-07
MET	817.86281773018	0.906664351149672	0.160298197963268	5.65611069038613	1.54841627337059e-08	3.18038018739066e-07
METAP1D	132.637937365114	-0.640430897727715	0.136172783591943	-4.70307561345621	2.56271456636533e-06	2.69585485886994e-05
METTL7A	1351.28197289582	-0.503593871720101	0.126419687696411	-3.98350827229893	6.7905306703642e-05	0.000450982650174919
METTL9	1020.53912979787	0.587910215945066	0.163576818633659	3.59409249339742	0.000325524191209603	0.00169469650967071
MFAP2	112.939170779715	0.742966448129708	0.268694802413585	2.76509423128367	0.00569063543936128	0.0182671061157819
MFAP3L	75.5756284406787	-1.03981924532419	0.237510818041426	-4.37798688034002	1.19780558917083e-05	0.000102756459046956
MFAP4	2539.61174136215	-1.48539738639044	0.263161861307707	-5.64442499003916	1.65734218193291e-08	3.36059085896197e-07
MFGE8	468.777165236416	-0.647922240233074	0.152825610074145	-4.23961821528948	2.23900259694532e-05	0.000176000892463626
MFSD13A	50.09927885064	0.591409334825475	0.229990058498242	2.57145608243756	0.0101271859114947	0.029404184796789
MFSD2A	569.506737180608	0.797813498168771	0.243157254454552	3.28105982261734	0.00103417807033536	0.00450416860373672
MGAM2	583.815936546039	-1.57141338446336	0.472377136486134	-3.32660762574711	0.000879100640763385	0.00393884546355848
MGAT3	71.3018454464999	1.21069111807201	0.254558091072461	4.75605042829843	1.9741717471538e-06	2.14632914627727e-05
MGAT4A	712.171318407866	-0.861846906767856	0.18259652276162	-4.71995245984502	2.35899769278833e-06	2.50183447730709e-05
MGAT4B	88.4058091214888	1.34027576936888	0.278511687322578	4.81227837242083	1.49219309327959e-06	1.67198244949499e-05
MGLL	2829.24604403984	-1.05949853648588	0.186299441099073	-5.68707308103218	1.29235161729306e-08	2.70503216082968e-07
MGRN1	277.549828993166	0.50138779546088	0.123768220163927	4.05102210241698	5.09943897644077e-05	0.000354231101648136
MGST1	869.464950194258	1.33761092258346	0.214774009345728	6.2279925148218	4.72449633919135e-10	1.57944227732919e-08
MIA3	1127.53723807228	-0.617756786519802	0.114154560306283	-5.41158219927725	6.2470306537388e-08	1.06926094223167e-06
MIB2	77.9335673446257	1.2722066783763	0.309969058052275	4.10430217251475	4.05537120915899e-05	0.00029119931594942
MICAL2	352.271229602238	1.0110201740653	0.159512585622385	6.33818435153887	2.32488553169985e-10	8.53486263785426e-09
MICALL2	255.298458911029	0.814929979755854	0.143373836983183	5.68395180671241	1.31617380937484e-08	2.74683934631956e-07
MICB	83.6561032059275	1.28969583168624	0.302960179113336	4.2569813480463	2.07205635026315e-05	0.000164234338700757
MICU3	80.2074734651793	-0.76120201553422	0.20227385170441	-3.76322499977205	0.000167736160137205	0.000969406350590525
MID1IP1	81.57245122919	0.905227063500657	0.183479268988021	4.93367489686128	8.06967158054135e-07	9.79545593641393e-06
MIDEAS	1294.62336742103	-0.803691076070727	0.142351466513699	-5.64582224373071	1.64393634453938e-08	3.34286759687459e-07
MIDN	132.996252986133	0.836817527036569	0.234169323880488	3.57355742916887	0.000352163961200883	0.00181553664122842
MIER2	137.494088181178	0.575418776658428	0.21300420012211	2.70144333458474	0.00690392436360432	0.0214433246933098
MILR1	82.2340671819625	0.98546120288178	0.278924509942373	3.5330749638509	0.000410755983083041	0.00207029833394731
MINAR1	39.1197872592907	-1.15145372378835	0.362328231374415	-3.17792991018269	0.00148330603793422	0.00609504711903021
MINK1	590.412105193713	0.656954173111955	0.163377257550612	4.02108704088413	5.79301931185137e-05	0.000394538886816213
MISP	715.849504009279	0.901506915973903	0.336019319451028	2.68290203505781	0.00729863667968688	0.0224688459354173
MISP3	21.0651240771349	-0.790559392718185	0.236693512716538	-3.34001292914586	0.000837744896372676	0.00378563102112059
MKI67	138.45659648741	1.25241588831547	0.4057984494416	3.08630032972985	0.0020266400896414	0.00786790516171634
MKRN2OS	85.0139565949541	-0.523345069086413	0.173593591092553	-3.01477183456264	0.00257172640342641	0.00953790449698934
MLLT11	96.0771212569451	0.957428454936654	0.178848816735004	5.35328369745522	8.63722689365836e-08	1.41720015985027e-06
MLPH	1135.04510925028	-0.86575452862148	0.173773681621322	-4.98208083378291	6.29041455604648e-07	7.86990953440522e-06
MMAB	373.651242509443	-0.518336621466681	0.100170089639517	-5.17456481602468	2.28442799208708e-07	3.26428524394826e-06
MMACHC	74.1247501952248	-0.780702563677012	0.141734902736323	-5.50818851676497	3.62545044345548e-08	6.65209576867957e-07
MMD	137.475988840788	1.10091517368574	0.175428327436971	6.27558382258011	3.48324757683585e-10	1.21276485754468e-08
MME	218.885005977554	-1.42320406046742	0.341462681720305	-4.16796369458955	3.0733286912475e-05	0.000228856374895974
MMP1	131.735962846369	2.41521356243018	0.418599336800407	5.76975009299115	7.93891766643239e-09	1.75702402617554e-07
MMP10	5084.175876676	2.27114264010465	0.396523066895701	5.7276431807233	1.01835478409731e-08	2.18930941912487e-07
MMP11	327.073947356071	4.14040253560032	0.504771489706527	8.20252851049004	2.35382891747202e-16	4.30780869191194e-14
MMP12	73.9005146669387	1.92500524572712	0.319843795486399	6.01857929680859	1.75954513377367e-09	4.81260424705081e-08
MMP13	55.1803857875581	1.63799814884324	0.39187979890916	4.17984839586727	2.91703499846601e-05	0.000218815946416723
MMP14	313.635608004989	0.675164494005367	0.15587855538715	4.33134944270227	1.48198266510524e-05	0.000123210847666729
MMP2	1427.0642539341	1.88362833931601	0.241771072229325	7.79095828937443	6.65028671529422e-15	8.18347010020429e-13
MMP24OS	64.8162435805759	0.836710551422706	0.203696113082818	4.1076412247617	3.99720371419328e-05	0.000287891438042932
MMP3	61.5643206812969	1.47176966469676	0.414991325530419	3.54650705726348	0.000390374286388235	0.00198666414908808
MMP7	628.889263273245	2.89245326282646	0.320523918036937	9.02414172565161	1.81109440592112e-19	7.38667789843544e-17
MMP9	46.8041196908937	3.33637864010262	0.448287925125156	7.44249053590088	9.88045398350121e-14	9.04124875733845e-12
MMRN1	748.514088478613	-2.09930771167482	0.299568797829409	-7.00776491706016	2.42155222825908e-12	1.57843187481271e-10
MND1	10.6755807254061	0.918988169440762	0.316607591153164	2.90260939762555	0.00370067883051675	0.0128159122526993
MNDA	177.261858258402	1.01283124234598	0.296410975061415	3.4169829310002	0.000633192494596997	0.00297623406663554
MNT	48.7322780697241	0.893867737363703	0.21625492372378	4.13339831515434	3.57438474820972e-05	0.000260727349415911
MOCOS	237.591548339686	0.793657129114291	0.153490643400675	5.17071993139356	2.33193841884358e-07	3.31228068945196e-06
MOCS2	860.49812387768	-0.774695314258334	0.0926445794230851	-8.3620144759953	6.16562769125945e-17	1.33163291026458e-14
MORC4	158.648366526584	-0.521708924129833	0.167647923127179	-3.11193192494284	0.00185867354150884	0.00732741364403169
MOV10L1	24.9472205816294	1.89728838809118	0.405410133063461	4.67992344876636	2.86982050144447e-06	2.96645095279651e-05
MPEG1	638.500971970912	1.43805641263725	0.260038182044824	5.53017407416486	3.19913168155556e-08	5.96962153649747e-07
MPO	120.987977722102	-2.04723332722779	0.646533933365679	-3.16647467607841	0.00154298780329631	0.00628779642936193
MPP1	508.167148427154	0.60142002098136	0.226513168113421	2.65512166904227	0.00792798080262454	0.0239923523335733
MPP3	55.6682370629411	-0.59483021592902	0.230314064300105	-2.58269167250656	0.00980328904922773	0.0286062860134354
MPZ	19.2564911199732	-1.75375143231679	0.339598245589975	-5.1641946184676	2.41476354440366e-07	3.41632800756812e-06
MPZL3	796.506346188788	-0.586605708453803	0.143940177837632	-4.07534378007723	4.59464187270135e-05	0.00032501740700105
MR1	741.719963290094	0.625082404218664	0.102518535070972	6.09726235149505	1.07900356552465e-09	3.17583008203388e-08
MRC1	366.920626080315	1.93007931976004	0.348089315291937	5.54478185617767	2.94320873423634e-08	5.5648085670495e-07
MRC2	496.013324986229	0.907194504816015	0.237418326208697	3.82108036604793	0.000132868342265896	0.000799281747090459
MRGPRF	138.203774998227	-0.74134080638707	0.258129321759592	-2.87197440931378	0.00407915998397841	0.0139173061116854
MROH6	20.5313996282333	1.35401503644991	0.503429534597318	2.68958204355841	0.00715415588405188	0.0221098885570125
MROH7	21.3204865203628	-1.06813677254496	0.258455025614041	-4.13277617646344	3.58407709947965e-05	0.000261045611425077
MRPL23	10.5595455863774	0.931587609284476	0.34264020320127	2.71885085457194	0.00655091390201441	0.0205528670810702
MRPS14	525.856284991823	-0.629743201215661	0.101372119285259	-6.21219330971641	5.22500917615993e-10	1.70679647573645e-08
MRPS6	548.613252085536	1.10335406708858	0.192148397078136	5.7421976132328	9.34556674838204e-09	2.03056263825196e-07
MS4A1	329.765458609361	2.5818644119679	0.43276299504215	5.96600088627363	2.43138962966043e-09	6.27632675649235e-08
MS4A2	120.1347649477	1.2853324781255	0.334819091869473	3.83888645939754	0.000123593563626235	0.000753329684357177
MS4A4A	351.201488578143	2.14832685343173	0.341690266466642	6.28735162885146	3.22927390940806e-10	1.14386811555335e-08
MS4A6A	780.651341732904	1.53639928832401	0.263687370627588	5.82659413936782	5.65699623566313e-09	1.30458192672199e-07
MS4A7	377.955528128436	1.43628915024329	0.268007165833716	5.3591445802402	8.36169199117904e-08	1.37832740385775e-06
MSMB	1389.83981393815	-1.03050277658665	0.434105984533531	-2.3738506569864	0.0176036689643729	0.0457894268342608
MSMO1	795.166429249288	-0.577513300669528	0.126497430424636	-4.56541527152676	4.98506514422996e-06	4.77596006267669e-05
MSR1	178.677485649248	1.74210107090153	0.266083001440551	6.54720918461511	5.86222254454011e-11	2.56697014795429e-09
MSRB3	637.705360757628	-1.03349896270837	0.21949135192604	-4.70860903465854	2.49412938621994e-06	2.63731088802146e-05
MST1R	456.128208559653	0.775686953926082	0.264398058877666	2.93378460197011	0.00334856502551054	0.0118055731635374
MSTO1	335.247803750596	-0.573484080097156	0.097756905387801	-5.86643038486282	4.45277090794344e-09	1.05608139460108e-07
MT-CO1	196219.680987199	1.12239941566696	0.276746106076931	4.05570084283301	4.99842008898992e-05	0.000348911720148318
MT1E	37.7778148665987	1.39968570846869	0.270189487665607	5.18038551596418	2.2142779293987e-07	3.17806719571477e-06
MT1F	9.81389672198171	1.24981269998214	0.347810093034644	3.59337674498611	0.000326420091074177	0.00169874108643233
MT1G	14.5086340157505	1.87254716286007	0.465759995713609	4.02041218673379	5.80964022925431e-05	0.000395482185372462
MTA2	434.813377509031	0.852523481222491	0.161999272532703	5.26251425635503	1.42098641657965e-07	2.16023227866608e-06
MTARC1	190.95141650025	-1.03968389060565	0.243302710276321	-4.2732112988995	1.92677709166054e-05	0.000154347603723087
MTERF2	240.486306072817	-0.783188929041184	0.148282656728272	-5.28172981467668	1.27969826959793e-07	1.96638243256301e-06
MTFP1	9.42272110949627	0.641806734838752	0.25594761265069	2.50757070242601	0.0121564258959211	0.0341197364656456
MTHFD1L	101.71235271189	0.891134665830811	0.222771933077839	4.00021067967946	6.32861168025658e-05	0.000424933827543098
MTMR10	484.056309579832	-0.806869361964401	0.131984471716287	-6.11336584881625	9.7551379784663e-10	2.8951059177257e-08
MTMR12	335.098944445858	-0.680936453951478	0.129194335042411	-5.27063708890908	1.3595104031202e-07	2.07339861159624e-06
MTPAP	770.316291821104	-0.574151744085833	0.110129198938941	-5.21343794032463	1.85372564627528e-07	2.72245519604209e-06
MTSS1	771.392809130752	0.54211351213184	0.181948725103952	2.97948508197635	0.00288733288870597	0.0104930440392764
MTURN	322.095684083098	-0.775830374166557	0.158384102054835	-4.89841066180969	9.66149483275708e-07	1.13887562954259e-05
MUC1	472.076672716306	0.751764108856449	0.169885296500243	4.42512756750183	9.63853089331338e-06	8.55659381231645e-05
MUC12	10.578567703719	1.23594032768347	0.447517365956277	2.76177065227949	0.0057488846048698	0.0184416466819138
MUC13	112.051659058455	1.41725258014421	0.4605316185355	3.07742731031389	0.00208795755057438	0.00804903970684561
MUC16	11765.0129343615	1.84012039201536	0.282378130060524	6.5165117129324	7.19611930457847e-11	3.08482291510083e-09
MUC2	525.683886200071	-1.39261393194714	0.568599247598361	-2.44920115147749	0.0143173465853982	0.038911127615249
MUC20	1077.56009290463	0.722466164264671	0.204332881981749	3.53573128934383	0.00040664809787353	0.00205337870433132
MUC4	3987.39860525418	1.82595071791478	0.344445125650765	5.3011367615233	1.15083835039401e-07	1.80063800327639e-06
MUC7	11447.1032420798	-5.81561200498907	0.627028104262979	-9.27488252193234	1.7781488463373e-20	1.10361194702021e-17
MVP	3292.22143658031	0.666168046436657	0.124178740893095	5.36459011941631	8.1133244393001e-08	1.34515338409999e-06
MXRA5	541.865417079436	0.670032637088928	0.202900703496473	3.30226867399981	0.000959061581161644	0.0042346440059024
MXRA7	201.767247418032	-0.506795516096214	0.153188919861357	-3.30830399845425	0.000938628612188482	0.00416503681659639
MXRA8	812.405455046627	0.730769841572836	0.296087989177449	2.46808336806555	0.0135838678937271	0.0373262202469593
MYADM	833.455071954855	-0.961230605086966	0.174161871346415	-5.51917935685841	3.40586436833449e-08	6.29776086243198e-07
MYCL	131.74696584844	0.869780546497324	0.26208003520989	3.31875927062033	0.000904183407297897	0.00403350566849296
MYCT1	302.967394593903	-0.62985090598845	0.206515924640767	-3.04989025463325	0.00228925000948582	0.00869123507590693
MYDGF	793.108301988946	-0.649826616999156	0.185991460360222	-3.49385189911727	0.000476105057768018	0.00234504002071052
MYH11	2343.87408322251	-2.71591926076794	0.340784510263489	-7.96960888471144	1.59177328923986e-15	2.27225637038989e-13
MYL5	64.4373078192342	0.526077128763113	0.210186201390001	2.50290992122255	0.0123176890077872	0.0344639377863902
MYL6B	69.6655882235468	0.860590808772372	0.178027507553548	4.83403278852017	1.33794534653159e-06	1.5183400516652e-05
MYL9	797.566159879463	-0.834537930804275	0.241359513674883	-3.45765500641676	0.000544898676343329	0.00263051356266521
MYLK	1956.42039732156	-1.53340924966639	0.194610111237814	-7.87939146590671	3.28979308083766e-15	4.26925420263252e-13
MYO1B	739.044227738619	0.633563007178176	0.136043915600522	4.65704772155017	3.20776109981844e-06	3.26610482880943e-05
MYO1F	378.160500753954	1.49312643387741	0.276055275438523	5.4087951462095	6.34501547613272e-08	1.08156519795666e-06
MYO1G	211.934245670643	1.2438103418755	0.292389229895248	4.25395402669624	2.10028440160864e-05	0.00016601085178828
MYO7A	55.8255978011352	1.94828212355999	0.359190270392922	5.42409492726167	5.82489219353949e-08	1.00301973537728e-06
MYO9B	205.388276754022	0.57615313578833	0.191630343712389	3.00658614197895	0.00264199185805966	0.00974529416677626
MYOCD	57.4169122574517	-2.19448621326641	0.489782274566938	-4.48053416225968	7.44564606590213e-06	6.83954939451435e-05
MYOF	2022.50452568955	0.62382804775554	0.158511103207066	3.93554795300756	8.30070873405097e-05	0.000534799829897589
MYOM1	71.7316698391475	-1.65677081792969	0.298206347554147	-5.55578656027387	2.76364410132637e-08	5.2531317638394e-07
MYOT	43.5815809717253	-0.621441217650755	0.256132846801932	-2.42624569792612	0.0152559379736377	0.0408820188799847
MYOZ1	25.8082481090257	-1.76133334569796	0.407110476468829	-4.32642598877658	1.51548207766265e-05	0.000125530571080668
MYRIP	229.415980748581	-1.65255751162807	0.2839636425622	-5.81960949900863	5.89852715189119e-09	1.35524978308697e-07
MYZAP	36.7913075893766	-1.0241898645991	0.241808425529464	-4.23554250583509	2.28000567029587e-05	0.000178633814179328
MZB1	507.040553444314	1.0390443542424	0.365496724199633	2.84282808968455	0.00447151818652627	0.0150119760377852
MZT2A	37.5663328117997	0.917268760487084	0.248262158953246	3.69475865494197	0.000220095743590502	0.00122109084327805
MZT2B	10.8920151795846	1.12280969371308	0.279406803035613	4.01854815814906	5.85578418255101e-05	0.000398243540761866
NAA40	488.416026627451	0.593997866855117	0.149460932276826	3.97426844464569	7.05959051347942e-05	0.000465178256779434
NAAA	552.476926673435	-0.929133466761086	0.116564853890738	-7.97095724610107	1.57449978506023e-15	2.27030145775099e-13
NAALADL2	359.518496655965	-0.699639620735342	0.161586734676838	-4.32980852131563	1.49239050387007e-05	0.000124003925743569
NABP1	1155.3071280729	0.658533700087582	0.183903776726938	3.58086012048235	0.000342464970948832	0.00177319095404228
NACA	1924.20356162313	0.75977536533268	0.183608272481539	4.13802360353383	3.50310340557964e-05	0.000256051208984379
NACA2	10.0256171747287	0.810302536644617	0.297235540444547	2.726129370104	0.00640818760277859	0.0201891145507977
NACC1	8.15370766731561	1.25256349745698	0.365470459034587	3.42726331634494	0.000609697544709134	0.00288479696742555
NAGS	41.9256142306783	0.895162381551868	0.266326331643238	3.36114861804576	0.000776190484518931	0.00355033963201017
NAIP	58.3881526099126	1.02218776326666	0.226909992901499	4.50481598538674	6.64304817194297e-06	6.1858781901165e-05
NANS	731.938273929632	-1.01238237183219	0.13393134820663	-7.55896498757176	4.06289237032009e-14	4.02762420738329e-12
NAP1L2	59.046456616263	-0.693698125766402	0.225314616907161	-3.07879770646319	0.00207837756448004	0.00802077310974659
NAP1L5	98.4253679842457	-0.51357815955374	0.16519610962076	-3.10889984475275	0.00187785362986789	0.00738874326526024
NAT14	22.5870611506038	2.10996705475766	0.430631039090911	4.89970964288114	9.5978390041733e-07	1.13418172007098e-05
NAV1	647.413917963517	0.817093448956658	0.154377224688938	5.29283675492328	1.20433419160351e-07	1.87071497117956e-06
NAV2	357.405106384119	0.760968985204878	0.160669211089385	4.73624647837183	2.17712786314958e-06	2.34201207584478e-05
NBEAL2	214.884374652353	1.97668205221954	0.262277850984397	7.53659542656973	4.82399995325504e-14	4.6528783332916e-12
NCALD	894.13694055002	-1.69109894661159	0.228720638959871	-7.39373129728047	1.42764772093444e-13	1.25028657768952e-11
NCAPD2	327.353841995275	0.621063120796964	0.141534039719497	4.38808305074761	1.14354110825395e-05	9.8754079372808e-05
NCAPG	44.8352620694719	1.8337783399694	0.451632495239555	4.0603330347094	4.90027691546819e-05	0.000343067449574833
NCAPH	59.4072794157458	1.03665052043521	0.369162028750248	2.80811795282593	0.00498319710434535	0.016407774282151
NCAPH2	593.788421245917	-0.512437941824149	0.0714833438992263	-7.16863417227038	7.57496722096864e-13	5.54526446560653e-11
NCDN	320.656217007555	0.590897924235472	0.15547404129464	3.80062111536456	0.000144333850082956	0.000854923531093027
NCF1	138.829063712264	0.923809312819552	0.304241182987321	3.03643742030168	0.00239391795989089	0.00899771170489378
NCF2	571.430100275332	1.59664459542843	0.271575283399566	5.87919701469776	4.12261458354874e-09	9.87421529868427e-08
NCF4	183.087351614907	1.11661229524924	0.290860912315134	3.83899055518137	0.000123541182257231	0.000753329684357177
NCK1	967.004437779255	0.632234581550793	0.12489058498768	5.06230779216191	4.14211584346554e-07	5.50546589063972e-06
NCKAP1L	601.249567454301	0.796559650897279	0.249605144563409	3.19127897900728	0.00141644437863366	0.00587271086407072
NCKAP5	70.536176331177	1.04794556609203	0.237305355485867	4.41602155984397	1.00534061571326e-05	8.87790878894043e-05
NCKAP5L	132.664784551521	1.31589612534429	0.217322942811147	6.05502625872225	1.40394760956753e-09	3.95292941352595e-08
NCMAP	139.998159558947	-0.823957329774465	0.278021460626284	-2.96364650382881	0.00304017306216091	0.0109316046504652
NCOR2	250.942184402079	0.66968547387569	0.19583811037916	3.41958708945425	0.000627162534986307	0.00295470138182493
NDE1	214.161157910824	0.743113907981329	0.122296919145941	6.07630930665182	1.22980092319607e-09	3.55905252235367e-08
NDNF	55.2063215291998	-0.964362847382964	0.391140093112138	-2.46551776298342	0.0136815391348054	0.037522376781815
NDOR1	91.7705653541683	0.549195658979635	0.135657520929557	4.04839816632663	5.15693627464935e-05	0.000357355656896211
NDRG1	1535.61813782246	0.97863171630036	0.165140627471671	5.92605061082404	3.10306986013313e-09	7.85005878525244e-08
NDRG2	10268.1152148288	-2.07798078086428	0.238559006218968	-8.71055263768557	3.02396859998009e-18	1.00388725034223e-15
NDRG4	230.552097191732	-0.935872825920611	0.255164273232621	-3.66772673174125	0.000244716520164756	0.00133384052132566
NDUFA4L2	123.698366839972	2.38088774171639	0.322658961529964	7.37896052980163	1.59530112233531e-13	1.37186286273112e-11
NDUFA5	1607.84378206282	-0.561841095441677	0.103503772560678	-5.42821852326497	5.69193240526506e-08	9.88471229746457e-07
NECAB1	87.272588847366	-1.3596567069602	0.246861840060275	-5.50776380273362	3.63420566017894e-08	6.65960023094408e-07
NECTIN1	303.866676137129	1.05175211563718	0.276563008995344	3.80293850380724	0.000142989859874347	0.000849429983231918
NECTIN2	499.625699706992	0.54421092214453	0.183612493095151	2.96391009658865	0.00303757017025276	0.0109249972739627
NEDD9	1715.83104759362	-0.502485004696774	0.174514310145026	-2.87933410319874	0.00398515902616161	0.013652062658617
NEK2	93.1684303251618	1.43524340056074	0.452650095698426	3.17075686982061	0.00152042340629902	0.00621832341673214
NEK3	230.818825654645	-0.509325374340097	0.1437298578435	-3.54362956995807	0.000394659329842151	0.00200204759541461
NELL2	275.365135511374	-2.27416091003511	0.40086035015224	-5.6731999290312	1.40154497084248e-08	2.90800210156634e-07
NETO2	31.6021903914814	1.12579275115394	0.409502995954097	2.74916853423983	0.00597466574169151	0.0190248390503338
NEURL3	403.345821695771	-2.03313952722511	0.236290020784944	-8.60442400602074	7.6700949146983e-18	2.18981209814637e-15
NEXN	79.1419323389683	-1.13922339970478	0.250415735752175	-4.54932832508662	5.38174187811089e-06	5.1216243540022e-05
NFAM1	101.758514701012	1.41287531664645	0.348652213893416	4.05239163941856	5.06967068561085e-05	0.000352334708067648
NFASC	216.571175190093	-1.09524445157501	0.234168224206875	-4.67716939514141	2.90861976893967e-06	3.00003953768886e-05
NFAT5	1611.63356350741	0.614932689234147	0.0920725917953422	6.67878113609543	2.40937665295021e-11	1.18191930312248e-09
NFATC4	426.936861934832	0.602682834225378	0.198077834519997	3.04265661872699	0.00234499752551913	0.00886750719914851
NFE2	54.2851583778367	1.45419860667633	0.364399630037312	3.99066982183113	6.58869521569674e-05	0.000439914051468994
NFIA	1680.51913104829	-0.812801337682786	0.104743242711129	-7.75994056174491	8.49691981272827e-15	1.00242587046856e-12
NFIB	3843.59489243111	-0.790202441789697	0.133107906913221	-5.93655523638326	2.91072880275917e-09	7.40653362912426e-08
NFIX	116.752426921621	-1.0862532813143	0.168311179662512	-6.45383915371746	1.09051554357986e-10	4.43507389874714e-09
NFKBIA	2509.08048628239	-0.694553565532098	0.193471107090121	-3.58996015466313	0.000330728512849838	0.00171803112115409
NFKBIE	76.3084613620787	0.831914912759114	0.240497722601038	3.45913842244227	0.000541906327732655	0.00261872472186312
NFKBIZ	1859.01700500386	-0.645115746559127	0.232786340462554	-2.77127835455148	0.00558366718399063	0.0179738830490626
NGF	14.789581299831	-1.05336510415612	0.382559076975902	-2.75347042470639	0.00589670977617327	0.0188017717343921
NGFR	257.031606333058	0.871279640054712	0.217325598670763	4.00909807856853	6.09510990716992e-05	0.000411857230257547
NHLRC1	90.0270527273652	-0.75277990466735	0.17148547584453	-4.38975896331783	1.13476370785616e-05	9.82337897492219e-05
NID1	869.986130141732	0.676321594486828	0.229466322918563	2.94736755217388	0.00320492013404502	0.0113806554511176
NINJ2	34.6691139558741	0.893836868945889	0.276312424419255	3.23487758766016	0.00121694893046334	0.00516253966786456
NIPAL1	153.396581539073	-1.44906330106528	0.276370798397096	-5.24318527669929	1.57827911543857e-07	2.366589745051e-06
NKD2	18.4131792809963	1.84470200438225	0.477091993297646	3.86655410339571	0.000110383984234595	0.000684505375737985
NKG7	68.3129623819467	1.1891682047255	0.319802766671627	3.71844251724855	0.000200454893605175	0.00112790445652892
NKX3-1	1124.36253801908	-2.86221105458441	0.300640661425281	-9.52037239745018	1.72559569324303e-21	1.23164392605221e-18
NLGN3	52.4678301012398	-1.1679216146361	0.389230772025095	-3.00058910697019	0.00269457900944352	0.0098958362129679
NLRC4	31.3008328461812	1.52486799341049	0.336001720488937	4.53827436118947	5.67164389426645e-06	5.3653225043508e-05
NLRP2	119.570444539294	1.5390884916528	0.465912965630762	3.30338197300252	0.000955261719880056	0.00422178360720984
NMB	16.5639864961103	0.895055347729682	0.350054136108422	2.55690550518865	0.0105607901393793	0.0303852252845211
NME4	286.870883386918	-0.624999021628879	0.223184018560353	-2.80037533897109	0.00510432182734218	0.0167119711204839
NMNAT3	145.668832168389	-0.519020309374857	0.138973078685358	-3.73468238801806	0.00018795223815641	0.0010672307874633
NMT1	635.256793641469	-0.605539103102118	0.126511622197151	-4.7864306265749	1.69773584924869e-06	1.87724084028079e-05
NMUR1	36.7948076354052	-0.918045045892977	0.345583370774788	-2.65650816425208	0.00789545391344457	0.0239141957594783
NOCT	42.3045226975828	-0.705046825366307	0.197933156683095	-3.56204507209036	0.000367977189152303	0.00188613083488299
NOL12	103.040522603143	-0.509883741884326	0.172925497091304	-2.94857467788634	0.00319242999276842	0.0113475941600521
NOP14	122.659773815827	0.505073933400753	0.154867377744138	3.26133199100977	0.00110890124696077	0.00477657371767199
NOP53	557.845510327887	0.998714949619109	0.253770185359192	3.93550939881099	8.30204149249077e-05	0.000534799829897589
NOS2	1178.9630493911	2.33937796942312	0.406794049521558	5.75076742684542	8.88392563479288e-09	1.94208328386935e-07
NOS3	92.9848613417654	1.05011698228646	0.254703354478716	4.12290204985976	3.74128816334368e-05	0.000270551613635923
NOSTRIN	363.538164597023	-1.67310718180939	0.25090962886347	-6.6681665003769	2.59018839976114e-11	1.24915335833075e-09
NOX1	28.3956636515034	1.48122418997116	0.374663285844746	3.95348102131617	7.70223758287898e-05	0.000501594167406923
NOX4	73.3113248017468	2.01226996178798	0.386583978173371	5.20525959533051	1.93725596404698e-07	2.83343533675929e-06
NOX5	35.0319729206547	-1.45448670226987	0.536547168895395	-2.71082727966725	0.00671155770419689	0.0209461054279428
NOXA1	126.52385936274	0.748894737170264	0.237548198985576	3.15260119996	0.00161822718573953	0.00651995288637646
NPC2	712.127396033792	0.559110870581243	0.196539071025664	2.84478230035103	0.00444417855315538	0.0149404478344286
NPDC1	348.251236352229	-1.11172328014462	0.322924329707684	-3.4426742672222	0.00057599262408984	0.00274809315136446
NPEPL1	109.246609129719	-0.527686167887469	0.113929297484339	-4.63169860202118	3.62677866412347e-06	3.63381542776899e-05
NPHP4	195.314826669522	0.612177423968375	0.204290232454719	2.99660642906197	0.00273002922576567	0.0100054344538652
NPIPB15	278.398405501949	-0.713495135908222	0.231070732186274	-3.08777805461337	0.00201659018767793	0.00783741490038184
NPIPB2	32.0386939889791	-0.611996917697535	0.222244410748971	-2.7537111760655	0.00589237425333623	0.0188017717343921
NPL	393.5227720768	1.29534833689419	0.219048653677505	5.91351882400187	3.34875236038271e-09	8.35724474553552e-08
NPM2	57.2701848658948	0.787918947347172	0.331638860233101	2.37583420348678	0.0175093282540662	0.0455938819457854
NPM3	55.4949854225196	0.542616646988023	0.184704445412527	2.93775629371626	0.00330596789001588	0.011675579324586
NPNT	287.611464610814	-0.776124490020746	0.213717128502037	-3.6315502433552	0.000281723793598652	0.00150059968418685
NPY1R	492.588749828687	-2.33497615487811	0.374900764873007	-6.22825124314978	4.71670251290588e-10	1.57944227732919e-08
NPY5R	60.999763677701	-2.08043187759143	0.443388375504521	-4.69212093173204	2.70387212424702e-06	2.82560575209562e-05
NR2E1	92.8436313733966	2.36253566041282	0.459016551402105	5.14695091755679	2.64754564421986e-07	3.69801507546365e-06
NR2F1	15.4995631617476	-0.85869328058683	0.361207487465224	-2.37728538412289	0.0174405887838484	0.0454338542276765
NR3C2	230.449799595006	-0.867205313025747	0.139145578912365	-6.23235980477624	4.59460674588474e-10	1.55054400230507e-08
NR4A1	3046.22296365449	-1.7731882209319	0.459127353617955	-3.86208359610696	0.000112424081186097	0.000694710897110949
NR4A2	1922.63146362762	-1.03226281023818	0.352690417190609	-2.9268240925307	0.00342442507014818	0.0120373474209223
NREP	328.749494500099	1.11574247753968	0.212030584473198	5.26217705955867	1.42359569824451e-07	2.16189665877026e-06
NRG4	46.1444634032312	-0.861213723451344	0.281492372533505	-3.05945669397787	0.00221738843093551	0.00846795608657153
NRIP1	212.477570687953	-0.681856382702271	0.149231673228502	-4.56911303043703	4.89792597004436e-06	4.70849592068421e-05
NRM	101.927912522468	0.50740206105571	0.210992074462516	2.40483943460091	0.0161795728577322	0.042890139748213
NRN1	146.513746560951	-0.837175632373576	0.239718238442569	-3.49233182177811	0.00047882301572331	0.0023545292970893
NRROS	11.0758458414839	1.01631817487982	0.369384160725977	2.7513853676952	0.00593437855690149	0.0189049885962439
NRXN1	27.0755946905856	-3.19512365888927	0.416918354527526	-7.66366753632171	1.80697287048033e-14	1.95413164591717e-12
[truncated: 1,401 more rows]
