# Supplementary material for: TFE3 and TP53 were novel diagnostic biomarkers related to mitochondrial autophagy in chronic rhinosinusitis with nasal polyps
Source: Front Genet. 2024 Oct 8;15:1423778. doi: 10.3389/fgene.2024.1423778 (PMC11493635; doi:10.3389/fgene.2024.1423778)
Supplement: Supplementary file 1 [file DataSheet3.ZIP › 原始数据-上传frontiers in genetics/02_result/02_Venn/GO_venn_enrich.csv]

ONTOLOGY	ID	Description	GeneRatio	BgRatio	pvalue	p.adjust	qvalue	geneID	Count
BP	GO:0000422	autophagy of mitochondrion	4/8	88/18800	3.09245653926204e-08	3.09245653926204e-08	5.63152611886666e-06	BNIP3/GABARAPL1/PRKN/TP53	4
BP	GO:0061726	mitochondrion disassembly	4/8	88/18800	3.09245653926204e-08	3.09245653926204e-08	5.63152611886666e-06	BNIP3/GABARAPL1/PRKN/TP53	4
BP	GO:0097193	intrinsic apoptotic signaling pathway	5/8	295/18800	4.95549469361281e-08	4.95549469361281e-08	6.01614443505274e-06	BNIP3/EIF2AK3/HRAS/PRKN/TP53	5
BP	GO:1903008	organelle disassembly	4/8	121/18800	1.12029037639064e-07	1.12029037639064e-07	1.02005386902937e-05	BNIP3/GABARAPL1/PRKN/TP53	4
BP	GO:1903146	regulation of autophagy of mitochondrion	3/8	36/18800	3.58733922374067e-07	3.58733922374067e-07	2.61309341350373e-05	BNIP3/PRKN/TP53	3
BP	GO:0090199	regulation of release of cytochrome c from mitochondria	3/8	46/18800	7.61164546158239e-07	7.61164546158239e-07	4.22952334950864e-05	BNIP3/PRKN/TP53	3
BP	GO:2000378	negative regulation of reactive oxygen species metabolic process	3/8	47/18800	8.12899718908452e-07	8.12899718908452e-07	4.22952334950864e-05	BNIP3/PRKN/TP53	3
BP	GO:0010823	negative regulation of mitochondrion organization	3/8	51/18800	1.04317691425654e-06	1.04317691425654e-06	4.74920016227321e-05	BNIP3/PRKN/TP53	3
BP	GO:0001836	release of cytochrome c from mitochondria	3/8	56/18800	1.38717833546161e-06	1.38717833546161e-06	5.6136105739148e-05	BNIP3/PRKN/TP53	3
BP	GO:0051402	neuron apoptotic process	4/8	241/18800	1.77094952552832e-06	1.77094952552832e-06	6.44998458771369e-05	BNIP3/HRAS/PRKN/TP53	4
BP	GO:0070059	intrinsic apoptotic signaling pathway in response to endoplasmic reticulum stress	3/8	63/18800	1.98445999554461e-06	1.98445999554461e-06	6.57055654027212e-05	EIF2AK3/PRKN/TP53	3
BP	GO:0010822	positive regulation of mitochondrion organization	3/8	75/18800	3.36631164841135e-06	3.36631164841135e-06	0.000102170511434239	BNIP3/PRKN/TP53	3
BP	GO:0016236	macroautophagy	4/8	306/18800	4.57599556200543e-06	4.57599556200543e-06	0.000123742023453088	BNIP3/GABARAPL1/PRKN/TP53	4
BP	GO:0071496	cellular response to external stimulus	4/8	309/18800	4.75655754891929e-06	4.75655754891929e-06	0.000123742023453088	BNIP3/EIF2AK3/GABARAPL1/TP53	4
BP	GO:0062197	cellular response to chemical stress	4/8	332/18800	6.32235312926565e-06	6.32235312926565e-06	0.000153511170717608	BNIP3/EIF2AK3/PRKN/TP53	4
BP	GO:0070997	neuron death	4/8	353/18800	8.05977260283324e-06	8.05977260283324e-06	0.000183465876353967	BNIP3/HRAS/PRKN/TP53	4
BP	GO:0008637	apoptotic mitochondrial changes	3/8	107/18800	9.83190117338471e-06	9.83190117338471e-06	0.000200038677764433	BNIP3/PRKN/TP53	3
BP	GO:0006983	ER overload response	2/8	12/18800	1.04355437388671e-05	1.04355437388671e-05	0.000200038677764433	EIF2AK3/TP53	2
BP	GO:0010635	regulation of mitochondrial fusion	2/8	12/18800	1.04355437388671e-05	1.04355437388671e-05	0.000200038677764433	BNIP3/PRKN	2
BP	GO:0071287	cellular response to manganese ion	2/8	13/18800	1.23302906755584e-05	1.23302906755584e-05	0.000213848650312942	EIF2AK3/PRKN	2
BP	GO:1903599	positive regulation of autophagy of mitochondrion	2/8	13/18800	1.23302906755584e-05	1.23302906755584e-05	0.000213848650312942	BNIP3/PRKN	2
BP	GO:0031667	response to nutrient levels	4/8	446/18800	2.02830213701961e-05	2.02830213701961e-05	0.000325978622311245	BNIP3/EIF2AK3/GABARAPL1/TP53	4
BP	GO:0010663	positive regulation of striated muscle cell apoptotic process	2/8	17/18800	2.14806722216659e-05	2.14806722216659e-05	0.000325978622311245	BNIP3/TP53	2
BP	GO:0010666	positive regulation of cardiac muscle cell apoptotic process	2/8	17/18800	2.14806722216659e-05	2.14806722216659e-05	0.000325978622311245	BNIP3/TP53	2
BP	GO:0022411	cellular component disassembly	4/8	460/18800	2.29060674812029e-05	2.29060674812029e-05	0.000333705235726157	BNIP3/GABARAPL1/PRKN/TP53	4
BP	GO:0010940	positive regulation of necrotic cell death	2/8	18/18800	2.41606130283842e-05	2.41606130283842e-05	0.000337296605519839	BNIP3/TP53	2
BP	GO:2000377	regulation of reactive oxygen species metabolic process	3/8	147/18800	2.54869699727662e-05	2.54869699727662e-05	0.000337296605519839	BNIP3/PRKN/TP53	3
BP	GO:0010821	regulation of mitochondrion organization	3/8	148/18800	2.60090748620757e-05	2.60090748620757e-05	0.000337296605519839	BNIP3/PRKN/TP53	3
BP	GO:0009991	response to extracellular stimulus	4/8	479/18800	2.6856998503097e-05	2.6856998503097e-05	0.000337296605519839	BNIP3/EIF2AK3/GABARAPL1/TP53	4
BP	GO:0010638	positive regulation of organelle organization	4/8	487/18800	2.8662813530001e-05	2.8662813530001e-05	0.000347976613381767	BNIP3/HRAS/PRKN/TP53	4
BP	GO:0009267	cellular response to starvation	3/8	160/18800	3.28339252851257e-05	3.28339252851257e-05	0.000377190718696887	EIF2AK3/GABARAPL1/TP53	3
BP	GO:0090141	positive regulation of mitochondrial fission	2/8	21/18800	3.31404562092063e-05	3.31404562092063e-05	0.000377190718696887	BNIP3/PRKN	2
BP	GO:0010042	response to manganese ion	2/8	22/18800	3.64467427727139e-05	3.64467427727139e-05	0.000402251132355949	EIF2AK3/PRKN	2
BP	GO:2001242	regulation of intrinsic apoptotic signaling pathway	3/8	171/18800	4.00426371657296e-05	4.00426371657296e-05	0.000428939704623605	EIF2AK3/PRKN/TP53	3
BP	GO:0006839	mitochondrial transport	3/8	182/18800	4.8223132718462e-05	4.8223132718462e-05	0.000501810644228206	BNIP3/PRKN/TP53	3
BP	GO:0090200	positive regulation of release of cytochrome c from mitochondria	2/8	26/18800	5.12342409489661e-05	5.12342409489661e-05	0.000518334718372581	BNIP3/TP53	2
BP	GO:0071248	cellular response to metal ion	3/8	191/18800	5.56798031425923e-05	5.56798031425923e-05	0.000548085686695219	BNIP3/EIF2AK3/PRKN	3
BP	GO:0008053	mitochondrial fusion	2/8	28/18800	5.95639979077599e-05	5.95639979077599e-05	0.000561556624611442	BNIP3/PRKN	2
BP	GO:0042594	response to starvation	3/8	196/18800	6.01320027221212e-05	6.01320027221212e-05	0.000561556624611442	EIF2AK3/GABARAPL1/TP53	3
BP	GO:0071480	cellular response to gamma radiation	2/8	30/18800	6.85166919081138e-05	6.85166919081138e-05	0.000608646351738315	HRAS/TP53	2
BP	GO:0090140	regulation of mitochondrial fission	2/8	30/18800	6.85166919081138e-05	6.85166919081138e-05	0.000608646351738315	BNIP3/PRKN	2
BP	GO:0043523	regulation of neuron apoptotic process	3/8	207/18800	7.07368963101028e-05	7.07368963101028e-05	0.000613407672263047	HRAS/PRKN/TP53	3
BP	GO:0031669	cellular response to nutrient levels	3/8	213/18800	7.70068655134267e-05	7.70068655134267e-05	0.000632038989909422	EIF2AK3/GABARAPL1/TP53	3
BP	GO:1902235	regulation of endoplasmic reticulum stress-induced intrinsic apoptotic signaling pathway	2/8	32/18800	7.80915225971901e-05	7.80915225971901e-05	0.000632038989909422	EIF2AK3/PRKN	2
BP	GO:1902253	regulation of intrinsic apoptotic signaling pathway by p53 class mediator	2/8	32/18800	7.80915225971901e-05	7.80915225971901e-05	0.000632038989909422	PRKN/TP53	2
BP	GO:0010661	positive regulation of muscle cell apoptotic process	2/8	33/18800	8.3111989264918e-05	8.3111989264918e-05	0.000658049159854957	BNIP3/TP53	2
BP	GO:0071241	cellular response to inorganic substance	3/8	221/18800	8.59197604399435e-05	8.59197604399435e-05	0.000665805982356561	BNIP3/EIF2AK3/PRKN	3
BP	GO:0000423	mitophagy	2/8	34/18800	8.82876902627748e-05	8.82876902627748e-05	0.000669902211204388	PRKN/TP53	2
BP	GO:0072593	reactive oxygen species metabolic process	3/8	231/18800	9.79799321963021e-05	9.79799321963021e-05	0.00072827189129797	BNIP3/PRKN/TP53	3
BP	GO:0031668	cellular response to extracellular stimulus	3/8	245/18800	0.000116654791327717	0.000116654791327717	0.000849738058934527	EIF2AK3/GABARAPL1/TP53	3
BP	GO:0000266	mitochondrial fission	2/8	40/18800	0.000122596227598138	0.000122596227598138	0.000875506599565651	BNIP3/PRKN	2
BP	GO:0034976	response to endoplasmic reticulum stress	3/8	257/18800	0.000134402182547427	0.000134402182547427	0.000941359416222871	EIF2AK3/PRKN/TP53	3
BP	GO:0006984	ER-nucleus signaling pathway	2/8	45/18800	0.000155437334507492	0.000155437334507492	0.00105665323400346	EIF2AK3/TP53	2
BP	GO:0010665	regulation of cardiac muscle cell apoptotic process	2/8	46/18800	0.000162468069505734	0.000162468069505734	0.00105665323400346	BNIP3/TP53	2
BP	GO:0010939	regulation of necrotic cell death	2/8	46/18800	0.000162468069505734	0.000162468069505734	0.00105665323400346	BNIP3/TP53	2
BP	GO:0035794	positive regulation of mitochondrial membrane permeability	2/8	46/18800	0.000162468069505734	0.000162468069505734	0.00105665323400346	BNIP3/TP53	2
BP	GO:0010662	regulation of striated muscle cell apoptotic process	2/8	48/18800	0.000176991257800774	0.000176991257800774	0.00110148913385389	BNIP3/TP53	2
BP	GO:1902108	regulation of mitochondrial membrane permeability involved in apoptotic process	2/8	48/18800	0.000176991257800774	0.000176991257800774	0.00110148913385389	BNIP3/TP53	2
BP	GO:0034599	cellular response to oxidative stress	3/8	284/18800	0.000180588076426112	0.000180588076426112	0.00110148913385389	BNIP3/PRKN/TP53	3
BP	GO:0010659	cardiac muscle cell apoptotic process	2/8	49/18800	0.000184483512447494	0.000184483512447494	0.00110148913385389	BNIP3/TP53	2
BP	GO:0050873	brown fat cell differentiation	2/8	49/18800	0.000184483512447494	0.000184483512447494	0.00110148913385389	BNIP3/TFE3	2
BP	GO:0042149	cellular response to glucose starvation	2/8	50/18800	0.000192129408393361	0.000192129408393361	0.00112024908273472	EIF2AK3/TP53	2
BP	GO:0010658	striated muscle cell apoptotic process	2/8	51/18800	0.000199928846412916	0.000199928846412916	0.00112024908273472	BNIP3/TP53	2
BP	GO:0045912	negative regulation of carbohydrate metabolic process	2/8	51/18800	0.000199928846412916	0.000199928846412916	0.00112024908273472	PRKN/TP53	2
BP	GO:1905710	positive regulation of membrane permeability	2/8	51/18800	0.000199928846412916	0.000199928846412916	0.00112024908273472	BNIP3/TP53	2
BP	GO:1901214	regulation of neuron death	3/8	313/18800	0.000240580223133662	0.000240580223133662	0.00131129758584225	HRAS/PRKN/TP53	3
BP	GO:0010332	response to gamma radiation	2/8	56/18800	0.000241225697511154	0.000241225697511154	0.00131129758584225	HRAS/TP53	2
BP	GO:0071214	cellular response to abiotic stimulus	3/8	323/18800	0.000263930474339756	0.000263930474339756	0.00139313415898636	BNIP3/HRAS/TP53	3
BP	GO:0104004	cellular response to environmental stimulus	3/8	323/18800	0.000263930474339756	0.000263930474339756	0.00139313415898636	BNIP3/HRAS/TP53	3
BP	GO:0046902	regulation of mitochondrial membrane permeability	2/8	62/18800	0.00029582810283911	0.00029582810283911	0.00152059510959579	BNIP3/TP53	2
BP	GO:0010506	regulation of autophagy	3/8	336/18800	0.000296428150700103	0.000296428150700103	0.00152059510959579	BNIP3/PRKN/TP53	3
BP	GO:0007265	Ras protein signal transduction	3/8	347/18800	0.000325874940196423	0.000325874940196423	0.00164843171502869	HRAS/RRAS/TP53	3
BP	GO:0070265	necrotic cell death	2/8	66/18800	0.00033527811396363	0.00033527811396363	0.00165881344048324	BNIP3/TP53	2
BP	GO:0010038	response to metal ion	3/8	351/18800	0.000337036372445006	0.000337036372445006	0.00165881344048324	BNIP3/EIF2AK3/PRKN	3
BP	GO:0010639	negative regulation of organelle organization	3/8	356/18800	0.00035133393513978	0.00035133393513978	0.00170612689906476	BNIP3/PRKN/TP53	3
BP	GO:0051881	regulation of mitochondrial membrane potential	2/8	71/18800	0.000388008987223317	0.000388008987223317	0.00185943365068238	BNIP3/PRKN	2
BP	GO:2001233	regulation of apoptotic signaling pathway	3/8	370/18800	0.000393449054423883	0.000393449054423883	0.00186101671675548	EIF2AK3/PRKN/TP53	3
BP	GO:0071479	cellular response to ionizing radiation	2/8	75/18800	0.000432920692576258	0.000432920692576258	0.00202146504225891	HRAS/TP53	2
BP	GO:0061912	selective autophagy	2/8	76/18800	0.000444526550414222	0.000444526550414222	0.00204938289731273	PRKN/TP53	2
BP	GO:0090559	regulation of membrane permeability	2/8	77/18800	0.000456283384404708	0.000456283384404708	0.00207729014478985	BNIP3/TP53	2
BP	GO:1903533	regulation of protein targeting	2/8	78/18800	0.000468191096393194	0.000468191096393194	0.00210518673621891	HRAS/PRKN	2
BP	GO:0072332	intrinsic apoptotic signaling pathway by p53 class mediator	2/8	79/18800	0.000480249588264671	0.000480249588264671	0.0021330726256685	PRKN/TP53	2
BP	GO:0010660	regulation of muscle cell apoptotic process	2/8	81/18800	0.000504818519394004	0.000504818519394004	0.00221518335713792	BNIP3/TP53	2
BP	GO:1905897	regulation of response to endoplasmic reticulum stress	2/8	82/18800	0.000517328762619266	0.000517328762619266	0.00224305453466499	EIF2AK3/PRKN	2
BP	GO:0010657	muscle cell apoptotic process	2/8	85/18800	0.000555761427570544	0.000555761427570544	0.00238134308284097	BNIP3/TP53	2
BP	GO:0006979	response to oxidative stress	3/8	433/18800	0.00062335985888884	0.00062335985888884	0.00263993281732605	BNIP3/PRKN/TP53	3
BP	GO:0090398	cellular senescence	2/8	91/18800	0.000636676661607731	0.000636676661607731	0.00266533726456473	HRAS/TP53	2
BP	GO:1903829	positive regulation of protein localization	3/8	446/18800	0.000679558581868358	0.000679558581868358	0.00281252714505325	EIF2AK3/HRAS/PRKN	3
BP	GO:0034620	cellular response to unfolded protein	2/8	98/18800	0.000737878907232642	0.000737878907232642	0.00301958724899461	EIF2AK3/PRKN	2
BP	GO:1901796	regulation of signal transduction by p53 class mediator	2/8	103/18800	0.00081463295127053	0.00081463295127053	0.00326041643886181	PRKN/TP53	2
BP	GO:1905477	positive regulation of protein localization to membrane	2/8	103/18800	0.00081463295127053	0.00081463295127053	0.00326041643886181	HRAS/PRKN	2
BP	GO:0033209	tumor necrosis factor-mediated signaling pathway	2/8	107/18800	0.000878706887002078	0.000878706887002078	0.00347863367165582	PRKN/TP53	2
BP	GO:0007006	mitochondrial membrane organization	2/8	117/18800	0.00104923478756119	0.00104923478756119	0.00406534419368613	BNIP3/TP53	2
BP	GO:0035967	cellular response to topologically incorrect protein	2/8	117/18800	0.00104923478756119	0.00104923478756119	0.00406534419368613	EIF2AK3/PRKN	2
BP	GO:0010906	regulation of glucose metabolic process	2/8	123/18800	0.00115861295611451	0.00115861295611451	0.0044418845741343	PRKN/TP53	2
BP	GO:0043467	regulation of generation of precursor metabolites and energy	2/8	134/18800	0.00137281352065453	0.00137281352065453	0.00520826182178145	BNIP3/TP53	2
BP	GO:0010508	positive regulation of autophagy	2/8	136/18800	0.00141365234819833	0.00141365234819833	0.00530790789448317	BNIP3/PRKN	2
BP	GO:0006986	response to unfolded protein	2/8	139/18800	0.00147599902326929	0.00147599902326929	0.00548545286843365	EIF2AK3/PRKN	2
BP	GO:0046328	regulation of JNK cascade	2/8	141/18800	0.0015182879785593	0.0015182879785593	0.00552976463770017	HRAS/PRKN	2
BP	GO:0048284	organelle fusion	2/8	141/18800	0.0015182879785593	0.0015182879785593	0.00552976463770017	BNIP3/PRKN	2
BP	GO:0010212	response to ionizing radiation	2/8	142/18800	0.00153964952071439	0.00153964952071439	0.00555204517110139	HRAS/TP53	2
BP	GO:0071456	cellular response to hypoxia	2/8	143/18800	0.00156115564504996	0.00156115564504996	0.00557440508965209	BNIP3/TP53	2
BP	GO:0043524	negative regulation of neuron apoptotic process	2/8	145/18800	0.00160460125801653	0.00160460125801653	0.00567390940494346	HRAS/PRKN	2
BP	GO:0010675	regulation of cellular carbohydrate metabolic process	2/8	150/18800	0.0017157387933546	0.0017157387933546	0.00600855893219325	PRKN/TP53	2
BP	GO:0036294	cellular response to decreased oxygen levels	2/8	151/18800	0.00173839813782569	0.00173839813782569	0.0060299323878465	BNIP3/TP53	2
BP	GO:0016241	regulation of macroautophagy	2/8	158/18800	0.00190103247551824	0.00190103247551824	0.0065318494193576	BNIP3/TP53	2
BP	GO:0035966	response to topologically incorrect protein	2/8	160/18800	0.00194878837400146	0.00194878837400146	0.00663335737731928	EIF2AK3/PRKN	2
BP	GO:0071453	cellular response to oxygen levels	2/8	166/18800	0.00209548186261695	0.00209548186261695	0.00706663474137879	BNIP3/TP53	2
BP	GO:0072331	signal transduction by p53 class mediator	2/8	170/18800	0.00219612476857476	0.00219612476857476	0.00733808952126381	PRKN/TP53	2
BP	GO:1905475	regulation of protein localization to membrane	2/8	172/18800	0.00224729812462638	0.00224729812462638	0.00744081484326055	HRAS/PRKN	2
BP	GO:0007254	JNK cascade	2/8	175/18800	0.00232512091173705	0.00232512091173705	0.00762913072983423	HRAS/PRKN	2
BP	GO:0006109	regulation of carbohydrate metabolic process	2/8	183/18800	0.00253886517871804	0.00253886517871804	0.00825608413380114	PRKN/TP53	2
BP	GO:0071478	cellular response to radiation	2/8	187/18800	0.00264911701448177	0.00264911701448177	0.00853837435501344	HRAS/TP53	2
BP	GO:0050821	protein stabilization	2/8	191/18800	0.00276161396617052	0.00276161396617052	0.00882288487807017	PRKN/TP53	2
BP	GO:0032388	positive regulation of intracellular transport	2/8	198/18800	0.00296386789462818	0.00296386789462818	0.00930579211925001	HRAS/PRKN	2
BP	GO:0032872	regulation of stress-activated MAPK cascade	2/8	198/18800	0.00296386789462818	0.00296386789462818	0.00930579211925001	HRAS/PRKN	2
BP	GO:0006006	glucose metabolic process	2/8	201/18800	0.00305263936391268	0.00305263936391268	0.00942206262188928	PRKN/TP53	2
BP	GO:0070302	regulation of stress-activated protein kinase signaling cascade	2/8	201/18800	0.00305263936391268	0.00305263936391268	0.00942206262188928	HRAS/PRKN	2
BP	GO:1901215	negative regulation of neuron death	2/8	209/18800	0.00329547286080844	0.00329547286080844	0.0100861000428105	HRAS/PRKN	2
BP	GO:0033157	regulation of intracellular protein transport	2/8	224/18800	0.00377459887546868	0.00377459887546868	0.011456238692212	HRAS/PRKN	2
BP	GO:0071356	cellular response to tumor necrosis factor	2/8	229/18800	0.0039411666376733	0.0039411666376733	0.0118629287223572	PRKN/TP53	2
BP	GO:0045444	fat cell differentiation	2/8	237/18800	0.00421476365708182	0.00421476365708182	0.0118973951912888	BNIP3/TFE3	2
BP	GO:0010998	regulation of translational initiation by eIF2 alpha phosphorylation	1/8	10/18800	0.00424819491278616	0.00424819491278616	0.0118973951912888	EIF2AK3	1
BP	GO:0032025	response to cobalt ion	1/8	10/18800	0.00424819491278616	0.00424819491278616	0.0118973951912888	BNIP3	1
BP	GO:0033131	regulation of glucokinase activity	1/8	10/18800	0.00424819491278616	0.00424819491278616	0.0118973951912888	PRKN	1
BP	GO:0043653	mitochondrial fragmentation involved in apoptotic process	1/8	10/18800	0.00424819491278616	0.00424819491278616	0.0118973951912888	BNIP3	1
BP	GO:0048102	autophagic cell death	1/8	10/18800	0.00424819491278616	0.00424819491278616	0.0118973951912888	BNIP3	1
BP	GO:0051974	negative regulation of telomerase activity	1/8	10/18800	0.00424819491278616	0.00424819491278616	0.0118973951912888	TP53	1
BP	GO:0019318	hexose metabolic process	2/8	242/18800	0.00439017420813491	0.00439017420813491	0.0118973951912888	PRKN/TP53	2
BP	GO:0051403	stress-activated MAPK cascade	2/8	245/18800	0.00449704385554345	0.00449704385554345	0.0118973951912888	HRAS/PRKN	2
BP	GO:0034612	response to tumor necrosis factor	2/8	249/18800	0.00464142545194767	0.00464142545194767	0.0118973951912888	PRKN/TP53	2
BP	GO:0010917	negative regulation of mitochondrial membrane potential	1/8	11/18800	0.0046721445903114	0.0046721445903114	0.0118973951912888	BNIP3	1
BP	GO:0031642	negative regulation of myelination	1/8	11/18800	0.0046721445903114	0.0046721445903114	0.0118973951912888	EIF2AK3	1
BP	GO:0036490	regulation of translation in response to endoplasmic reticulum stress	1/8	11/18800	0.0046721445903114	0.0046721445903114	0.0118973951912888	EIF2AK3	1
BP	GO:0043471	regulation of cellular carbohydrate catabolic process	1/8	11/18800	0.0046721445903114	0.0046721445903114	0.0118973951912888	TP53	1
BP	GO:0045837	negative regulation of membrane potential	1/8	11/18800	0.0046721445903114	0.0046721445903114	0.0118973951912888	BNIP3	1
BP	GO:0046929	negative regulation of neurotransmitter secretion	1/8	11/18800	0.0046721445903114	0.0046721445903114	0.0118973951912888	PRKN	1
BP	GO:0051561	positive regulation of mitochondrial calcium ion concentration	1/8	11/18800	0.0046721445903114	0.0046721445903114	0.0118973951912888	BNIP3	1
BP	GO:0070243	regulation of thymocyte apoptotic process	1/8	11/18800	0.0046721445903114	0.0046721445903114	0.0118973951912888	TP53	1
BP	GO:1903299	regulation of hexokinase activity	1/8	11/18800	0.0046721445903114	0.0046721445903114	0.0118973951912888	PRKN	1
BP	GO:1903799	negative regulation of production of miRNAs involved in gene silencing by miRNA	1/8	11/18800	0.0046721445903114	0.0046721445903114	0.0118973951912888	TP53	1
BP	GO:1990440	positive regulation of transcription from RNA polymerase II promoter in response to endoplasmic reticulum stress	1/8	11/18800	0.0046721445903114	0.0046721445903114	0.0118973951912888	TP53	1
BP	GO:0031098	stress-activated protein kinase signaling cascade	2/8	252/18800	0.00475112499384858	0.00475112499384858	0.0118973951912888	HRAS/PRKN	2
BP	GO:0071216	cellular response to biotic stimulus	2/8	256/18800	0.00489927081483362	0.00489927081483362	0.0118973951912888	EIF2AK3/TP53	2
BP	GO:0005996	monosaccharide metabolic process	2/8	261/18800	0.00508746592531989	0.00508746592531989	0.0118973951912888	PRKN/TP53	2
BP	GO:0006995	cellular response to nitrogen starvation	1/8	12/18800	0.00509593632181793	0.00509593632181793	0.0118973951912888	GABARAPL1	1
BP	GO:0010992	ubiquitin recycling	1/8	12/18800	0.00509593632181793	0.00509593632181793	0.0118973951912888	PRKN	1
BP	GO:0043562	cellular response to nitrogen levels	1/8	12/18800	0.00509593632181793	0.00509593632181793	0.0118973951912888	GABARAPL1	1
BP	GO:0051095	regulation of helicase activity	1/8	12/18800	0.00509593632181793	0.00509593632181793	0.0118973951912888	TP53	1
BP	GO:0051583	dopamine uptake involved in synaptic transmission	1/8	12/18800	0.00509593632181793	0.00509593632181793	0.0118973951912888	PRKN	1
BP	GO:0051934	catecholamine uptake involved in synaptic transmission	1/8	12/18800	0.00509593632181793	0.00509593632181793	0.0118973951912888	PRKN	1
BP	GO:0070417	cellular response to cold	1/8	12/18800	0.00509593632181793	0.00509593632181793	0.0118973951912888	EIF2AK3	1
BP	GO:1901524	regulation of mitophagy	1/8	12/18800	0.00509593632181793	0.00509593632181793	0.0118973951912888	TP53	1
BP	GO:1903800	positive regulation of production of miRNAs involved in gene silencing by miRNA	1/8	12/18800	0.00509593632181793	0.00509593632181793	0.0118973951912888	TP53	1
BP	GO:2000628	regulation of miRNA metabolic process	1/8	12/18800	0.00509593632181793	0.00509593632181793	0.0118973951912888	HRAS	1
BP	GO:2001214	positive regulation of vasculogenesis	1/8	12/18800	0.00509593632181793	0.00509593632181793	0.0118973951912888	RRAS	1
BP	GO:0051348	negative regulation of transferase activity	2/8	270/18800	0.00543461862386815	0.00543461862386815	0.0123330401974833	PRKN/TP53	2
BP	GO:0061418	regulation of transcription from RNA polymerase II promoter in response to hypoxia	1/8	13/18800	0.00551957015774651	0.00551957015774651	0.0123330401974833	TP53	1
BP	GO:0070234	positive regulation of T cell apoptotic process	1/8	13/18800	0.00551957015774651	0.00551957015774651	0.0123330401974833	TP53	1
BP	GO:0098814	spontaneous synaptic transmission	1/8	13/18800	0.00551957015774651	0.00551957015774651	0.0123330401974833	PRKN	1
BP	GO:1903265	positive regulation of tumor necrosis factor-mediated signaling pathway	1/8	13/18800	0.00551957015774651	0.00551957015774651	0.0123330401974833	PRKN	1
BP	GO:1903651	positive regulation of cytoplasmic transport	1/8	13/18800	0.00551957015774651	0.00551957015774651	0.0123330401974833	PRKN	1
BP	GO:1904925	positive regulation of autophagy of mitochondrion in response to mitochondrial depolarization	1/8	13/18800	0.00551957015774651	0.00551957015774651	0.0123330401974833	PRKN	1
BP	GO:0010225	response to UV-C	1/8	14/18800	0.00594304614852414	0.00594304614852414	0.0128840474147203	TP53	1
BP	GO:0043558	regulation of translational initiation in response to stress	1/8	14/18800	0.00594304614852414	0.00594304614852414	0.0128840474147203	EIF2AK3	1
BP	GO:0051589	negative regulation of neurotransmitter transport	1/8	14/18800	0.00594304614852414	0.00594304614852414	0.0128840474147203	PRKN	1
BP	GO:0071236	cellular response to antibiotic	1/8	14/18800	0.00594304614852414	0.00594304614852414	0.0128840474147203	TP53	1
BP	GO:1904923	regulation of autophagy of mitochondrion in response to mitochondrial depolarization	1/8	14/18800	0.00594304614852414	0.00594304614852414	0.0128840474147203	PRKN	1
BP	GO:0001666	response to hypoxia	2/8	286/18800	0.00607826883826508	0.00607826883826508	0.0130992277672981	BNIP3/TP53	2
BP	GO:0044262	cellular carbohydrate metabolic process	2/8	287/18800	0.00611961612941334	0.00611961612941334	0.013110756537319	PRKN/TP53	2
BP	GO:0006098	pentose-phosphate shunt	1/8	15/18800	0.00636636434456428	0.00636636434456428	0.0133258443025967	TP53	1
BP	GO:0042415	norepinephrine metabolic process	1/8	15/18800	0.00636636434456428	0.00636636434456428	0.0133258443025967	PRKN	1
BP	GO:0044793	negative regulation by host of viral process	1/8	15/18800	0.00636636434456428	0.00636636434456428	0.0133258443025967	PRKN	1
BP	GO:1900029	positive regulation of ruffle assembly	1/8	15/18800	0.00636636434456428	0.00636636434456428	0.0133258443025967	HRAS	1
BP	GO:0034504	protein localization to nucleus	2/8	294/18800	0.00641271358657107	0.00641271358657107	0.0133461588027284	EIF2AK3/TP53	2
BP	GO:0036293	response to decreased oxygen levels	2/8	299/18800	0.00662598553015851	0.00662598553015851	0.0134392195624059	BNIP3/TP53	2
BP	GO:0031647	regulation of protein stability	2/8	300/18800	0.00666903041335417	0.00666903041335417	0.0134392195624059	PRKN/TP53	2
BP	GO:0006089	lactate metabolic process	1/8	16/18800	0.00678952479626749	0.00678952479626749	0.0134392195624059	TP53	1
BP	GO:0034349	glial cell apoptotic process	1/8	16/18800	0.00678952479626749	0.00678952479626749	0.0134392195624059	TP53	1
BP	GO:0070242	thymocyte apoptotic process	1/8	16/18800	0.00678952479626749	0.00678952479626749	0.0134392195624059	TP53	1
BP	GO:0090336	positive regulation of brown fat cell differentiation	1/8	16/18800	0.00678952479626749	0.00678952479626749	0.0134392195624059	TFE3	1
BP	GO:0099633	protein localization to postsynaptic specialization membrane	1/8	16/18800	0.00678952479626749	0.00678952479626749	0.0134392195624059	HRAS	1
BP	GO:0099645	neurotransmitter receptor localization to postsynaptic specialization membrane	1/8	16/18800	0.00678952479626749	0.00678952479626749	0.0134392195624059	HRAS	1
BP	GO:2001212	regulation of vasculogenesis	1/8	16/18800	0.00678952479626749	0.00678952479626749	0.0134392195624059	RRAS	1
BP	GO:0070372	regulation of ERK1 and ERK2 cascade	2/8	311/18800	0.00715108150999377	0.00715108150999377	0.0136066969527777	HRAS/RRAS	2
BP	GO:0006978	DNA damage response, signal transduction by p53 class mediator resulting in transcription of p21 class mediator	1/8	17/18800	0.00721252755402035	0.00721252755402035	0.0136066969527777	TP53	1
BP	GO:0051580	regulation of neurotransmitter uptake	1/8	17/18800	0.00721252755402035	0.00721252755402035	0.0136066969527777	PRKN	1
BP	GO:0070230	positive regulation of lymphocyte apoptotic process	1/8	17/18800	0.00721252755402035	0.00721252755402035	0.0136066969527777	TP53	1
BP	GO:0090399	replicative senescence	1/8	17/18800	0.00721252755402035	0.00721252755402035	0.0136066969527777	TP53	1
BP	GO:0090494	dopamine uptake	1/8	17/18800	0.00721252755402035	0.00721252755402035	0.0136066969527777	PRKN	1
BP	GO:1902916	positive regulation of protein polyubiquitination	1/8	17/18800	0.00721252755402035	0.00721252755402035	0.0136066969527777	PRKN	1
BP	GO:1903541	regulation of exosomal secretion	1/8	17/18800	0.00721252755402035	0.00721252755402035	0.0136066969527777	PRKN	1
BP	GO:0006605	protein targeting	2/8	317/18800	0.00742060365229557	0.00742060365229557	0.0136066969527777	HRAS/PRKN	2
BP	GO:0015980	energy derivation by oxidation of organic compounds	2/8	321/18800	0.00760285502345693	0.00760285502345693	0.0136066969527777	BNIP3/TP53	2
BP	GO:0006740	NADPH regeneration	1/8	18/18800	0.00763537266819636	0.00763537266819636	0.0136066969527777	TP53	1
BP	GO:0006977	DNA damage response, signal transduction by p53 class mediator resulting in cell cycle arrest	1/8	18/18800	0.00763537266819636	0.00763537266819636	0.0136066969527777	TP53	1
BP	GO:0008340	determination of adult lifespan	1/8	18/18800	0.00763537266819636	0.00763537266819636	0.0136066969527777	TP53	1
BP	GO:0036499	PERK-mediated unfolded protein response	1/8	18/18800	0.00763537266819636	0.00763537266819636	0.0136066969527777	EIF2AK3	1
BP	GO:0042772	DNA damage response, signal transduction resulting in transcription	1/8	18/18800	0.00763537266819636	0.00763537266819636	0.0136066969527777	TP53	1
BP	GO:0060965	negative regulation of miRNA-mediated gene silencing	1/8	18/18800	0.00763537266819636	0.00763537266819636	0.0136066969527777	TP53	1
BP	GO:0090493	catecholamine uptake	1/8	18/18800	0.00763537266819636	0.00763537266819636	0.0136066969527777	PRKN	1
BP	GO:1902683	regulation of receptor localization to synapse	1/8	18/18800	0.00763537266819636	0.00763537266819636	0.0136066969527777	HRAS	1
BP	GO:0070482	response to oxygen levels	2/8	324/18800	0.00774088872570414	0.00774088872570414	0.0136066969527777	BNIP3/TP53	2
BP	GO:0031645	negative regulation of nervous system process	1/8	19/18800	0.00805806018915567	0.00805806018915567	0.0136066969527777	EIF2AK3	1
BP	GO:0035795	negative regulation of mitochondrial membrane permeability	1/8	19/18800	0.00805806018915567	0.00805806018915567	0.0136066969527777	BNIP3	1
BP	GO:0045947	negative regulation of translational initiation	1/8	19/18800	0.00805806018915567	0.00805806018915567	0.0136066969527777	EIF2AK3	1
BP	GO:0055093	response to hyperoxia	1/8	19/18800	0.00805806018915567	0.00805806018915567	0.0136066969527777	BNIP3	1
BP	GO:0060149	negative regulation of post-transcriptional gene silencing	1/8	19/18800	0.00805806018915567	0.00805806018915567	0.0136066969527777	TP53	1
BP	GO:0060967	negative regulation of gene silencing by RNA	1/8	19/18800	0.00805806018915567	0.00805806018915567	0.0136066969527777	TP53	1
BP	GO:0098780	response to mitochondrial depolarisation	1/8	19/18800	0.00805806018915567	0.00805806018915567	0.0136066969527777	PRKN	1
BP	GO:1900369	negative regulation of post-transcriptional gene silencing by RNA	1/8	19/18800	0.00805806018915567	0.00805806018915567	0.0136066969527777	TP53	1
BP	GO:2000251	positive regulation of actin cytoskeleton reorganization	1/8	19/18800	0.00805806018915567	0.00805806018915567	0.0136066969527777	HRAS	1
BP	GO:2000269	regulation of fibroblast apoptotic process	1/8	19/18800	0.00805806018915567	0.00805806018915567	0.0136066969527777	TP53	1
BP	GO:0032386	regulation of intracellular transport	2/8	332/18800	0.00811459599605359	0.00811459599605359	0.0136066969527777	HRAS/PRKN	2
BP	GO:0070371	ERK1 and ERK2 cascade	2/8	335/18800	0.00825683592681528	0.00825683592681528	0.0136066969527777	HRAS/RRAS	2
BP	GO:0006007	glucose catabolic process	1/8	20/18800	0.00848059016724423	0.00848059016724423	0.0136066969527777	TP53	1
BP	GO:0042053	regulation of dopamine metabolic process	1/8	20/18800	0.00848059016724423	0.00848059016724423	0.0136066969527777	PRKN	1
BP	GO:0042069	regulation of catecholamine metabolic process	1/8	20/18800	0.00848059016724423	0.00848059016724423	0.0136066969527777	PRKN	1
BP	GO:0043555	regulation of translation in response to stress	1/8	20/18800	0.00848059016724423	0.00848059016724423	0.0136066969527777	EIF2AK3	1
BP	GO:0044827	modulation by host of viral genome replication	1/8	20/18800	0.00848059016724423	0.00848059016724423	0.0136066969527777	PRKN	1
BP	GO:0070314	G1 to G0 transition	1/8	20/18800	0.00848059016724423	0.00848059016724423	0.0136066969527777	TP53	1
BP	GO:0090201	negative regulation of release of cytochrome c from mitochondria	1/8	20/18800	0.00848059016724423	0.00848059016724423	0.0136066969527777	PRKN	1
BP	GO:1902176	negative regulation of oxidative stress-induced intrinsic apoptotic signaling pathway	1/8	20/18800	0.00848059016724423	0.00848059016724423	0.0136066969527777	PRKN	1
BP	GO:1902236	negative regulation of endoplasmic reticulum stress-induced intrinsic apoptotic signaling pathway	1/8	20/18800	0.00848059016724423	0.00848059016724423	0.0136066969527777	PRKN	1
BP	GO:1902473	regulation of protein localization to synapse	1/8	20/18800	0.00848059016724423	0.00848059016724423	0.0136066969527777	HRAS	1
BP	GO:1903204	negative regulation of oxidative stress-induced neuron death	1/8	20/18800	0.00848059016724423	0.00848059016724423	0.0136066969527777	PRKN	1
BP	GO:1990182	exosomal secretion	1/8	20/18800	0.00848059016724423	0.00848059016724423	0.0136066969527777	PRKN	1
BP	GO:0062012	regulation of small molecule metabolic process	2/8	342/18800	0.00859316445812683	0.00859316445812683	0.0137268462719847	PRKN/TP53	2
BP	GO:0097734	extracellular exosome biogenesis	1/8	21/18800	0.008902962652796	0.008902962652796	0.0140980552762811	PRKN	1
BP	GO:2000178	negative regulation of neural precursor cell proliferation	1/8	21/18800	0.008902962652796	0.008902962652796	0.0140980552762811	TP53	1
BP	GO:0032956	regulation of actin cytoskeleton organization	2/8	352/18800	0.00908435544195139	0.00908435544195139	0.0142105768899412	HRAS/PRKN	2
BP	GO:0031065	positive regulation of histone deacetylation	1/8	22/18800	0.0093251776961305	0.0093251776961305	0.0142105768899412	TP53	1
BP	GO:0032780	negative regulation of ATP-dependent activity	1/8	22/18800	0.0093251776961305	0.0093251776961305	0.0142105768899412	TP53	1
BP	GO:0044346	fibroblast apoptotic process	1/8	22/18800	0.0093251776961305	0.0093251776961305	0.0142105768899412	TP53	1
BP	GO:0051590	positive regulation of neurotransmitter transport	1/8	22/18800	0.0093251776961305	0.0093251776961305	0.0142105768899412	PRKN	1
BP	GO:0090335	regulation of brown fat cell differentiation	1/8	22/18800	0.0093251776961305	0.0093251776961305	0.0142105768899412	TFE3	1
BP	GO:0140467	integrated stress response signaling	1/8	22/18800	0.0093251776961305	0.0093251776961305	0.0142105768899412	EIF2AK3	1
BP	GO:1903798	regulation of production of miRNAs involved in gene silencing by miRNA	1/8	22/18800	0.0093251776961305	0.0093251776961305	0.0142105768899412	TP53	1
BP	GO:1905709	negative regulation of membrane permeability	1/8	22/18800	0.0093251776961305	0.0093251776961305	0.0142105768899412	BNIP3	1
BP	GO:0032042	mitochondrial DNA metabolic process	1/8	23/18800	0.00974723534755406	0.00974723534755406	0.0144310801465713	TP53	1
BP	GO:0045943	positive regulation of transcription by RNA polymerase I	1/8	23/18800	0.00974723534755406	0.00974723534755406	0.0144310801465713	EIF2AK3	1
BP	GO:0048169	regulation of long-term neuronal synaptic plasticity	1/8	23/18800	0.00974723534755406	0.00974723534755406	0.0144310801465713	HRAS	1
BP	GO:0070920	regulation of production of small RNA involved in gene silencing by RNA	1/8	23/18800	0.00974723534755406	0.00974723534755406	0.0144310801465713	TP53	1
BP	GO:0140112	extracellular vesicle biogenesis	1/8	23/18800	0.00974723534755406	0.00974723534755406	0.0144310801465713	PRKN	1
BP	GO:1902254	negative regulation of intrinsic apoptotic signaling pathway by p53 class mediator	1/8	23/18800	0.00974723534755406	0.00974723534755406	0.0144310801465713	PRKN	1
BP	GO:1903861	positive regulation of dendrite extension	1/8	23/18800	0.00974723534755406	0.00974723534755406	0.0144310801465713	PRKN	1
BP	GO:0045862	positive regulation of proteolysis	2/8	369/18800	0.00994810026065684	0.00994810026065684	0.0146391551381171	EIF2AK3/PRKN	2
BP	GO:0001964	startle response	1/8	24/18800	0.0101691356573597	0.0101691356573597	0.0146391551381171	PRKN	1
BP	GO:0036003	positive regulation of transcription from RNA polymerase II promoter in response to stress	1/8	24/18800	0.0101691356573597	0.0101691356573597	0.0146391551381171	TP53	1
BP	GO:0051156	glucose 6-phosphate metabolic process	1/8	24/18800	0.0101691356573597	0.0101691356573597	0.0146391551381171	TP53	1
BP	GO:0070841	inclusion body assembly	1/8	24/18800	0.0101691356573597	0.0101691356573597	0.0146391551381171	PRKN	1
BP	GO:1901522	positive regulation of transcription from RNA polymerase II promoter involved in cellular response to chemical stimulus	1/8	24/18800	0.0101691356573597	0.0101691356573597	0.0146391551381171	TP53	1
BP	GO:2000637	positive regulation of miRNA-mediated gene silencing	1/8	24/18800	0.0101691356573597	0.0101691356573597	0.0146391551381171	TP53	1
BP	GO:0051560	mitochondrial calcium ion homeostasis	1/8	25/18800	0.0105908786758269	0.0105908786758269	0.0150089863683641	BNIP3	1
BP	GO:0060148	positive regulation of post-transcriptional gene silencing	1/8	25/18800	0.0105908786758269	0.0105908786758269	0.0150089863683641	TP53	1
BP	GO:0060333	interferon-gamma-mediated signaling pathway	1/8	25/18800	0.0105908786758269	0.0105908786758269	0.0150089863683641	TP53	1
BP	GO:1900370	positive regulation of post-transcriptional gene silencing by RNA	1/8	25/18800	0.0105908786758269	0.0105908786758269	0.0150089863683641	TP53	1
BP	GO:0036296	response to increased oxygen levels	1/8	26/18800	0.0110124644532219	0.0110124644532219	0.0154263672097764	BNIP3	1
BP	GO:0042832	defense response to protozoan	1/8	26/18800	0.0110124644532219	0.0110124644532219	0.0154263672097764	HRAS	1
BP	GO:1903859	regulation of dendrite extension	1/8	26/18800	0.0110124644532219	0.0110124644532219	0.0154263672097764	PRKN	1
BP	GO:0032970	regulation of actin filament-based process	2/8	393/18800	0.0112283449156223	0.0112283449156223	0.0156554293303126	HRAS/PRKN	2
BP	GO:0001562	response to protozoan	1/8	27/18800	0.0114338930397977	0.0114338930397977	0.0156554293303126	HRAS	1
BP	GO:0001963	synaptic transmission, dopaminergic	1/8	27/18800	0.0114338930397977	0.0114338930397977	0.0156554293303126	PRKN	1
BP	GO:0009651	response to salt stress	1/8	27/18800	0.0114338930397977	0.0114338930397977	0.0156554293303126	TP53	1
BP	GO:0010586	miRNA metabolic process	1/8	27/18800	0.0114338930397977	0.0114338930397977	0.0156554293303126	HRAS	1
BP	GO:2000108	positive regulation of leukocyte apoptotic process	1/8	27/18800	0.0114338930397977	0.0114338930397977	0.0156554293303126	TP53	1
BP	GO:0002360	T cell lineage commitment	1/8	28/18800	0.0118551644857938	0.0118551644857938	0.015991761840486	TP53	1
BP	GO:0090312	positive regulation of protein deacetylation	1/8	28/18800	0.0118551644857938	0.0118551644857938	0.015991761840486	TP53	1
BP	GO:0090314	positive regulation of protein targeting to membrane	1/8	28/18800	0.0118551644857938	0.0118551644857938	0.015991761840486	HRAS	1
BP	GO:1903649	regulation of cytoplasmic transport	1/8	28/18800	0.0118551644857938	0.0118551644857938	0.015991761840486	PRKN	1
BP	GO:0010575	positive regulation of vascular endothelial growth factor production	1/8	29/18800	0.0122762788414359	0.0122762788414359	0.0160571773037288	EIF2AK3	1
BP	GO:0019674	NAD metabolic process	1/8	29/18800	0.0122762788414359	0.0122762788414359	0.0160571773037288	TP53	1
BP	GO:0031571	mitotic G1 DNA damage checkpoint signaling	1/8	29/18800	0.0122762788414359	0.0122762788414359	0.0160571773037288	TP53	1
BP	GO:0043153	entrainment of circadian clock by photoperiod	1/8	29/18800	0.0122762788414359	0.0122762788414359	0.0160571773037288	TP53	1
BP	GO:1900117	regulation of execution phase of apoptosis	1/8	29/18800	0.0122762788414359	0.0122762788414359	0.0160571773037288	TP53	1
BP	GO:1902175	regulation of oxidative stress-induced intrinsic apoptotic signaling pathway	1/8	29/18800	0.0122762788414359	0.0122762788414359	0.0160571773037288	PRKN	1
BP	GO:1903203	regulation of oxidative stress-induced neuron death	1/8	29/18800	0.0122762788414359	0.0122762788414359	0.0160571773037288	PRKN	1
BP	GO:0001558	regulation of cell growth	2/8	415/18800	0.0124635538292991	0.0124635538292991	0.0160571773037288	PRKN/TP53	2
BP	GO:0016032	viral process	2/8	418/18800	0.0126365077563804	0.0126365077563804	0.0160571773037288	PRKN/TP53	2
BP	GO:0006734	NADH metabolic process	1/8	30/18800	0.012697236156937	0.012697236156937	0.0160571773037288	TP53	1
BP	GO:0044819	mitotic G1/S transition checkpoint signaling	1/8	30/18800	0.012697236156937	0.012697236156937	0.0160571773037288	TP53	1
BP	GO:0048147	negative regulation of fibroblast proliferation	1/8	30/18800	0.012697236156937	0.012697236156937	0.0160571773037288	TP53	1
BP	GO:0051123	RNA polymerase II preinitiation complex assembly	1/8	30/18800	0.012697236156937	0.012697236156937	0.0160571773037288	TP53	1
BP	GO:0060218	hematopoietic stem cell differentiation	1/8	30/18800	0.012697236156937	0.012697236156937	0.0160571773037288	TP53	1
BP	GO:0060325	face morphogenesis	1/8	30/18800	0.012697236156937	0.012697236156937	0.0160571773037288	RRAS	1
BP	GO:0070979	protein K11-linked ubiquitination	1/8	30/18800	0.012697236156937	0.012697236156937	0.0160571773037288	PRKN	1
BP	GO:1902914	regulation of protein polyubiquitination	1/8	30/18800	0.012697236156937	0.012697236156937	0.0160571773037288	PRKN	1
BP	GO:1903579	negative regulation of ATP metabolic process	1/8	30/18800	0.012697236156937	0.012697236156937	0.0160571773037288	TP53	1
BP	GO:0042391	regulation of membrane potential	2/8	425/18800	0.0130442502604504	0.0130442502604504	0.0163620786695872	BNIP3/PRKN	2
BP	GO:0000002	mitochondrial genome maintenance	1/8	31/18800	0.0131180364824957	0.0131180364824957	0.0163620786695872	TP53	1
BP	GO:0062098	regulation of programmed necrotic cell death	1/8	31/18800	0.0131180364824957	0.0131180364824957	0.0163620786695872	TP53	1
BP	GO:1900027	regulation of ruffle assembly	1/8	31/18800	0.0131180364824957	0.0131180364824957	0.0163620786695872	HRAS	1
BP	GO:0050804	modulation of chemical synaptic transmission	2/8	429/18800	0.0132798667614734	0.0132798667614734	0.0163835720221911	HRAS/PRKN	2
BP	GO:0099177	regulation of trans-synaptic signaling	2/8	430/18800	0.0133390678527773	0.0133390678527773	0.0163835720221911	HRAS/PRKN	2
BP	GO:0072594	establishment of protein localization to organelle	2/8	431/18800	0.0133983875606601	0.0133983875606601	0.0163835720221911	PRKN/TP53	2
BP	GO:0002063	chondrocyte development	1/8	32/18800	0.0135386798682992	0.0135386798682992	0.0163835720221911	EIF2AK3	1
BP	GO:0008156	negative regulation of DNA replication	1/8	32/18800	0.0135386798682992	0.0135386798682992	0.0163835720221911	TP53	1
BP	GO:0010165	response to X-ray	1/8	32/18800	0.0135386798682992	0.0135386798682992	0.0163835720221911	TP53	1
BP	GO:0044788	modulation by host of viral process	1/8	32/18800	0.0135386798682992	0.0135386798682992	0.0163835720221911	PRKN	1
BP	GO:0009314	response to radiation	2/8	438/18800	0.0138169396564859	0.0138169396564859	0.0163835720221911	HRAS/TP53	2
BP	GO:0045936	negative regulation of phosphate metabolic process	2/8	440/18800	0.0139375886878819	0.0139375886878819	0.0163835720221911	PRKN/TP53	2
BP	GO:0051960	regulation of nervous system development	2/8	440/18800	0.0139375886878819	0.0139375886878819	0.0163835720221911	EIF2AK3/TP53	2
BP	GO:0006356	regulation of transcription by RNA polymerase I	1/8	33/18800	0.0139591663645189	0.0139591663645189	0.0163835720221911	EIF2AK3	1
BP	GO:0009648	photoperiodism	1/8	33/18800	0.0139591663645189	0.0139591663645189	0.0163835720221911	TP53	1
BP	GO:0036475	neuron death in response to oxidative stress	1/8	33/18800	0.0139591663645189	0.0139591663645189	0.0163835720221911	PRKN	1
BP	GO:0070050	neuron cellular homeostasis	1/8	33/18800	0.0139591663645189	0.0139591663645189	0.0163835720221911	PRKN	1
BP	GO:1903715	regulation of aerobic respiration	1/8	33/18800	0.0139591663645189	0.0139591663645189	0.0163835720221911	BNIP3	1
BP	GO:0010563	negative regulation of phosphorus metabolic process	2/8	441/18800	0.0139980899002547	0.0139980899002547	0.0163835720221911	PRKN/TP53	2
BP	GO:0045785	positive regulation of cell adhesion	2/8	446/18800	0.0143023595498647	0.0143023595498647	0.0163835720221911	RRAS/TFE3	2
BP	GO:0009303	rRNA transcription	1/8	34/18800	0.0143794960213146	0.0143794960213146	0.0163835720221911	TP53	1
BP	GO:0009649	entrainment of circadian clock	1/8	34/18800	0.0143794960213146	0.0143794960213146	0.0163835720221911	TP53	1
BP	GO:0033238	regulation of cellular amine metabolic process	1/8	34/18800	0.0143794960213146	0.0143794960213146	0.0163835720221911	PRKN	1
BP	GO:0046676	negative regulation of insulin secretion	1/8	34/18800	0.0143794960213146	0.0143794960213146	0.0163835720221911	PRKN	1
BP	GO:0060323	head morphogenesis	1/8	34/18800	0.0143794960213146	0.0143794960213146	0.0163835720221911	RRAS	1
BP	GO:0070232	regulation of T cell apoptotic process	1/8	34/18800	0.0143794960213146	0.0143794960213146	0.0163835720221911	TP53	1
BP	GO:0090313	regulation of protein targeting to membrane	1/8	34/18800	0.0143794960213146	0.0143794960213146	0.0163835720221911	HRAS	1
BP	GO:1901797	negative regulation of signal transduction by p53 class mediator	1/8	34/18800	0.0143794960213146	0.0143794960213146	0.0163835720221911	PRKN	1
BP	GO:1902692	regulation of neuroblast proliferation	1/8	34/18800	0.0143794960213146	0.0143794960213146	0.0163835720221911	TP53	1
BP	GO:1990000	amyloid fibril formation	1/8	34/18800	0.0143794960213146	0.0143794960213146	0.0163835720221911	PRKN	1
BP	GO:0031331	positive regulation of cellular catabolic process	2/8	449/18800	0.0144863291722417	0.0144863291722417	0.0163835720221911	BNIP3/PRKN	2
BP	GO:0016242	negative regulation of macroautophagy	1/8	35/18800	0.0147996688888319	0.0147996688888319	0.0163835720221911	TP53	1
BP	GO:0019320	hexose catabolic process	1/8	35/18800	0.0147996688888319	0.0147996688888319	0.0163835720221911	TP53	1
BP	GO:0034260	negative regulation of GTPase activity	1/8	35/18800	0.0147996688888319	0.0147996688888319	0.0163835720221911	HRAS	1
BP	GO:0043243	positive regulation of protein-containing complex disassembly	1/8	35/18800	0.0147996688888319	0.0147996688888319	0.0163835720221911	BNIP3	1
BP	GO:0045920	negative regulation of exocytosis	1/8	35/18800	0.0147996688888319	0.0147996688888319	0.0163835720221911	PRKN	1
BP	GO:0051354	negative regulation of oxidoreductase activity	1/8	35/18800	0.0147996688888319	0.0147996688888319	0.0163835720221911	PRKN	1
BP	GO:0097345	mitochondrial outer membrane permeabilization	1/8	35/18800	0.0147996688888319	0.0147996688888319	0.0163835720221911	BNIP3	1
BP	GO:0098810	neurotransmitter reuptake	1/8	35/18800	0.0147996688888319	0.0147996688888319	0.0163835720221911	PRKN	1
BP	GO:1903539	protein localization to postsynaptic membrane	1/8	35/18800	0.0147996688888319	0.0147996688888319	0.0163835720221911	HRAS	1
BP	GO:0032232	negative regulation of actin filament bundle assembly	1/8	36/18800	0.0152196850172033	0.0152196850172033	0.0166461546260545	PRKN	1
BP	GO:0043516	regulation of DNA damage response, signal transduction by p53 class mediator	1/8	36/18800	0.0152196850172033	0.0152196850172033	0.0166461546260545	TP53	1
BP	GO:0062237	protein localization to postsynapse	1/8	36/18800	0.0152196850172033	0.0152196850172033	0.0166461546260545	HRAS	1
BP	GO:0097484	dendrite extension	1/8	36/18800	0.0152196850172033	0.0152196850172033	0.0166461546260545	PRKN	1
BP	GO:0006739	NADP metabolic process	1/8	37/18800	0.0156395444565477	0.0156395444565477	0.0168523275676285	TP53	1
BP	GO:0014046	dopamine secretion	1/8	37/18800	0.0156395444565477	0.0156395444565477	0.0168523275676285	PRKN	1
BP	GO:0014059	regulation of dopamine secretion	1/8	37/18800	0.0156395444565477	0.0156395444565477	0.0168523275676285	PRKN	1
BP	GO:0048009	insulin-like growth factor receptor signaling pathway	1/8	37/18800	0.0156395444565477	0.0156395444565477	0.0168523275676285	EIF2AK3	1
BP	GO:2000279	negative regulation of DNA biosynthetic process	1/8	37/18800	0.0156395444565477	0.0156395444565477	0.0168523275676285	TP53	1
BP	GO:0046329	negative regulation of JNK cascade	1/8	38/18800	0.0160592472569716	0.0160592472569716	0.0172535306657729	PRKN	1
BP	GO:0001819	positive regulation of cytokine production	2/8	475/18800	0.0161246027829911	0.0161246027829911	0.0172727943124301	EIF2AK3/HRAS	2
BP	GO:0046365	monosaccharide catabolic process	1/8	39/18800	0.0164787934685665	0.0164787934685665	0.0174978135342152	TP53	1
BP	GO:0090278	negative regulation of peptide hormone secretion	1/8	39/18800	0.0164787934685665	0.0164787934685665	0.0174978135342152	PRKN	1
BP	GO:1901998	toxin transport	1/8	39/18800	0.0164787934685665	0.0164787934685665	0.0174978135342152	BNIP3	1
BP	GO:0016049	cell growth	2/8	484/18800	0.0167098582817902	0.0167098582817902	0.0176346595292669	PRKN/TP53	2
BP	GO:0019221	cytokine-mediated signaling pathway	2/8	486/18800	0.0168411721260498	0.0168411721260498	0.0176346595292669	PRKN/TP53	2
BP	GO:0002792	negative regulation of peptide secretion	1/8	40/18800	0.0168981831414117	0.0168981831414117	0.0176346595292669	PRKN	1
BP	GO:0010863	positive regulation of phospholipase C activity	1/8	40/18800	0.0168981831414117	0.0168981831414117	0.0176346595292669	HRAS	1
BP	GO:0044275	cellular carbohydrate catabolic process	1/8	40/18800	0.0168981831414117	0.0168981831414117	0.0176346595292669	TP53	1
BP	GO:0048489	synaptic vesicle transport	1/8	40/18800	0.0168981831414117	0.0168981831414117	0.0176346595292669	PRKN	1
BP	GO:0048285	organelle fission	2/8	493/18800	0.0173043546859181	0.0173043546859181	0.0177716092984397	BNIP3/PRKN	2
BP	GO:0009299	mRNA transcription	1/8	41/18800	0.0173174163255732	0.0173174163255732	0.0177716092984397	TP53	1
BP	GO:0055069	zinc ion homeostasis	1/8	41/18800	0.0173174163255732	0.0173174163255732	0.0177716092984397	PRKN	1
BP	GO:0060261	positive regulation of transcription initiation from RNA polymerase II promoter	1/8	41/18800	0.0173174163255732	0.0173174163255732	0.0177716092984397	TP53	1
BP	GO:1902110	positive regulation of mitochondrial membrane permeability involved in apoptotic process	1/8	41/18800	0.0173174163255732	0.0173174163255732	0.0177716092984397	BNIP3	1
BP	GO:0006091	generation of precursor metabolites and energy	2/8	494/18800	0.017370977643735	0.017370977643735	0.0177716092984397	BNIP3/TP53	2
BP	GO:0044089	positive regulation of cellular component biogenesis	2/8	494/18800	0.017370977643735	0.017370977643735	0.0177716092984397	HRAS/TP53	2
BP	GO:0051223	regulation of protein transport	2/8	495/18800	0.0174377138586712	0.0174377138586712	0.0177899130033915	HRAS/PRKN	2
BP	GO:0042417	dopamine metabolic process	1/8	42/18800	0.0177364930711029	0.0177364930711029	0.0177956404309167	PRKN	1
BP	GO:0060964	regulation of miRNA-mediated gene silencing	1/8	42/18800	0.0177364930711029	0.0177364930711029	0.0177956404309167	TP53	1
BP	GO:0070266	necroptotic process	1/8	42/18800	0.0177364930711029	0.0177364930711029	0.0177956404309167	TP53	1
BP	GO:0070897	transcription preinitiation complex assembly	1/8	42/18800	0.0177364930711029	0.0177364930711029	0.0177956404309167	TP53	1
BP	GO:1900274	regulation of phospholipase C activity	1/8	42/18800	0.0177364930711029	0.0177364930711029	0.0177956404309167	HRAS	1
BP	GO:2000249	regulation of actin cytoskeleton reorganization	1/8	42/18800	0.0177364930711029	0.0177364930711029	0.0177956404309167	HRAS	1
BP	GO:0001504	neurotransmitter uptake	1/8	43/18800	0.0181554134280406	0.0181554134280406	0.0179684583698571	PRKN	1
BP	GO:0031063	regulation of histone deacetylation	1/8	43/18800	0.0181554134280406	0.0181554134280406	0.0179684583698571	TP53	1
BP	GO:0042771	intrinsic apoptotic signaling pathway in response to DNA damage by p53 class mediator	1/8	43/18800	0.0181554134280406	0.0181554134280406	0.0179684583698571	TP53	1
BP	GO:0048512	circadian behavior	1/8	43/18800	0.0181554134280406	0.0181554134280406	0.0179684583698571	TP53	1
BP	GO:1902686	mitochondrial outer membrane permeabilization involved in programmed cell death	1/8	43/18800	0.0181554134280406	0.0181554134280406	0.0179684583698571	BNIP3	1
BP	GO:0060147	regulation of post-transcriptional gene silencing	1/8	44/18800	0.0185741774464109	0.0185741774464109	0.0181364904655233	TP53	1
BP	GO:0097178	ruffle assembly	1/8	44/18800	0.0185741774464109	0.0185741774464109	0.0181364904655233	HRAS	1
BP	GO:1900368	regulation of post-transcriptional gene silencing by RNA	1/8	44/18800	0.0185741774464109	0.0185741774464109	0.0181364904655233	TP53	1
BP	GO:1903214	regulation of protein targeting to mitochondrion	1/8	44/18800	0.0185741774464109	0.0185741774464109	0.0181364904655233	PRKN	1
BP	GO:1903573	negative regulation of response to endoplasmic reticulum stress	1/8	44/18800	0.0185741774464109	0.0185741774464109	0.0181364904655233	PRKN	1
BP	GO:0007622	rhythmic behavior	1/8	45/18800	0.0189927851762269	0.0189927851762269	0.0182516419135523	TP53	1
BP	GO:0008631	intrinsic apoptotic signaling pathway in response to oxidative stress	1/8	45/18800	0.0189927851762269	0.0189927851762269	0.0182516419135523	PRKN	1
BP	GO:0010171	body morphogenesis	1/8	45/18800	0.0189927851762269	0.0189927851762269	0.0182516419135523	RRAS	1
BP	GO:0010677	negative regulation of cellular carbohydrate metabolic process	1/8	45/18800	0.0189927851762269	0.0189927851762269	0.0182516419135523	PRKN	1
BP	GO:0042088	T-helper 1 type immune response	1/8	45/18800	0.0189927851762269	0.0189927851762269	0.0182516419135523	HRAS	1
BP	GO:1902895	positive regulation of miRNA transcription	1/8	45/18800	0.0189927851762269	0.0189927851762269	0.0182516419135523	TP53	1
BP	GO:0031018	endocrine pancreas development	1/8	46/18800	0.0194112366674873	0.0194112366674873	0.0185072689086542	EIF2AK3	1
BP	GO:0046677	response to antibiotic	1/8	46/18800	0.0194112366674873	0.0194112366674873	0.0185072689086542	TP53	1
BP	GO:0060966	regulation of gene silencing by RNA	1/8	46/18800	0.0194112366674873	0.0194112366674873	0.0185072689086542	TP53	1
BP	GO:0031648	protein destabilization	1/8	47/18800	0.0198295319701781	0.0198295319701781	0.0186137223594184	PRKN	1
BP	GO:0034198	cellular response to amino acid starvation	1/8	47/18800	0.0198295319701781	0.0198295319701781	0.0186137223594184	EIF2AK3	1
BP	GO:0043618	regulation of transcription from RNA polymerase II promoter in response to stress	1/8	47/18800	0.0198295319701781	0.0198295319701781	0.0186137223594184	TP53	1
BP	GO:0051972	regulation of telomerase activity	1/8	47/18800	0.0198295319701781	0.0198295319701781	0.0186137223594184	TP53	1
BP	GO:0120163	negative regulation of cold-induced thermogenesis	1/8	47/18800	0.0198295319701781	0.0198295319701781	0.0186137223594184	TFE3	1
BP	GO:2000144	positive regulation of DNA-templated transcription, initiation	1/8	47/18800	0.0198295319701781	0.0198295319701781	0.0186137223594184	TP53	1
BP	GO:0031641	regulation of myelination	1/8	48/18800	0.0202476711342711	0.0202476711342711	0.0189087563089279	EIF2AK3	1
BP	GO:0060324	face development	1/8	48/18800	0.0202476711342711	0.0202476711342711	0.0189087563089279	RRAS	1
BP	GO:0060260	regulation of transcription initiation from RNA polymerase II promoter	1/8	49/18800	0.0206656542097259	0.0206656542097259	0.0191031695339705	TP53	1
BP	GO:0097300	programmed necrotic cell death	1/8	49/18800	0.0206656542097259	0.0206656542097259	0.0191031695339705	TP53	1
BP	GO:1990928	response to amino acid starvation	1/8	49/18800	0.0206656542097259	0.0206656542097259	0.0191031695339705	EIF2AK3	1
BP	GO:2000772	regulation of cellular senescence	1/8	49/18800	0.0206656542097259	0.0206656542097259	0.0191031695339705	TP53	1
BP	GO:0032873	negative regulation of stress-activated MAPK cascade	1/8	50/18800	0.0210834812464878	0.0210834812464878	0.019197064503381	PRKN	1
BP	GO:0043457	regulation of cellular respiration	1/8	50/18800	0.0210834812464878	0.0210834812464878	0.019197064503381	BNIP3	1
BP	GO:0048168	regulation of neuronal synaptic plasticity	1/8	50/18800	0.0210834812464878	0.0210834812464878	0.019197064503381	HRAS	1
BP	GO:0070231	T cell apoptotic process	1/8	50/18800	0.0210834812464878	0.0210834812464878	0.019197064503381	TP53	1
BP	GO:0070303	negative regulation of stress-activated protein kinase signaling cascade	1/8	50/18800	0.0210834812464878	0.0210834812464878	0.019197064503381	PRKN	1
BP	GO:1903747	regulation of establishment of protein localization to mitochondrion	1/8	50/18800	0.0210834812464878	0.0210834812464878	0.019197064503381	PRKN	1
BP	GO:0009409	response to cold	1/8	51/18800	0.0215011522944891	0.0215011522944891	0.0194799651581389	EIF2AK3	1
BP	GO:0015872	dopamine transport	1/8	51/18800	0.0215011522944891	0.0215011522944891	0.0194799651581389	PRKN	1
BP	GO:0035196	production of miRNAs involved in gene silencing by miRNA	1/8	52/18800	0.0219186674036494	0.0219186674036494	0.0197111342993183	TP53	1
BP	GO:0043525	positive regulation of neuron apoptotic process	1/8	52/18800	0.0219186674036494	0.0219186674036494	0.0197111342993183	TP53	1
BP	GO:0097479	synaptic vesicle localization	1/8	52/18800	0.0219186674036494	0.0219186674036494	0.0197111342993183	PRKN	1
BP	GO:0002931	response to ischemia	1/8	53/18800	0.0223360266238742	0.0223360266238742	0.0199877543304293	TP53	1
BP	GO:0043620	regulation of DNA-templated transcription in response to stress	1/8	53/18800	0.0223360266238742	0.0223360266238742	0.0199877543304293	TP53	1
BP	GO:0006360	transcription by RNA polymerase I	1/8	54/18800	0.0227532300050554	0.0227532300050554	0.0202615302580084	EIF2AK3	1
BP	GO:1903202	negative regulation of oxidative stress-induced cell death	1/8	54/18800	0.0227532300050554	0.0227532300050554	0.0202615302580084	PRKN	1
BP	GO:0001954	positive regulation of cell-matrix adhesion	1/8	55/18800	0.0231702775970729	0.0231702775970729	0.0204826674721186	RRAS	1
BP	GO:0010518	positive regulation of phospholipase activity	1/8	55/18800	0.0231702775970729	0.0231702775970729	0.0204826674721186	HRAS	1
BP	GO:0043470	regulation of carbohydrate catabolic process	1/8	55/18800	0.0231702775970729	0.0231702775970729	0.0204826674721186	TP53	1
BP	GO:0031529	ruffle organization	1/8	56/18800	0.0235871694497921	0.0235871694497921	0.0205705296399278	HRAS	1
BP	GO:0050433	regulation of catecholamine secretion	1/8	56/18800	0.0235871694497921	0.0235871694497921	0.0205705296399278	PRKN	1
BP	GO:0070918	primary sncRNA processing	1/8	56/18800	0.0235871694497921	0.0235871694497921	0.0205705296399278	TP53	1
BP	GO:0097120	receptor localization to synapse	1/8	56/18800	0.0235871694497921	0.0235871694497921	0.0205705296399278	HRAS	1
BP	GO:0099072	regulation of postsynaptic membrane neurotransmitter receptor levels	1/8	56/18800	0.0235871694497921	0.0235871694497921	0.0205705296399278	HRAS	1
BP	GO:0001961	positive regulation of cytokine-mediated signaling pathway	1/8	57/18800	0.0240039056130661	0.0240039056130661	0.0205705296399278	PRKN	1
BP	GO:0010803	regulation of tumor necrosis factor-mediated signaling pathway	1/8	57/18800	0.0240039056130661	0.0240039056130661	0.0205705296399278	PRKN	1
BP	GO:0043388	positive regulation of DNA binding	1/8	57/18800	0.0240039056130661	0.0240039056130661	0.0205705296399278	PRKN	1
BP	GO:0050432	catecholamine secretion	1/8	57/18800	0.0240039056130661	0.0240039056130661	0.0205705296399278	PRKN	1
BP	GO:0070228	regulation of lymphocyte apoptotic process	1/8	57/18800	0.0240039056130661	0.0240039056130661	0.0205705296399278	TP53	1
BP	GO:0070534	protein K63-linked ubiquitination	1/8	57/18800	0.0240039056130661	0.0240039056130661	0.0205705296399278	PRKN	1
BP	GO:0098781	ncRNA transcription	1/8	57/18800	0.0240039056130661	0.0240039056130661	0.0205705296399278	TP53	1
BP	GO:2000142	regulation of DNA-templated transcription, initiation	1/8	57/18800	0.0240039056130661	0.0240039056130661	0.0205705296399278	TP53	1
BP	GO:0006289	nucleotide-excision repair	1/8	58/18800	0.0244204861367331	0.0244204861367331	0.0207323965238858	TP53	1
BP	GO:0006584	catecholamine metabolic process	1/8	58/18800	0.0244204861367331	0.0244204861367331	0.0207323965238858	PRKN	1
BP	GO:0009712	catechol-containing compound metabolic process	1/8	58/18800	0.0244204861367331	0.0244204861367331	0.0207323965238858	PRKN	1
BP	GO:0090303	positive regulation of wound healing	1/8	58/18800	0.0244204861367331	0.0244204861367331	0.0207323965238858	HRAS	1
BP	GO:0010574	regulation of vascular endothelial growth factor production	1/8	59/18800	0.0248369110706201	0.0248369110706201	0.0209880845779328	EIF2AK3	1
BP	GO:1902893	regulation of miRNA transcription	1/8	59/18800	0.0248369110706201	0.0248369110706201	0.0209880845779328	TP53	1
BP	GO:0046888	negative regulation of hormone secretion	1/8	60/18800	0.0252531804645388	0.0252531804645388	0.0211923367468601	PRKN	1
BP	GO:0061614	miRNA transcription	1/8	60/18800	0.0252531804645388	0.0252531804645388	0.0211923367468601	TP53	1
BP	GO:0090311	regulation of protein deacetylation	1/8	60/18800	0.0252531804645388	0.0252531804645388	0.0211923367468601	TP53	1
BP	GO:0007405	neuroblast proliferation	1/8	61/18800	0.0256692943682892	0.0256692943682892	0.0214427229633705	TP53	1
BP	GO:2001244	positive regulation of intrinsic apoptotic signaling pathway	1/8	61/18800	0.0256692943682892	0.0256692943682892	0.0214427229633705	TP53	1
BP	GO:0010573	vascular endothelial growth factor production	1/8	63/18800	0.0265010559044159	0.0265010559044159	0.0220868730408958	EIF2AK3	1
BP	GO:0006900	vesicle budding from membrane	1/8	64/18800	0.0269167036363241	0.0269167036363241	0.0222803336319812	PRKN	1
BP	GO:0045670	regulation of osteoclast differentiation	1/8	64/18800	0.0269167036363241	0.0269167036363241	0.0222803336319812	TFE3	1
BP	GO:0060760	positive regulation of response to cytokine stimulus	1/8	64/18800	0.0269167036363241	0.0269167036363241	0.0222803336319812	PRKN	1
BP	GO:0001756	somitogenesis	1/8	65/18800	0.0273321960771284	0.0273321960771284	0.022572955824529	TP53	1
BP	GO:0010517	regulation of phospholipase activity	1/8	66/18800	0.0277475332765615	0.0277475332765615	0.0228641260149805	HRAS	1
BP	GO:0035418	protein localization to synapse	1/8	67/18800	0.0281627152843434	0.0281627152843434	0.0229981106641086	HRAS	1
BP	GO:0045600	positive regulation of fat cell differentiation	1/8	67/18800	0.0281627152843434	0.0281627152843434	0.0229981106641086	TFE3	1
BP	GO:0051851	modulation by host of symbiont process	1/8	67/18800	0.0281627152843434	0.0281627152843434	0.0229981106641086	PRKN	1
BP	GO:0070936	protein K48-linked ubiquitination	1/8	67/18800	0.0281627152843434	0.0281627152843434	0.0229981106641086	PRKN	1
BP	GO:0050709	negative regulation of protein secretion	1/8	68/18800	0.0285777421501806	0.0285777421501806	0.0232328448871299	PRKN	1
BP	GO:0060193	positive regulation of lipase activity	1/8	68/18800	0.0285777421501806	0.0285777421501806	0.0232328448871299	HRAS	1
BP	GO:0071260	cellular response to mechanical stimulus	1/8	70/18800	0.0294073306547792	0.0294073306547792	0.0238540297891305	BNIP3	1
BP	GO:0050805	negative regulation of synaptic transmission	1/8	71/18800	0.029821892392887	0.029821892392887	0.0240297502746598	PRKN	1
BP	GO:0060411	cardiac septum morphogenesis	1/8	71/18800	0.029821892392887	0.029821892392887	0.0240297502746598	TP53	1
BP	GO:2000379	positive regulation of reactive oxygen species metabolic process	1/8	71/18800	0.029821892392887	0.029821892392887	0.0240297502746598	TP53	1
BP	GO:0030330	DNA damage response, signal transduction by p53 class mediator	1/8	72/18800	0.0302362991877433	0.0302362991877433	0.0242030295406806	TP53	1
BP	GO:0051937	catecholamine transport	1/8	72/18800	0.0302362991877433	0.0302362991877433	0.0242030295406806	PRKN	1
BP	GO:1903036	positive regulation of response to wounding	1/8	72/18800	0.0302362991877433	0.0302362991877433	0.0242030295406806	HRAS	1
BP	GO:0016239	positive regulation of macroautophagy	1/8	73/18800	0.030650551088987	0.030650551088987	0.0244272502056651	BNIP3	1
BP	GO:0043462	regulation of ATP-dependent activity	1/8	73/18800	0.030650551088987	0.030650551088987	0.0244272502056651	TP53	1
BP	GO:0051865	protein autoubiquitination	1/8	75/18800	0.0314785904091337	0.0314785904091337	0.0249778518095637	PRKN	1
BP	GO:0070227	lymphocyte apoptotic process	1/8	75/18800	0.0314785904091337	0.0314785904091337	0.0249778518095637	TP53	1
BP	GO:0008344	adult locomotory behavior	1/8	76/18800	0.03189237792725	0.03189237792725	0.0251963985907718	PRKN	1
BP	GO:0030968	endoplasmic reticulum unfolded protein response	1/8	76/18800	0.03189237792725	0.03189237792725	0.0251963985907718	EIF2AK3	1
BP	GO:0006919	activation of cysteine-type endopeptidase activity involved in apoptotic process	1/8	77/18800	0.0323060107501819	0.0323060107501819	0.0253581663329468	EIF2AK3	1
BP	GO:0032729	positive regulation of interferon-gamma production	1/8	77/18800	0.0323060107501819	0.0323060107501819	0.0253581663329468	HRAS	1
BP	GO:1903201	regulation of oxidative stress-induced cell death	1/8	77/18800	0.0323060107501819	0.0323060107501819	0.0253581663329468	PRKN	1
BP	GO:0006513	protein monoubiquitination	1/8	78/18800	0.0327194889275039	0.0327194889275039	0.0255724941696777	PRKN	1
BP	GO:0033077	T cell differentiation in thymus	1/8	78/18800	0.0327194889275039	0.0327194889275039	0.0255724941696777	TP53	1
BP	GO:0006970	response to osmotic stress	1/8	79/18800	0.0331328125087762	0.0331328125087762	0.0257848698336405	TP53	1
BP	GO:0048145	regulation of fibroblast proliferation	1/8	79/18800	0.0331328125087762	0.0331328125087762	0.0257848698336405	TP53	1
BP	GO:0001570	vasculogenesis	1/8	80/18800	0.0335459815435463	0.0335459815435463	0.0259953182845846	RRAS	1
BP	GO:0006367	transcription initiation from RNA polymerase II promoter	1/8	80/18800	0.0335459815435463	0.0335459815435463	0.0259953182845846	TP53	1
BP	GO:0006446	regulation of translational initiation	1/8	81/18800	0.0339589960813481	0.0339589960813481	0.0260383659704076	EIF2AK3	1
BP	GO:0030512	negative regulation of transforming growth factor beta receptor signaling pathway	1/8	81/18800	0.0339589960813481	0.0339589960813481	0.0260383659704076	TP53	1
BP	GO:0031016	pancreas development	1/8	81/18800	0.0339589960813481	0.0339589960813481	0.0260383659704076	EIF2AK3	1
BP	GO:0044773	mitotic DNA damage checkpoint signaling	1/8	81/18800	0.0339589960813481	0.0339589960813481	0.0260383659704076	TP53	1
BP	GO:0048144	fibroblast proliferation	1/8	81/18800	0.0339589960813481	0.0339589960813481	0.0260383659704076	TP53	1
BP	GO:0015844	monoamine transport	1/8	83/18800	0.034784561864118	0.034784561864118	0.0265039823937125	PRKN	1
BP	GO:0032092	positive regulation of protein binding	1/8	83/18800	0.034784561864118	0.034784561864118	0.0265039823937125	PRKN	1
BP	GO:0048678	response to axon injury	1/8	83/18800	0.034784561864118	0.034784561864118	0.0265039823937125	BNIP3	1
BP	GO:0061053	somite development	1/8	84/18800	0.0351971132080877	0.0351971132080877	0.0266510584746654	TP53	1
BP	GO:0097194	execution phase of apoptosis	1/8	84/18800	0.0351971132080877	0.0351971132080877	0.0266510584746654	TP53	1
BP	GO:1900182	positive regulation of protein localization to nucleus	1/8	84/18800	0.0351971132080877	0.0351971132080877	0.0266510584746654	EIF2AK3	1
BP	GO:0007032	endosome organization	1/8	85/18800	0.0356095102530941	0.0356095102530941	0.0266859227800965	PRKN	1
BP	GO:0010507	negative regulation of autophagy	1/8	85/18800	0.0356095102530941	0.0356095102530941	0.0266859227800965	TP53	1
BP	GO:0044774	mitotic DNA integrity checkpoint signaling	1/8	85/18800	0.0356095102530941	0.0356095102530941	0.0266859227800965	TP53	1
BP	GO:2000106	regulation of leukocyte apoptotic process	1/8	85/18800	0.0356095102530941	0.0356095102530941	0.0266859227800965	TP53	1
BP	GO:2000177	regulation of neural precursor cell proliferation	1/8	85/18800	0.0356095102530941	0.0356095102530941	0.0266859227800965	TP53	1
BP	GO:0034103	regulation of tissue remodeling	1/8	86/18800	0.0360217530486043	0.0360217530486043	0.0268292467007149	TP53	1
BP	GO:0046928	regulation of neurotransmitter secretion	1/8	86/18800	0.0360217530486043	0.0360217530486043	0.0268292467007149	PRKN	1
BP	GO:2000134	negative regulation of G1/S transition of mitotic cell cycle	1/8	86/18800	0.0360217530486043	0.0360217530486043	0.0268292467007149	TP53	1
BP	GO:1901216	positive regulation of neuron death	1/8	87/18800	0.0364338416440737	0.0364338416440737	0.0270807931446821	TP53	1
BP	GO:0007029	endoplasmic reticulum organization	1/8	88/18800	0.0368457760889433	0.0368457760889433	0.0272203235332004	EIF2AK3	1
BP	GO:0034644	cellular response to UV	1/8	88/18800	0.0368457760889433	0.0368457760889433	0.0272203235332004	TP53	1
BP	GO:0051262	protein tetramerization	1/8	88/18800	0.0368457760889433	0.0368457760889433	0.0272203235332004	TP53	1
BP	GO:1903578	regulation of ATP metabolic process	1/8	89/18800	0.0372575564326418	0.0372575564326418	0.0274688142460986	TP53	1
BP	GO:0060191	regulation of lipase activity	1/8	90/18800	0.0376691827245845	0.0376691827245845	0.0276603081975939	HRAS	1
BP	GO:0070301	cellular response to hydrogen peroxide	1/8	90/18800	0.0376691827245845	0.0376691827245845	0.0276603081975939	BNIP3	1
BP	GO:0042147	retrograde transport, endosome to Golgi	1/8	91/18800	0.0380806550141732	0.0380806550141732	0.027850151415988	PRKN	1
BP	GO:1903351	cellular response to dopamine	1/8	91/18800	0.0380806550141732	0.0380806550141732	0.027850151415988	PRKN	1
BP	GO:0032436	positive regulation of proteasomal ubiquitin-dependent protein catabolic process	1/8	92/18800	0.0384919733507965	0.0384919733507965	0.0279266571175835	PRKN	1
BP	GO:0051952	regulation of amine transport	1/8	92/18800	0.0384919733507965	0.0384919733507965	0.0279266571175835	PRKN	1
BP	GO:1900407	regulation of cellular response to oxidative stress	1/8	92/18800	0.0384919733507965	0.0384919733507965	0.0279266571175835	PRKN	1
BP	GO:1903350	response to dopamine	1/8	92/18800	0.0384919733507965	0.0384919733507965	0.0279266571175835	PRKN	1
BP	GO:0035249	synaptic transmission, glutamatergic	1/8	94/18800	0.0393141483626367	0.0393141483626367	0.0284099735452638	PRKN	1
BP	GO:0048709	oligodendrocyte differentiation	1/8	94/18800	0.0393141483626367	0.0393141483626367	0.0284099735452638	BNIP3	1
BP	GO:0030316	osteoclast differentiation	1/8	96/18800	0.0401357081549507	0.0401357081549507	0.028832046136433	TFE3	1
BP	GO:0046330	positive regulation of JNK cascade	1/8	96/18800	0.0401357081549507	0.0401357081549507	0.028832046136433	HRAS	1
BP	GO:1902414	protein localization to cell junction	1/8	96/18800	0.0401357081549507	0.0401357081549507	0.028832046136433	HRAS	1
BP	GO:1902807	negative regulation of cell cycle G1/S phase transition	1/8	97/18800	0.0405462574671168	0.0405462574671168	0.0290696334099097	TP53	1
BP	GO:0016575	histone deacetylation	1/8	98/18800	0.0409566531223736	0.0409566531223736	0.0291914759096535	TP53	1
BP	GO:0021549	cerebellum development	1/8	98/18800	0.0409566531223736	0.0409566531223736	0.0291914759096535	TP53	1
BP	GO:0036473	cell death in response to oxidative stress	1/8	98/18800	0.0409566531223736	0.0409566531223736	0.0291914759096535	PRKN	1
BP	GO:0051588	regulation of neurotransmitter transport	1/8	99/18800	0.0413668951700165	0.0413668951700165	0.029426286449066	PRKN	1
BP	GO:0015837	amine transport	1/8	100/18800	0.0417769836593295	0.0417769836593295	0.029660072527194	PRKN	1
BP	GO:0006626	protein targeting to mitochondrion	1/8	101/18800	0.042186918639582	0.042186918639582	0.0297193807376471	PRKN	1
BP	GO:0008630	intrinsic apoptotic signaling pathway in response to DNA damage	1/8	101/18800	0.042186918639582	0.042186918639582	0.0297193807376471	TP53	1
BP	GO:0051702	biological process involved in interaction with symbiont	1/8	101/18800	0.042186918639582	0.042186918639582	0.0297193807376471	PRKN	1
BP	GO:1902882	regulation of response to oxidative stress	1/8	101/18800	0.042186918639582	0.042186918639582	0.0297193807376471	PRKN	1
BP	GO:0062014	negative regulation of small molecule metabolic process	1/8	102/18800	0.0425967001600315	0.0425967001600315	0.0298924211649344	TP53	1
BP	GO:2001243	negative regulation of intrinsic apoptotic signaling pathway	1/8	102/18800	0.0425967001600315	0.0425967001600315	0.0298924211649344	PRKN	1
BP	GO:0031058	positive regulation of histone modification	1/8	103/18800	0.0430063282699213	0.0430063282699213	0.030064025823604	TP53	1
BP	GO:0035282	segmentation	1/8	103/18800	0.0430063282699213	0.0430063282699213	0.030064025823604	TP53	1
BP	GO:0006576	cellular biogenic amine metabolic process	1/8	105/18800	0.0438251244549311	0.0438251244549311	0.0304610145869951	PRKN	1
BP	GO:0071868	cellular response to monoamine stimulus	1/8	105/18800	0.0438251244549311	0.0438251244549311	0.0304610145869951	PRKN	1
BP	GO:0071870	cellular response to catecholamine stimulus	1/8	105/18800	0.0438251244549311	0.0438251244549311	0.0304610145869951	PRKN	1
BP	GO:0003279	cardiac septum development	1/8	106/18800	0.0442342926284731	0.0442342926284731	0.0305124905292099	TP53	1
BP	GO:0032231	regulation of actin filament bundle assembly	1/8	106/18800	0.0442342926284731	0.0442342926284731	0.0305124905292099	PRKN	1
BP	GO:0051341	regulation of oxidoreductase activity	1/8	106/18800	0.0442342926284731	0.0442342926284731	0.0305124905292099	PRKN	1
BP	GO:0120034	positive regulation of plasma membrane bounded cell projection assembly	1/8	106/18800	0.0442342926284731	0.0442342926284731	0.0305124905292099	HRAS	1
BP	GO:0000045	autophagosome assembly	1/8	107/18800	0.0446433075882982	0.0446433075882982	0.0306784199117203	GABARAPL1	1
BP	GO:0022037	metencephalon development	1/8	107/18800	0.0446433075882982	0.0446433075882982	0.0306784199117203	TP53	1
BP	GO:0071867	response to monoamine	1/8	108/18800	0.0450521693835846	0.0450521693835846	0.0307274800053622	PRKN	1
BP	GO:0071869	response to catecholamine	1/8	108/18800	0.0450521693835846	0.0450521693835846	0.0307274800053622	PRKN	1
BP	GO:1902749	regulation of cell cycle G2/M phase transition	1/8	108/18800	0.0450521693835846	0.0450521693835846	0.0307274800053622	TP53	1
BP	GO:2000060	positive regulation of ubiquitin-dependent protein catabolic process	1/8	108/18800	0.0450521693835846	0.0450521693835846	0.0307274800053622	PRKN	1
BP	GO:0036503	ERAD pathway	1/8	109/18800	0.0454608780634974	0.0454608780634974	0.0308905416535155	PRKN	1
BP	GO:0071887	leukocyte apoptotic process	1/8	109/18800	0.0454608780634974	0.0454608780634974	0.0308905416535155	TP53	1
BP	GO:0002062	chondrocyte differentiation	1/8	110/18800	0.0458694336771881	0.0458694336771881	0.0311101128144802	EIF2AK3	1
BP	GO:0031532	actin cytoskeleton reorganization	1/8	111/18800	0.046277836273795	0.046277836273795	0.0312706402709366	HRAS	1
BP	GO:1905037	autophagosome organization	1/8	111/18800	0.046277836273795	0.046277836273795	0.0312706402709366	GABARAPL1	1
BP	GO:0021987	cerebral cortex development	1/8	112/18800	0.0466860859024434	0.0466860859024434	0.0314880813299131	BNIP3	1
BP	GO:0018958	phenol-containing compound metabolic process	1/8	113/18800	0.0470941826122456	0.0470941826122456	0.0317046155926393	PRKN	1
BP	GO:0000077	DNA damage checkpoint signaling	1/8	115/18800	0.0479099174716934	0.0479099174716934	0.0321942735389511	TP53	1
BP	GO:0002286	T cell activation involved in immune response	1/8	116/18800	0.0483175557194976	0.0483175557194976	0.0322303340639024	TP53	1
BP	GO:0043406	positive regulation of MAP kinase activity	1/8	116/18800	0.0483175557194976	0.0483175557194976	0.0322303340639024	HRAS	1
BP	GO:0044106	cellular amine metabolic process	1/8	116/18800	0.0483175557194976	0.0483175557194976	0.0322303340639024	PRKN	1
BP	GO:1901800	positive regulation of proteasomal protein catabolic process	1/8	116/18800	0.0483175557194976	0.0483175557194976	0.0322303340639024	PRKN	1
BP	GO:0002761	regulation of myeloid leukocyte differentiation	1/8	117/18800	0.0487250412447731	0.0487250412447731	0.0322657689391225	TFE3	1
BP	GO:0032609	interferon-gamma production	1/8	117/18800	0.0487250412447731	0.0487250412447731	0.0322657689391225	HRAS	1
BP	GO:0032649	regulation of interferon-gamma production	1/8	117/18800	0.0487250412447731	0.0487250412447731	0.0322657689391225	HRAS	1
BP	GO:0042752	regulation of circadian rhythm	1/8	117/18800	0.0487250412447731	0.0487250412447731	0.0322657689391225	TP53	1
BP	GO:0006476	protein deacetylation	1/8	118/18800	0.0491323740965655	0.0491323740965655	0.0323590014988325	TP53	1
BP	GO:0032368	regulation of lipid transport	1/8	118/18800	0.0491323740965655	0.0491323740965655	0.0323590014988325	PRKN	1
BP	GO:0071346	cellular response to interferon-gamma	1/8	118/18800	0.0491323740965655	0.0491323740965655	0.0323590014988325	TP53	1
BP	GO:2000278	regulation of DNA biosynthetic process	1/8	119/18800	0.0495395543239092	0.0495395543239092	0.0325682800609398	TP53	1
BP	GO:0006413	translational initiation	1/8	120/18800	0.0499465819758232	0.0499465819758232	0.0326321336524727	EIF2AK3	1
BP	GO:0072655	establishment of protein localization to mitochondrion	1/8	120/18800	0.0499465819758232	0.0499465819758232	0.0326321336524727	PRKN	1
CC	GO:0005741	mitochondrial outer membrane	2/8	205/19594	0.00292613100421728	0.00292613100421728	0.0149778603442326	BNIP3/PRKN	2
CC	GO:0031968	organelle outer membrane	2/8	232/19594	0.00372914251673114	0.00372914251673114	0.0149778603442326	BNIP3/PRKN	2
CC	GO:0019867	outer membrane	2/8	234/19594	0.00379230215043815	0.00379230215043815	0.0149778603442326	BNIP3/PRKN	2
CC	GO:0014069	postsynaptic density	2/8	318/19594	0.00689197115154294	0.00689197115154294	0.0149778603442326	BNIP3/PRKN	2
CC	GO:0032279	asymmetric synapse	2/8	323/19594	0.00710346656257722	0.00710346656257722	0.0149778603442326	BNIP3/PRKN	2
CC	GO:0099572	postsynaptic specialization	2/8	341/19594	0.00788937472682295	0.00788937472682295	0.0149778603442326	BNIP3/PRKN	2
CC	GO:0098984	neuron to neuron synapse	2/8	347/19594	0.00815981978392935	0.00815981978392935	0.0149778603442326	BNIP3/PRKN	2
CC	GO:0031307	integral component of mitochondrial outer membrane	1/8	24/19594	0.00975874839666568	0.00975874839666568	0.0149778603442326	BNIP3	1
CC	GO:0031301	integral component of organelle membrane	2/8	382/19594	0.00982077727006498	0.00982077727006498	0.0149778603442326	BNIP3/EIF2AK3	2
CC	GO:0031306	intrinsic component of mitochondrial outer membrane	1/8	25/19594	0.0101635480907293	0.0101635480907293	0.0149778603442326	BNIP3	1
CC	GO:0031300	intrinsic component of organelle membrane	2/8	412/19594	0.0113559489104957	0.0113559489104957	0.0152137114590373	BNIP3/EIF2AK3	2
CC	GO:0016235	aggresome	1/8	35/19594	0.0142035883347645	0.0142035883347645	0.0165583131426986	PRKN	1
CC	GO:1905360	GTPase complex	1/8	36/19594	0.0146067976651663	0.0146067976651663	0.0165583131426986	HRAS	1
CC	GO:0000421	autophagosome membrane	1/8	51/19594	0.0206376448854663	0.0206376448854663	0.0217238367215434	GABARAPL1	1
CC	GO:0005657	replication fork	1/8	60/19594	0.0242406295109102	0.0242406295109102	0.0238153553089644	TP53	1
CC	GO:0035861	site of double-strand break	1/8	73/19594	0.0294244638156901	0.0294244638156901	0.025066799736105	TP53	1
CC	GO:0016234	inclusion body	1/8	74/19594	0.0298222202979129	0.0298222202979129	0.025066799736105	PRKN	1
CC	GO:0017053	transcription repressor complex	1/8	76/19594	0.0306173053919568	0.0306173053919568	0.025066799736105	TP53	1
CC	GO:0032592	integral component of mitochondrial membrane	1/8	88/19594	0.0353758539849125	0.0353758539849125	0.0266493352799072	BNIP3	1
CC	GO:0098573	intrinsic component of mitochondrial membrane	1/8	90/19594	0.0361669550227313	0.0361669550227313	0.0266493352799072	BNIP3	1
CC	GO:0090734	site of DNA damage	1/8	97/19594	0.0389313399030835	0.0389313399030835	0.0273202385284797	TP53	1
CC	GO:0016605	PML body	1/8	105/19594	0.0420821398300874	0.0420821398300874	0.0275282193963732	TP53	1
CC	GO:0016363	nuclear matrix	1/8	109/19594	0.0436541475826742	0.0436541475826742	0.0275282193963732	TP53	1
CC	GO:0005776	autophagosome	1/8	112/19594	0.0448316715883792	0.0448316715883792	0.0275282193963732	GABARAPL1	1
MF	GO:0031625	ubiquitin protein ligase binding	3/8	298/18410	0.000221382644870441	0.000221382644870441	0.00279586308979918	GABARAPL1/PRKN/TP53	3
MF	GO:0044389	ubiquitin-like protein ligase binding	3/8	317/18410	0.000265606993530922	0.000265606993530922	0.00279586308979918	GABARAPL1/PRKN/TP53	3
MF	GO:0019003	GDP binding	2/8	73/18410	0.000427587674769934	0.000427587674769934	0.0030006152615434	HRAS/RRAS	2
MF	GO:0051087	chaperone binding	2/8	106/18410	0.000898973247137406	0.000898973247137406	0.00443094850781278	PRKN/TP53	2
MF	GO:0031072	heat shock protein binding	2/8	123/18410	0.00120756261084323	0.00120756261084323	0.00443094850781278	EIF2AK3/PRKN	2
MF	GO:0042826	histone deacetylase binding	2/8	126/18410	0.00126660637004986	0.00126660637004986	0.00443094850781278	PRKN/TP53	2
MF	GO:0002020	protease binding	2/8	136/18410	0.00147329037884775	0.00147329037884775	0.00443094850781278	PRKN/TP53	2
MF	GO:0019903	protein phosphatase binding	2/8	148/18410	0.00174124563730085	0.00174124563730085	0.00458222536131802	EIF2AK3/TP53	2
MF	GO:0019902	phosphatase binding	2/8	193/18410	0.00293685750390993	0.00293685750390993	0.00686984211440919	EIF2AK3/TP53	2
MF	GO:0001094	TFIID-class transcription factor complex binding	1/8	10/18410	0.00433803527220233	0.00433803527220233	0.00830245985110495	TP53	1
MF	GO:0030957	Tat protein binding	1/8	10/18410	0.00433803527220233	0.00433803527220233	0.00830245985110495	GABARAPL1	1
MF	GO:0097371	MDM2/MDM4 family protein binding	1/8	11/18410	0.00477093177860555	0.00477093177860555	0.00837005575193956	TP53	1
MF	GO:0140666	annealing activity	1/8	13/18410	0.00563623075160635	0.00563623075160635	0.00912749919288478	TP53	1
MF	GO:0050811	GABA receptor binding	1/8	17/18410	0.0073648540417981	0.0073648540417981	0.0102302920500668	GABARAPL1	1
MF	GO:0003924	GTPase activity	2/8	336/18410	0.00864699808181801	0.00864699808181801	0.0102302920500668	HRAS/RRAS	2
MF	GO:1990381	ubiquitin-specific protease binding	1/8	21/18410	0.00909084731908671	0.00909084731908671	0.0102302920500668	PRKN	1
MF	GO:0061629	RNA polymerase II-specific DNA-binding transcription factor binding	2/8	348/18410	0.00925235746007069	0.00925235746007069	0.0102302920500668	GABARAPL1/TP53	2
MF	GO:0035035	histone acetyltransferase binding	1/8	23/18410	0.0099528587750829	0.0099528587750829	0.0102302920500668	TP53	1
MF	GO:0043274	phospholipase binding	1/8	23/18410	0.0099528587750829	0.0099528587750829	0.0102302920500668	PRKN	1
MF	GO:0001091	RNA polymerase II general transcription initiation factor binding	1/8	24/18410	0.010383618394912	0.010383618394912	0.0102302920500668	TP53	1
MF	GO:0015631	tubulin binding	2/8	376/18410	0.0107376131074282	0.0107376131074282	0.0102302920500668	GABARAPL1/PRKN	2
MF	GO:0005525	GTP binding	2/8	379/18410	0.0109027266825218	0.0109027266825218	0.0102302920500668	HRAS/RRAS	2
MF	GO:0097602	cullin family protein binding	1/8	26/18410	0.0112446456859161	0.0112446456859161	0.0102302920500668	PRKN	1
MF	GO:0019001	guanyl nucleotide binding	2/8	401/18410	0.0121484718094544	0.0121484718094544	0.0102302920500668	HRAS/RRAS	2
MF	GO:0032561	guanyl ribonucleotide binding	2/8	401/18410	0.0121484718094544	0.0121484718094544	0.0102302920500668	HRAS/RRAS	2
MF	GO:0051721	protein phosphatase 2A binding	1/8	30/18410	0.0129647339714171	0.0129647339714171	0.0104977603007426	TP53	1
MF	GO:0031624	ubiquitin conjugating enzyme binding	1/8	32/18410	0.0138237958214533	0.0138237958214533	0.0107787881648759	PRKN	1
MF	GO:0097718	disordered domain specific binding	1/8	35/18410	0.0151111619328165	0.0151111619328165	0.010790578512955	TP53	1
MF	GO:0001228	DNA-binding transcription activator activity, RNA polymerase II-specific	2/8	462/18410	0.0159173601902954	0.0159173601902954	0.010790578512955	TFE3/TP53	2
MF	GO:0001216	DNA-binding transcription activator activity	2/8	466/18410	0.0161803252376765	0.0161803252376765	0.010790578512955	TFE3/TP53	2
MF	GO:0044390	ubiquitin-like protein conjugating enzyme binding	1/8	38/18410	0.0163970573290531	0.0163970573290531	0.010790578512955	PRKN	1
MF	GO:0140297	DNA-binding transcription factor binding	2/8	470/18410	0.0164452051008892	0.0164452051008892	0.010790578512955	GABARAPL1/TP53	2
MF	GO:0003925	G protein activity	1/8	40/18410	0.0172535045739355	0.0172535045739355	0.010790578512955	HRAS	1
MF	GO:0048487	beta-tubulin binding	1/8	41/18410	0.01768148345055	0.01768148345055	0.010790578512955	GABARAPL1	1
MF	GO:0001046	core promoter sequence-specific DNA binding	1/8	42/18410	0.0181092992343378	0.0181092992343378	0.010790578512955	TP53	1
MF	GO:0051879	Hsp90 protein binding	1/8	43/18410	0.0185369519785736	0.0185369519785736	0.010790578512955	EIF2AK3	1
MF	GO:0030544	Hsp70 protein binding	1/8	44/18410	0.0189644417365183	0.0189644417365183	0.010790578512955	PRKN	1
MF	GO:0140296	general transcription initiation factor binding	1/8	52/18410	0.0223784986800826	0.0223784986800826	0.0123980602105721	TP53	1
MF	GO:0005507	copper ion binding	1/8	61/18410	0.0262068822583446	0.0262068822583446	0.0138926061477562	TP53	1
MF	GO:1990841	promoter-specific chromatin binding	1/8	62/18410	0.0266314473540958	0.0266314473540958	0.0138926061477562	TP53	1
MF	GO:0043621	protein self-association	1/8	63/18410	0.0270558504727553	0.0270558504727553	0.0138926061477562	TP53	1
MF	GO:0002039	p53 binding	1/8	66/18410	0.0283280884958262	0.0283280884958262	0.0141995431056773	TP53	1
MF	GO:0001098	basal transcription machinery binding	1/8	74/18410	0.0317136094294329	0.0317136094294329	0.0151739758035564	TP53	1
MF	GO:0001099	basal RNA polymerase II transcription machinery binding	1/8	74/18410	0.0317136094294329	0.0317136094294329	0.0151739758035564	TP53	1
MF	GO:0030971	receptor tyrosine kinase binding	1/8	76/18410	0.0325583751822248	0.0325583751822248	0.0152319883893449	TP53	1
MF	GO:0030165	PDZ domain binding	1/8	82/18410	0.0350888044453029	0.0350888044453029	0.0160589494028846	PRKN	1
MF	GO:0008013	beta-catenin binding	1/8	86/18410	0.0367725381760374	0.0367725381760374	0.0164714616689977	PRKN	1
MF	GO:0043130	ubiquitin binding	1/8	96/18410	0.0409706301819297	0.0409706301819297	0.0179695746411972	PRKN	1
MF	GO:0047485	protein N-terminus binding	1/8	105/18410	0.0447352157372084	0.0447352157372084	0.019220286031024	TP53	1
MF	GO:1990782	protein tyrosine kinase binding	1/8	113/18410	0.0480706523776336	0.0480706523776336	0.0202402746853194	TP53	1
MF	GO:0032182	ubiquitin-like protein binding	1/8	116/18410	0.0493188113307071	0.0493188113307071	0.0203586424481763	PRKN	1
