# Supplementary material for: TFE3 and TP53 were novel diagnostic biomarkers related to mitochondrial autophagy in chronic rhinosinusitis with nasal polyps
Source: Front Genet. 2024 Oct 8;15:1423778. doi: 10.3389/fgene.2024.1423778 (PMC11493635; doi:10.3389/fgene.2024.1423778)
Supplement: Supplementary file 1 [file DataSheet3.ZIP › 原始数据-上传frontiers in genetics/02_result/02_Venn/KEGG_venn_enrich.csv]

ID	Description	GeneRatio	BgRatio	pvalue	p.adjust	qvalue	geneID	Count
hsa04137	Mitophagy - animal	8/8	72/8621	1.58682403399911e-17	1.58682403399911e-17	9.01984187746865e-16	BNIP3/EIF2AK3/GABARAPL1/HRAS/PRKN/RRAS/TFE3/TP53	8
hsa04140	Autophagy - animal	5/8	165/8621	1.29254969690267e-07	1.29254969690267e-07	3.67356229646022e-06	BNIP3/EIF2AK3/GABARAPL1/HRAS/RRAS	5
hsa04068	FoxO signaling pathway	3/8	131/8621	0.000181626041497711	0.000181626041497711	0.00288408764416806	BNIP3/GABARAPL1/HRAS	3
hsa04210	Apoptosis	3/8	136/8621	0.000202954315700715	0.000202954315700715	0.00288408764416806	EIF2AK3/HRAS/TP53	3
hsa04218	Cellular senescence	3/8	156/8621	0.000304497009889894	0.000304497009889894	0.00299519092004142	HRAS/RRAS/TP53	3
hsa05160	Hepatitis C	3/8	158/8621	0.000316159041559928	0.000316159041559928	0.00299519092004142	EIF2AK3/HRAS/TP53	3
hsa05216	Thyroid cancer	2/8	37/8621	0.000493785036463356	0.000493785036463356	0.00400968300286033	HRAS/TP53	2
hsa05219	Bladder cancer	2/8	41/8621	0.000606834560510877	0.000606834560510877	0.00429088624093048	HRAS/TP53	2
hsa05205	Proteoglycans in cancer	3/8	205/8621	0.000679390321480659	0.000679390321480659	0.00429088624093048	HRAS/RRAS/TP53	3
hsa05417	Lipid and atherosclerosis	3/8	215/8621	0.000780829075516283	0.000780829075516283	0.00443839685030308	EIF2AK3/HRAS/TP53	3
hsa05213	Endometrial cancer	2/8	58/8621	0.00121366131713424	0.00121366131713424	0.00620798429560841	HRAS/TP53	2
hsa05012	Parkinson disease	3/8	266/8621	0.00144967105524287	0.00144967105524287	0.00620798429560841	EIF2AK3/PRKN/TP53	3
hsa05211	Renal cell carcinoma	2/8	69/8621	0.00171368585465784	0.00171368585465784	0.00620798429560841	HRAS/TFE3	2
hsa05230	Central carbon metabolism in cancer	2/8	70/8621	0.00176326811804983	0.00176326811804983	0.00620798429560841	HRAS/TP53	2
hsa05218	Melanoma	2/8	72/8621	0.00186448152379504	0.00186448152379504	0.00620798429560841	HRAS/TP53	2
hsa05223	Non-small cell lung cancer	2/8	72/8621	0.00186448152379504	0.00186448152379504	0.00620798429560841	HRAS/TP53	2
hsa05214	Glioma	2/8	75/8621	0.00202140903065289	0.00202140903065289	0.00620798429560841	HRAS/TP53	2
hsa04010	MAPK signaling pathway	3/8	301/8621	0.00207091735527262	0.00207091735527262	0.00620798429560841	HRAS/RRAS/TP53	3
hsa05220	Chronic myeloid leukemia	2/8	76/8621	0.00207507623214318	0.00207507623214318	0.00620798429560841	HRAS/TP53	2
hsa05210	Colorectal cancer	2/8	86/8621	0.00264884219949612	0.00264884219949612	0.00752828835646267	HRAS/TP53	2
hsa04211	Longevity regulating pathway	2/8	89/8621	0.00283403449337326	0.00283403449337326	0.00767107080913063	HRAS/TP53	2
hsa05215	Prostate cancer	2/8	97/8621	0.00335705525463963	0.00335705525463963	0.00844929202086113	HRAS/TP53	2
hsa01522	Endocrine resistance	2/8	98/8621	0.00342539918956046	0.00342539918956046	0.00844929202086113	HRAS/TP53	2
hsa05014	Amyotrophic lateral sclerosis	3/8	364/8621	0.00356747885325248	0.00356747885325248	0.00844929202086113	EIF2AK3/PRKN/TP53	3
hsa04625	C-type lectin receptor signaling pathway	2/8	104/8621	0.0038492044461855	0.0038492044461855	0.00875187537237966	HRAS/RRAS	2
hsa04722	Neurotrophin signaling pathway	2/8	119/8621	0.00501067338446557	0.00501067338446557	0.0105085146255757	HRAS/TP53	2
hsa04071	Sphingolipid signaling pathway	2/8	121/8621	0.00517641646370951	0.00517641646370951	0.0105085146255757	HRAS/TP53	2
hsa04919	Thyroid hormone signaling pathway	2/8	121/8621	0.00517641646370951	0.00517641646370951	0.0105085146255757	HRAS/TP53	2
hsa05162	Measles	2/8	138/8621	0.00668686928411614	0.00668686928411614	0.0128488304655569	EIF2AK3/TP53	2
hsa04371	Apelin signaling pathway	2/8	139/8621	0.00678132719015505	0.00678132719015505	0.0128488304655569	HRAS/RRAS	2
hsa05224	Breast cancer	2/8	147/8621	0.00755913088383278	0.00755913088383278	0.0129728697285782	HRAS/TP53	2
hsa05022	Pathways of neurodegeneration - multiple diseases	3/8	476/8621	0.0076030672366737	0.0076030672366737	0.0129728697285782	EIF2AK3/HRAS/PRKN	3
hsa04072	Phospholipase D signaling pathway	2/8	148/8621	0.00765911001899786	0.00765911001899786	0.0129728697285782	HRAS/RRAS	2
hsa05226	Gastric cancer	2/8	149/8621	0.00775969800431622	0.00775969800431622	0.0129728697285782	HRAS/TP53	2
hsa05161	Hepatitis B	2/8	162/8621	0.00912232930678987	0.00912232930678987	0.014815211505764	HRAS/TP53	2
hsa05225	Hepatocellular carcinoma	2/8	168/8621	0.00978533144145454	0.00978533144145454	0.0152058840378582	HRAS/TP53	2
hsa04141	Protein processing in endoplasmic reticulum	2/8	169/8621	0.00989790414686509	0.00989790414686509	0.0152058840378582	EIF2AK3/PRKN	2
hsa04360	Axon guidance	2/8	182/8621	0.0114146826458015	0.0114146826458015	0.017074594539426	HRAS/RRAS	2
hsa05202	Transcriptional misregulation in cancer	2/8	193/8621	0.0127744870243966	0.0127744870243966	0.0183337569902999	TFE3/TP53	2
hsa05167	Kaposi sarcoma-associated herpesvirus infection	2/8	194/8621	0.0129015326968777	0.0129015326968777	0.0183337569902999	HRAS/TP53	2
hsa05203	Viral carcinogenesis	2/8	204/8621	0.0142030478297532	0.0142030478297532	0.0196910034096707	HRAS/TP53	2
hsa04015	Rap1 signaling pathway	2/8	210/8621	0.0150108234779647	0.0150108234779647	0.0203154001957417	HRAS/RRAS	2
hsa05166	Human T-cell leukemia virus 1 infection	2/8	222/8621	0.0166859449001611	0.0166859449001611	0.0220573078239584	HRAS/TP53	2
hsa05163	Human cytomegalovirus infection	2/8	225/8621	0.0171169992294946	0.0171169992294946	0.0221128698180073	HRAS/TP53	2
hsa04810	Regulation of actin cytoskeleton	2/8	229/8621	0.0176992990889244	0.0176992990889244	0.0223570093754834	HRAS/RRAS	2
hsa04014	Ras signaling pathway	2/8	236/8621	0.0187389620605996	0.0187389620605996	0.0231556968254549	HRAS/RRAS	2
hsa05131	Shigellosis	2/8	247/8621	0.0204251697447684	0.0204251697447684	0.0245588295352853	BNIP3/TP53	2
hsa05132	Salmonella infection	2/8	249/8621	0.0207385671631298	0.0207385671631298	0.0245588295352853	HRAS/RRAS	2
hsa04136	Autophagy - other	1/8	32/8621	0.0293237517145921	0.0293237517145921	0.034016811870848	GABARAPL1	1
hsa05206	MicroRNAs in cancer	2/8	310/8621	0.0312649968465164	0.0312649968465164	0.0355433648360397	HRAS/TP53	2
hsa05165	Human papillomavirus infection	2/8	331/8621	0.0353029202976037	0.0353029202976037	0.0393469080716326	HRAS/TP53	2
hsa04216	Ferroptosis	1/8	41/8621	0.0374342649912662	0.0374342649912662	0.0409200467515866	TP53	1
hsa04151	PI3K-Akt signaling pathway	2/8	359/8621	0.0409968186625563	0.0409968186625563	0.043968782676823	HRAS/TP53	2
hsa05010	Alzheimer disease	2/8	384/8621	0.0463675118838726	0.0463675118838726	0.0488079072461817	EIF2AK3/HRAS	2
