# Supplementary material for: TFE3 and TP53 were novel diagnostic biomarkers related to mitochondrial autophagy in chronic rhinosinusitis with nasal polyps
Source: Front Genet. 2024 Oct 8;15:1423778. doi: 10.3389/fgene.2024.1423778 (PMC11493635; doi:10.3389/fgene.2024.1423778)
Supplement: Supplementary file 1 [file DataSheet3.ZIP › 原始数据-上传frontiers in genetics/02_result/02_Venn/string_interactions_short.tsv]

#node1	node2	node1_string_id	node2_string_id	neighborhood_on_chromosome	gene_fusion	phylogenetic_cooccurrence	homology	coexpression	experimentally_determined_interaction	database_annotated	automated_textmining	combined_score
BNIP3	TP53	9606.ENSP00000357625	9606.ENSP00000269305	0	0	0	0	0	0	0	0.582	0.582
BNIP3	PRKN	9606.ENSP00000357625	9606.ENSP00000355865	0	0	0	0	0.086	0.226	0	0.737	0.798
BNIP3	GABARAPL1	9606.ENSP00000357625	9606.ENSP00000411256	0	0	0	0	0.072	0	0.900	0.968	0.996
EIF2AK3	TP53	9606.ENSP00000307235	9606.ENSP00000269305	0	0	0	0	0.087	0	0	0.609	0.627
EIF2AK3	HRAS	9606.ENSP00000307235	9606.ENSP00000407586	0	0	0	0	0.055	0	0	0.410	0.418
GABARAPL1	TP53	9606.ENSP00000411256	9606.ENSP00000269305	0	0	0	0	0	0	0	0.419	0.418
GABARAPL1	TFE3	9606.ENSP00000411256	9606.ENSP00000314129	0	0	0	0	0.072	0	0	0.390	0.410
GABARAPL1	PRKN	9606.ENSP00000411256	9606.ENSP00000355865	0	0	0	0	0.043	0	0	0.620	0.621
HRAS	TP53	9606.ENSP00000407586	9606.ENSP00000269305	0	0	0	0	0.083	0.292	0	0.894	0.925
PRKN	TP53	9606.ENSP00000355865	9606.ENSP00000269305	0	0	0	0	0	0.338	0	0.653	0.760
TFE3	TP53	9606.ENSP00000314129	9606.ENSP00000269305	0	0	0	0	0	0.069	0	0.401	0.418
