# Supplementary material for: TFE3 and TP53 were novel diagnostic biomarkers related to mitochondrial autophagy in chronic rhinosinusitis with nasal polyps
Source: Front Genet. 2024 Oct 8;15:1423778. doi: 10.3389/fgene.2024.1423778 (PMC11493635; doi:10.3389/fgene.2024.1423778)
Supplement: Supplementary file 1 [file DataSheet3.ZIP › 原始数据-上传frontiers in genetics/02_result/03_Machine/lasso_voefficients.csv]

x
2.14454310596394
-0.72603982623046
-0.898194740175358
-0.262182210798906
-1.16354572290573
1.34915274212701
0.700023092515382
