# Supplementary material for: TFE3 and TP53 were novel diagnostic biomarkers related to mitochondrial autophagy in chronic rhinosinusitis with nasal polyps
Source: Front Genet. 2024 Oct 8;15:1423778. doi: 10.3389/fgene.2024.1423778 (PMC11493635; doi:10.3389/fgene.2024.1423778)
Supplement: Supplementary file 1 [file DataSheet3.ZIP › 原始数据-上传frontiers in genetics/02_result/04_BP/neural.predict.csv]

	Control	CRSwNP
id	Control	CRSwNP
1	0.655912853517402	0.346230468883134
2	0.655912853517402	0.346230468883134
3	0.655912853517402	0.346230468883134
4	0.655912853517402	0.346230468883134
5	0.173002346435851	0.828912487887269
6	0.655912853517402	0.346230468883134
7	0.655912853517402	0.346230468883134
8	0.328534023288368	0.661485982282188
9	0.655912853517402	0.346230468883134
10	0.173002346435851	0.828912487887269
11	0.655912853517402	0.346230468883134
12	0.655912853517402	0.346230468883134
13	0.655912853517402	0.346230468883134
14	0.655912853517402	0.346230468883134
15	0.655912853517402	0.346230468883134
16	0.173002346435851	0.828912487887269
17	0.328534023288368	0.661485982282188
18	0.655912853517402	0.346230468883134
19	0.331133734569776	0.658688111355187
20	0.655912853517402	0.346230468883134
21	0.655912853517402	0.346230468883134
22	0.655912853517402	0.346230468883134
23	0.173002346435851	0.828912487887269
24	0.655912853517402	0.346230468883134
25	0.655912853517402	0.346230468883134
26	0.331133734569776	0.658688111355187
27	0.655912853517402	0.346230468883134
28	0.173002346435851	0.828912487887269
29	0.655912853517402	0.346230468883134
30	0.655912853517402	0.346230468883134
31	0.173002346435851	0.828912487887269
32	0.655912853517402	0.346230468883134
33	0.173002346435851	0.828912487887269
34	0.173002346435851	0.828912487887269
35	0.173002346435851	0.828912487887269
36	0.173002346435851	0.828912487887269
37	0.328534023288368	0.661485982282188
38	0.173002346435851	0.828912487887269
39	0.655912853517402	0.346230468883134
40	0.331133734569776	0.658688111355187
41	0.328534023288368	0.661485982282188
42	0.655912853517402	0.346230468883134
43	0.173002346435851	0.828912487887269
44	0.173002346435851	0.828912487887269
45	0.655912853517402	0.346230468883134
46	0.331133734569776	0.658688111355187
47	0.331133734569776	0.658688111355187
48	0.173002346435851	0.828912487887269
49	0.173002346435851	0.828912487887269
50	0.173002346435851	0.828912487887269
51	0.173002346435851	0.828912487887269
52	0.173002346435851	0.828912487887269
53	0.173002346435851	0.828912487887269
54	0.173002346435851	0.828912487887269
55	0.173002346435851	0.828912487887269
56	0.328534023288368	0.661485982282188
57	0.173002346435851	0.828912487887269
58	0.655912853517402	0.346230468883134
59	0.173002346435851	0.828912487887269
60	0.173002346435851	0.828912487887269
61	0.655912853517402	0.346230468883134
62	0.173002346435851	0.828912487887269
63	0.173002346435851	0.828912487887269
64	0.173002346435851	0.828912487887269
65	0.328534023288368	0.661485982282188
66	0.173002346435851	0.828912487887269
67	0.173002346435851	0.828912487887269
68	0.331133734569776	0.658688111355187
69	0.655912853517402	0.346230468883134
70	0.655912853517402	0.346230468883134
