# Supplementary material for: TFE3 and TP53 were novel diagnostic biomarkers related to mitochondrial autophagy in chronic rhinosinusitis with nasal polyps
Source: Front Genet. 2024 Oct 8;15:1423778. doi: 10.3389/fgene.2024.1423778 (PMC11493635; doi:10.3389/fgene.2024.1423778)
Supplement: Supplementary file 1 [file DataSheet3.ZIP › 原始数据-上传frontiers in genetics/02_result/05_Cor/gene_function_value.csv]

Var1	Var2	value
TFE3	TFE3	1
TP53	TFE3	0.56597011396011
TFE3	TP53	0.56597011396011
TP53	TP53	1
