# Supplementary material for: TFE3 and TP53 were novel diagnostic biomarkers related to mitochondrial autophagy in chronic rhinosinusitis with nasal polyps
Source: Front Genet. 2024 Oct 8;15:1423778. doi: 10.3389/fgene.2024.1423778 (PMC11493635; doi:10.3389/fgene.2024.1423778)
Supplement: Supplementary file 1 [file DataSheet3.ZIP › 原始数据-上传frontiers in genetics/02_result/06_GSEA/03.GSEA_Res/01.TFE3.csv]

ID	Description	setSize	enrichmentScore	NES	pvalue	p.adjust	qvalue	rank	leading_edge	core_enrichment
KEGG_PATHWAYS_IN_CANCER	KEGG_PATHWAYS_IN_CANCER	321	0.579964433387013	1.84538787404089	2.67660447718089e-29	4.89818619324103e-27	1.69048703821951e-27	8385	tags=63%	list=25%	signal=47%	1021/3911/7157/3675/1857/1856/2261/3716/867/7040/5467/5914/3914/1495/3909/5371/2034/7428/3913/9915/7477/6774/208/5335/355/6256/2737/3728/3912/4233/5293/51684/4088/3065/3688/1871/6513/7187/5970/6502/1487/1499/4893/5879/5604/1488/332/2064/581/6776/7482/2956/1399/54361/8031/405/6688/861/25/3551/7175/3066/7042/8772/675/2033/1387/10401/1017/387/4313/3915/3918/23624/8313/3265/2885/1436/2260/89780/1956/…
KEGG_CELL_CYCLE	KEGG_CELL_CYCLE	125	0.643386605694794	1.96943403095442	1.60544700926891e-18	1.46898401348106e-16	5.0698326608492e-17	8470	tags=76%	list=26%	signal=57%	1021/7157/4172/4173/1874/7040/7529/5591/5347/51343/8379/5885/11200/699/9133/890/994/983/9088/4088/4176/4174/3065/8317/1871/8243/6502/4175/7027/29882/4171/23594/891/701/25/3066/7042/7534/2810/2033/1387/1017/8318/990/7533/7532/8900/991/9700/1870/9232/4085/595/8697/5925/5933/4998/7272/995/7709/1032/7043/1869/5111/29945/9184/10459/896/51434/8555/894/4609/4087/8454/9126/1647/10274/494551/4193/5934/461…
KEGG_ENDOCYTOSIS	KEGG_ENDOCYTOSIS	181	0.587601133234134	1.83490528829232	6.69289544829893e-18	3.06199966759676e-16	1.05677296552088e-16	7431	tags=64%	list=23%	signal=50%	6714/1785/30845/29924/160/5338/9230/2261/867/7037/26119/30846/9146/6455/64411/161/5590/116985/4233/8394/30844/57132/11031/156/163/2149/84552/409/55048/3560/23396/116984/116983/1173/55040/3305/3303/5869/23624/3265/9525/1436/1956/23362/50807/4914/10938/28964/1759/89853/84440/11267/10015/1213/80230/57403/3579/26056/80223/55738/22905/8218/8027/56288/440073/9744/2868/27183/3306/154/9815/8853/3577/2352…
KEGG_REGULATION_OF_ACTIN_CYTOSKELETON	KEGG_REGULATION_OF_ACTIN_CYTOSKELETON	206	0.572055031560649	1.79487267755429	6.27784075283223e-18	3.06199966759676e-16	1.05677296552088e-16	7401	tags=55%	list=22%	signal=43%	81/3675/2909/8936/71/3691/5829/9138/2261/7074/5062/10163/2934/23191/4627/60/1729/56924/3694/10451/5293/8394/3688/87/128239/2149/4893/5879/5604/5501/1445/4478/89846/23396/54434/1399/50649/10095/3985/3684/387/10458/9564/4636/3265/3695/79784/2260/1956/3984/22800/5159/81873/85464/10109/10093/10552/28964/81624/10092/3687/3689/2256/7454/3645/10298/1398/8503/624/7414/3673/7430/1793/5058/23533/22801/5605…
KEGG_FOCAL_ADHESION	KEGG_FOCAL_ADHESION	197	0.565844530421381	1.77245720867755	8.72998439923611e-16	3.19517429012042e-14	1.10273487148246e-14	5920	tags=49%	list=18%	signal=41%	3911/6714/81/3371/3675/2909/7791/71/3691/5829/5062/2317/3914/3909/60/7094/1729/3913/6464/56924/208/3694/3912/10451/4233/5293/1291/3688/2002/87/1499/5879/5604/7408/5501/2064/1277/23396/1399/824/7059/1289/387/3915/3918/9564/4636/3265/3695/2885/1956/5159/1278/1284/2889/2316/595/1288/1293/10298/1398/8503/1292/5170/7414/50509/3673/7057/1793/5058/23533/22801/80310/3693/6093/1290/7410/329/1282/7409/5291…
KEGG_SPLICEOSOME	KEGG_SPLICEOSOME	126	0.617028972730929	1.89061814021646	1.17544914613745e-15	3.58511989571923e-14	1.237314890671e-14	9135	tags=73%	list=28%	signal=53%	22985/7919/10291/4670/9343/23450/8175/5093/9775/10523/6429/9416/6427/9128/1659/23020/84991/3305/10262/3192/10594/3303/10713/3178/1665/11338/8449/10285/3190/9879/153527/9092/55119/10915/3183/5356/27339/10946/9716/10992/6426/26121/84321/6625/8683/3306/9785/25766/55696/24148/144983/55660/3304/51729/23451/4686/1655/3312/4809/51340/10569/6626/10929/6634/27316/51690/22938/57187/10465/22916/3310/9129/10…
KEGG_UBIQUITIN_MEDIATED_PROTEOLYSIS	KEGG_UBIQUITIN_MEDIATED_PROTEOLYSIS	135	0.599286330717281	1.84097300894997	1.01016896021432e-14	2.64087028170314e-13	9.11430640794872e-14	7913	tags=63%	list=24%	signal=48%	7317/23295/23291/7322/867/51343/5371/9817/10054/7428/27338/7337/7321/65264/7326/10075/89910/6502/63893/8451/4281/29882/9820/26091/54926/1642/9320/9690/8924/10401/23759/23624/8450/64326/51366/118424/26232/9354/672/991/55236/51588/9063/11065/7332/7319/8697/27339/10277/7329/140739/7318/10055/1643/329/23221/9021/7327/92912/57448/7328/29945/10477/55958/4591/4734/51434/11060/868/331/22954/8454/8453/865…
KEGG_NEUROTROPHIN_SIGNALING_PATHWAY	KEGG_NEUROTROPHIN_SIGNALING_PATHWAY	126	0.606604287690892	1.85867620634664	1.37972475494659e-14	3.15612037694033e-13	1.08925638548415e-13	8654	tags=66%	list=26%	signal=49%	7157/8986/396/5598/808/7529/1432/5607/4793/6464/208/5335/4804/3667/5293/5970/4893/5879/5604/1445/6195/581/25970/1399/5580/25/10019/3551/7534/5609/387/7161/7533/3265/2885/3654/4914/7532/9261/6196/3656/6300/4217/2889/4794/1398/8503/5170/4790/4909/23533/5663/5605/5336/627/3845/57498/5781/818/5291/9500/11213/5602/998/8767/51135/11108/10603/5603/6654/5894/5594/10782/5600/4792/10818/3725/816/817/7189/5…
KEGG_FC_GAMMA_R_MEDIATED_PHAGOCYTOSIS	KEGG_FC_GAMMA_R_MEDIATED_PHAGOCYTOSIS	96	0.633872613901549	1.91320867716847	8.74541582297945e-14	1.77823455067249e-12	6.13713391086277e-13	8307	tags=73%	list=25%	signal=55%	1785/8936/5338/10163/2934/6850/208/5335/10451/5293/8394/5879/5604/7408/23396/1399/10095/5580/3985/4651/8611/3055/2212/4067/3984/50807/81873/10109/10093/10552/1759/10092/7454/8877/1398/8503/2214/5581/3635/5058/23533/9103/8853/5336/7410/1794/7409/5291/5337/200576/2213/5880/998/5788/56848/10059/8396/5321/8398/2209/8976/5579/5894/5594/85477/123745/653361/8613/1072/9846
KEGG_P53_SIGNALING_PATHWAY	KEGG_P53_SIGNALING_PATHWAY	68	0.684735523421217	2.01934292303132	5.33458491917099e-13	8.87480945643902e-12	3.06291957081588e-12	8454	tags=81%	list=26%	signal=60%	1021/7157/83667/51246/8795/6241/3486/11200/9133/9538/355/983/317/581/891/9540/2810/1017/7161/64326/51512/836/55367/7249/595/842/7057/64393/637/1643/8493/5054/5268/27244/841/63970/64065/896/55240/894/1647/4193/4616/143686/6477/50484/5366/1029/9134/901/1019/1111/545/1026/27113
KEGG_MAPK_SIGNALING_PATHWAY	KEGG_MAPK_SIGNALING_PATHWAY	260	0.512383912956165	1.6211757378976	5.18742632192656e-13	8.87480945643902e-12	3.06291957081588e-12	8654	tags=53%	list=26%	signal=39%	7132/7157/8986/5598/8569/2261/7040/5062/2317/1432/5607/208/994/7867/5613/355/8550/4296/4776/23162/9344/10454/2002/5970/4893/5879/5604/5533/776/409/6195/2872/1399/3551/3305/7042/3925/1845/3303/5609/3265/1326/2885/2260/1956/5606/22800/9064/5536/4914/5159/5971/9261/836/6196/7850/6300/4217/2122/2256/2316/1147/6416/1398/3554/51347/784/9020/4790/5058/4909/3306/5566/5605/8517/55799/1616/4791/115727/627/…
KEGG_APOPTOSIS	KEGG_APOPTOSIS	85	0.641538995394214	1.91963582895898	1.38274529667409e-12	2.10868657742798e-11	7.27760682460046e-12	6916	tags=66%	list=21%	signal=52%	7132/7157/4615/8737/8795/823/208/5613/355/8797/5293/5970/5533/317/581/3551/824/8772/5575/3556/1676/8717/3654/4914/836/1677/3656/1147/8794/842/843/3554/8503/9020/4790/9131/637/23533/5566/8517/9941/329/841/63928/7186/5291/8793/11213/23052/598/331/51135/5576/5573/1439/3552
KEGG_CHRONIC_MYELOID_LEUKEMIA	KEGG_CHRONIC_MYELOID_LEUKEMIA	73	0.663501248363994	1.96605666058255	1.61994559344061e-12	2.28038495076639e-11	7.87018102076408e-12	8348	tags=77%	list=25%	signal=57%	1021/7157/867/7040/6464/208/5293/4088/3065/1871/5970/1487/4893/5604/1488/6776/1399/861/25/3551/3066/7042/23624/3265/2885/1870/2122/613/1147/595/1398/8503/5925/4790/23533/5605/8517/3845/7043/5781/5291/1869/7046/598/868/4609/4193/6654/5894/5594/1029/1027/4792/1019/9846/1026
KEGG_T_CELL_RECEPTOR_SIGNALING_PATHWAY	KEGG_T_CELL_RECEPTOR_SIGNALING_PATHWAY	108	0.603815730141441	1.83335156285708	8.58511400774926e-12	1.12219704529865e-10	3.8729837628944e-11	8272	tags=69%	list=25%	signal=52%	4772/867/5062/1432/4793/56924/208/10725/5335/10451/5293/4776/5970/4893/5604/5533/5777/3551/920/5609/387/23624/3265/1326/2885/4775/6300/1147/4794/10298/8503/1739/5170/9020/4790/8915/4690/5058/3937/23533/5605/8517/84433/7410/3845/5588/63928/7409/5291/10125/10892/7535/998/868/5788/919/5133/3586/57144/9402/940/29851/5603/6654/5894/5594/917/3932/5600/4792/1019/959/916/3725
KEGG_WNT_SIGNALING_PATHWAY	KEGG_WNT_SIGNALING_PATHWAY	150	0.558096994057346	1.72387531379428	9.78581088296857e-12	1.19386892772217e-10	4.12034142440782e-11	8734	tags=59%	list=26%	signal=43%	7157/5515/1857/23291/4772/1856/5331/5467/7477/10725/5613/4088/4776/1452/57680/5528/1487/1499/5879/5533/5518/1488/7482/54361/85409/5529/2033/1387/387/8313/5526/89780/81839/144165/8323/4775/64321/80326/1454/595/11211/57216/7483/8312/83439/85407/2535/5566/10023/5663/5519/6093/51176/64840/5330/63928/27121/818/1855/896/5602/5880/51701/22943/894/6423/4609/7474/4087/8454/6932/1457/8607/6907/23401/6477/5…
KEGG_SMALL_CELL_LUNG_CANCER	KEGG_SMALL_CELL_LUNG_CANCER	84	0.625287791941801	1.87011500370436	7.06782700436295e-11	8.08382713624012e-10	2.78993171224853e-10	8085	tags=69%	list=24%	signal=52%	1021/3911/7157/3675/3914/3909/3913/208/6256/3912/5293/3688/1871/7187/5970/6502/317/3551/10401/1017/3915/3918/1284/51588/9063/1870/1147/595/1288/842/8503/5925/4790/3673/5915/7185/6257/23533/9618/8517/4843/329/1282/7186/5291/1869/598/4149/331/4609/2335/1030/9134/284217/1027/4792/1019/22798
KEGG_ADHERENS_JUNCTION	KEGG_ADHERENS_JUNCTION	73	0.623516204192464	1.84757479998174	7.24228637186579e-10	7.79610827089082e-09	2.69063270781392e-09	7431	tags=67%	list=23%	signal=52%	6714/5770/81/8936/71/5819/10163/5818/1495/60/4233/4088/87/1500/1499/5879/4008/5777/2064/2033/1387/387/10458/6591/2260/1956/2241/7082/7454/83439/7414/56288/81607/51176/8826/5792/7046/5880/998/51701/4087/6932/1457/9855/999/8976/5594/6934/3480
KEGG_NATURAL_KILLER_CELL_MEDIATED_CYTOTOXICITY	KEGG_NATURAL_KILLER_CELL_MEDIATED_CYTOTOXICITY	123	0.555316926860136	1.69889369002502	1.26471233769251e-09	1.28579087665405e-08	4.43758714979828e-09	7788	tags=56%	list=24%	signal=43%	6452/4772/8795/6850/6464/10725/5335/355/8797/10451/5293/4776/2185/4893/5879/5604/5533/5777/3459/3265/2885/836/4775/4277/3689/8794/5551/8503/2214/3383/5058/3937/637/79465/23533/5605/5336/353091/7410/3683/80328/3845/5781/63928/7409/5291/3460/100507436/154064/8793/7535/5880/117157/919/3105/2207/3135/7305/51744/2215/135250/3002/5579/6654/5894/3455/5594/9437/3932
KEGG_CHEMOKINE_SIGNALING_PATHWAY	KEGG_CHEMOKINE_SIGNALING_PATHWAY	186	0.507752947127375	1.58670386773474	1.74258384387138e-09	1.6783833864656e-08	5.79252247270266e-09	8856	tags=54%	list=27%	signal=40%	5829/5331/58191/109/7074/2771/4793/6464/6774/208/6773/5613/113/5590/10451/5293/2786/2185/156/5970/4893/5879/5604/1445/409/1399/5580/57580/3551/387/9564/6376/3265/2885/3055/10681/4067/3718/7454/1147/1398/8503/3579/2783/4790/2931/2268/56288/5058/2868/23533/2773/5566/8517/115/6093/2785/3577/7410/3717/5330/3845/1235/1794/157/6367/7409/5291/1230/2869/2870/5880/998/6349/196883/9560/6372/59345/26230/897…
KEGG_LYSOSOME	KEGG_LYSOSOME	120	0.560916632427288	1.7130747965096	2.41402195211721e-09	2.20883008618725e-08	7.62322721721224e-09	9329	tags=64%	list=28%	signal=46%	3482/138050/20/162/55353/10312/5476/1497/1200/9374/23163/2760/2548/10717/8907/3988/51172/1508/57192/26088/6556/1515/2799/1509/4668/130340/1075/6448/4074/8943/535/3423/3916/23062/1213/23659/10239/23431/7805/8218/51606/411/3073/54/2720/6609/9114/9583/4125/8120/3425/2588/1513/2581/5660/23545/10947/2990/164/8546/3373/27074/5641/1514/26985/4864/968/1520/1174/23457/1522/427/4126/2517/1777/1201/5538
KEGG_AXON_GUIDANCE	KEGG_AXON_GUIDANCE	129	0.541510975149097	1.66065551561191	3.43811594308788e-09	2.99607246469087e-08	1.03401983250763e-08	8796	tags=57%	list=27%	signal=42%	1947/5361/2051/4772/54910/5364/5362/5062/2771/219699/10509/1969/2043/56924/10725/23654/4233/6405/57556/4776/6091/3688/23380/4893/5879/5533/9423/2048/25/3985/2041/9901/387/10507/3265/3984/8482/4775/59277/84448/64218/10298/10371/5998/4690/5058/8829/2773/29984/64221/9037/6093/3845/63928/55558/5880/998/25791/10501/57144/10505/5921/5594/6092/7852/10512/1949/56920/1072/22885/1946/10154/1942
KEGG_ECM_RECEPTOR_INTERACTION	KEGG_ECM_RECEPTOR_INTERACTION	83	0.583595220100291	1.74598922517795	7.29766387162143e-09	6.07032949321237e-08	2.09502312103964e-08	7716	tags=55%	list=23%	signal=43%	375790/3911/3371/3675/3691/6382/3914/3909/3913/3694/3912/1291/3688/3339/1277/1605/7059/1289/3915/3918/3695/3161/1278/1284/1288/1293/1292/50509/3673/7057/22801/6385/3693/1290/1282/9900/7058/3676/960/1281/2335/9672/948/6696/1301/284217
KEGG_NOTCH_SIGNALING_PATHWAY	KEGG_NOTCH_SIGNALING_PATHWAY	47	0.665869071327994	1.90520520654752	1.70037449856381e-08	1.35290666624859e-07	4.66922059102189e-08	6856	tags=64%	list=21%	signal=51%	3714/1857/1856/4851/9612/9253/182/6868/3065/28514/113878/1487/1488/9794/4853/3066/2033/1387/4855/3516/51107/5663/4854/1855/196403/4242/22938/54567/23385/2648
KEGG_PANCREATIC_CANCER	KEGG_PANCREATIC_CANCER	70	0.615053533126014	1.81737770203445	1.8042122038225e-08	1.37571180541466e-07	4.74792685216447e-08	8823	tags=73%	list=27%	signal=53%	1021/7157/3716/7040/6774/208/5293/4088/1871/5970/5879/5604/2064/3551/7042/675/1956/10928/1870/1147/595/842/8503/5925/4790/5898/23533/8517/3845/5899/7043/5291/1869/5337/7046/5602/5880/998/598/5888/4087/9459/5900/7039/5894/5594/1029/1019/6772/5599/5228
KEGG_RENAL_CELL_CARCINOMA	KEGG_RENAL_CELL_CARCINOMA	70	0.612354688037835	1.80940307768009	2.271482952647e-08	1.66272552133761e-07	5.73848324879243e-08	8823	tags=70%	list=27%	signal=51%	7040/5062/2034/7428/9915/56924/208/4233/5293/6513/4893/5879/5604/1399/405/7042/2033/1387/3265/2885/201163/2889/10298/1398/8503/5058/23533/5605/112399/3845/112398/7043/5781/5291/998/3091/8453/57144/6654/7039/5894/2113/5594/2271/3725/54583/2549/5906/5228
KEGG_JAK_STAT_SIGNALING_PATHWAY	KEGG_JAK_STAT_SIGNALING_PATHWAY	139	0.51940455100364	1.59746475964757	2.37532106786958e-08	1.67186059776975e-07	5.77001069118117e-08	9646	tags=57%	list=29%	signal=40%	3566/9180/3716/3597/867/53833/7297/6778/5292/6774/208/6773/5293/5777/3560/6776/3570/3976/3459/2033/1387/10401/23624/2885/3595/3588/1441/3718/200734/51588/9063/595/8503/8027/23533/161742/3717/3587/58985/5781/3589/9021/5291/3460/3594/1154/896/2690/598/868/894/23529/4609/338376/10379/3600/8651/3559/7173/3586/51561/85480/1439/6654/5008/3601/3455/50615/3575/6772/3568/9655/122809/1270/3561/6775/8554/88…
KEGG_B_CELL_RECEPTOR_SIGNALING_PATHWAY	KEGG_B_CELL_RECEPTOR_SIGNALING_PATHWAY	75	0.601535090326851	1.78514167011136	2.6349165422524e-08	1.78588787863774e-07	6.16354746725707e-08	7300	tags=63%	list=22%	signal=49%	4772/4793/6850/208/10725/10451/5293/4776/5970/4893/5879/5604/5533/5777/3551/3265/2885/4067/4775/1147/4794/8503/4790/3635/29760/8915/11025/23533/5605/8517/5336/84433/7410/3845/63928/7409/5291/10892/2213/695/8519/5880/27071/5579/6654/5894/5594
KEGG_LEUKOCYTE_TRANSENDOTHELIAL_MIGRATION	KEGG_LEUKOCYTE_TRANSENDOTHELIAL_MIGRATION	112	0.547252891374136	1.6640028136208	3.46971759053826e-08	2.26770828238751e-07	7.82643065534946e-08	7977	tags=56%	list=24%	signal=43%	81/2909/71/5829/2771/1432/1495/60/9076/24146/5335/10451/5293/3688/2185/87/1500/1499/5879/7408/4688/4478/3684/387/4313/9564/4636/6300/83593/3689/8503/7414/7430/10686/3383/23533/2773/6093/5336/7410/3683/5781/7409/5291/1536/5880/998/50848/3676/7122/83700/1535/7070/5579/5603/137075/27035/7852/4689/653361/5600/1003/4318
KEGG_PROGESTERONE_MEDIATED_OOCYTE_MATURATION	KEGG_PROGESTERONE_MEDIATED_OOCYTE_MATURATION	83	0.565047654860182	1.69049896763788	6.76397167561628e-08	4.26829936771648e-07	1.47309727962605e-07	8577	tags=60%	list=26%	signal=45%	109/2771/5347/1432/51343/699/9133/890/208/994/5613/113/983/9088/5293/5604/29882/6195/891/1017/8900/6196/6300/4085/8503/8697/3326/23533/2773/5566/995/115/3845/5291/29945/10459/5602/51434/3320/196883/64682/5603/996/5894/5594/3480/5600/108/8881/5599
KEGG_ACUTE_MYELOID_LEUKEMIA	KEGG_ACUTE_MYELOID_LEUKEMIA	57	0.623339472782733	1.81779115458118	7.28830044085026e-08	4.44586326891866e-07	1.534379040179e-07	7402	tags=67%	list=22%	signal=52%	5467/5914/5371/5292/6774/208/3728/5293/5970/4893/5604/6776/6688/861/3551/3265/2885/2475/8900/1147/595/8503/4790/83439/23533/5605/8517/51176/3845/5291/4609/6932/11040/6654/1050/5894/5594/6934
KEGG_OOCYTE_MEIOSIS	KEGG_OOCYTE_MEIOSIS	111	0.544103427330971	1.65338168494884	9.7002195459563e-08	5.72625863519356e-07	1.97627562905731e-07	8542	tags=57%	list=26%	signal=42%	5515/23291/3710/808/109/7529/5347/699/9133/5613/113/983/9088/8243/5528/5604/5533/29882/5501/5518/6195/891/5529/7534/1017/7533/5526/6790/7532/6196/991/9700/6300/9232/4085/8697/5566/9748/995/5519/115/9985/63928/818/26271/29945/10459/10734/51434/8454/286151/9126/196883/64682/996/5594/3480/9134/8945/108/816/8881/817
KEGG_PROSTATE_CANCER	KEGG_PROSTATE_CANCER	88	0.560482753359452	1.67893545289081	2.73237580595273e-07	1.56257741402922e-06	5.39284698543301e-07	9204	tags=67%	list=28%	signal=48%	7157/208/5293/1871/5970/1499/4893/5604/2064/3551/2033/1387/1017/3265/2885/2260/1956/2475/5159/1870/1147/595/842/3645/8503/5170/5925/4790/83439/3326/23533/5605/8517/80310/51176/3845/9586/5291/1869/2308/5156/3320/6932/4193/6654/7039/5894/5594/6934/3480/9134/1027/4792/2950/1385/1026/64764/2932/7184
KEGG_EPITHELIAL_CELL_SIGNALING_IN_HELICOBACTER_PYLORI_INFECTION	KEGG_EPITHELIAL_CELL_SIGNALING_IN_HELICOBACTER_PYLORI_INFECTION	68	0.590803496533271	1.74232943789119	3.3678005131781e-07	1.86759846639877e-06	6.44555122139349e-07	8913	tags=69%	list=27%	signal=51%	6714/10312/1432/5335/4233/6868/5970/5879/1445/526/3551/4067/1956/523/836/28964/7082/6300/528/535/1147/6416/102/3579/9020/4790/51606/5058/8517/9114/5336/3577/5781/23545/5602/998/50848/83700/529/5603/5600/4792/3725/5599/2919/10392/245973
KEGG_PATHOGENIC_ESCHERICHIA_COLI_INFECTION	KEGG_PATHOGENIC_ESCHERICHIA_COLI_INFECTION	55	0.619092020713745	1.80058456473439	3.66433265595131e-07	1.97227316482085e-06	6.80680988721606e-07	7323	tags=62%	list=22%	signal=48%	71/4691/60/9076/9181/84790/3688/10376/1499/203068/10095/25/7534/387/81873/10109/10093/10552/10092/3059/7454/7280/7430/4690/6093/79861/998/10383/10381/999/8976/84617/7099/2017
KEGG_INSULIN_SIGNALING_PATHWAY	KEGG_INSULIN_SIGNALING_PATHWAY	135	0.508405841745104	1.56179339369376	4.470041558264e-07	2.33719315760661e-06	8.06624040588993e-07	7300	tags=47%	list=22%	signal=36%	5770/5836/8569/2319/867/808/3098/10211/6464/208/5613/5590/3667/5293/2194/2002/6720/4893/9322/5604/5501/2997/2872/1399/3551/5575/23624/3265/2885/2475/5256/23265/7249/2889/1398/8503/5170/3635/9470/5261/23533/5566/5605/3101/3845/3099/9021/5291/5792/2308/5602/868/5584/8651/5576/57521/31/10603/5573/3991/6654/5894/5594
KEGG_LEISHMANIA_INFECTION	KEGG_LEISHMANIA_INFECTION	70	0.585288091829516	1.72942592809937	6.34315356337415e-07	3.22443639471519e-06	1.11283395848669e-06	8842	tags=71%	list=27%	signal=52%	4615/3716/7040/1432/4793/3688/10454/2002/5970/4688/5777/7042/3459/3684/2212/3654/6300/3689/2214/4790/1378/9103/4843/3717/7043/3460/718/3676/51135/7097/2209/3586/2215/3109/1535/3552/5579/5603/7099/5594/3111/4689/653361/5600/4792/6772/3725/7189/3122/3113
KEGG_NON_SMALL_CELL_LUNG_CANCER	KEGG_NON_SMALL_CELL_LUNG_CANCER	54	0.604388179023315	1.75307645673816	7.87570680807548e-07	3.89528201588598e-06	1.34435962584503e-06	7899	tags=67%	list=24%	signal=51%	1021/7157/208/5335/6256/5293/1871/4893/5604/2064/3265/2885/1956/1870/83593/595/842/8503/5170/5925/5915/6257/23533/5605/5336/3845/6789/5291/1869/5579/6654/7039/5894/5594/1029/1019
KEGG_GNRH_SIGNALING_PATHWAY	KEGG_GNRH_SIGNALING_PATHWAY	100	0.523625933500436	1.58388438643911	1.54869468016157e-06	7.45818753867282e-06	2.57400777866189e-06	8869	tags=55%	list=27%	signal=40%	6714/4323/5598/5338/3710/5331/808/109/1432/5613/113/2185/2002/4893/5604/776/2767/5580/5609/4313/3265/2885/1956/5606/6300/3972/6416/5566/5605/115/5330/3845/775/818/5337/8681/5602/998/5321/8398/196883/5579/5603/6654/5608/5894/5594/123745/5600/108/3725/816/817/5599/4215
KEGG_TOLL_LIKE_RECEPTOR_SIGNALING_PATHWAY	KEGG_TOLL_LIKE_RECEPTOR_SIGNALING_PATHWAY	93	0.54023535152117	1.62776739277345	1.97768746527125e-06	9.2799181062728e-06	3.20273273728138e-06	9048	tags=60%	list=27%	signal=44%	4615/8737/1432/208/148022/5293/10454/54472/7187/5970/5879/5604/9641/3551/8772/5609/1326/5606/3654/6300/1147/6416/8503/3665/4790/23533/5605/8517/942/841/5291/29110/1513/3663/5602/3661/51135/7097/7098/5603/7099/5608/6696/3455/5594/6351/51284/5600/4792/6348/6772/3725/7189/5599/51311/10333
KEGG_TIGHT_JUNCTION	KEGG_TIGHT_JUNCTION	129	0.498618334772637	1.52911635373119	2.28723127327298e-06	1.04640830752239e-05	3.61141779990471e-06	6500	tags=45%	list=20%	signal=36%	6714/5515/8189/81/71/2771/1495/93643/4627/60/9076/208/24146/5590/11336/5520/87/1499/4893/84552/3996/5518/2036/5580/387/4636/3265/79784/6709/22800/7082/3059/3993/5583/5581/10686/56288/2773/57644/5519/3845/5588/4621/60412/57530/27134/2037/4628/998/50848/7122/5584/5872/1457/83700/5865/154810/8531
KEGG_NOD_LIKE_RECEPTOR_SIGNALING_PATHWAY	KEGG_NOD_LIKE_RECEPTOR_SIGNALING_PATHWAY	62	0.572130661962079	1.68153605066162	3.56014527542807e-06	1.58904045220326e-05	5.48417757447199e-06	10055	tags=74%	list=30%	signal=52%	1432/7205/4793/10454/5970/22861/3551/9051/6300/64170/1147/58484/4671/4790/3326/84674/8517/3606/329/841/114548/834/4210/5602/331/3320/8767/5603/10910/5594/5600/4792/838/7189/5599/2919/10392/22900/7184/6356/330/64127/29108/6357/6885/3553
KEGG_FC_EPSILON_RI_SIGNALING_PATHWAY	KEGG_FC_EPSILON_RI_SIGNALING_PATHWAY	77	0.549615979076597	1.63099312530614	4.251415668083e-06	1.85240254109331e-05	6.39310626779398e-06	8632	tags=62%	list=26%	signal=46%	1432/6850/208/5335/10451/5293/4893/5879/5604/5580/5609/3265/2885/4067/5606/6300/6416/8503/5170/5581/3635/3937/23533/5605/5336/7410/3845/7409/5291/8681/695/5602/5880/5321/2207/8398/5579/5603/6654/5608/5894/5594/123745/5600/2206/9846/5599/27040
KEGG_COLORECTAL_CANCER	KEGG_COLORECTAL_CANCER	62	0.567453726534334	1.66779017746999	5.28832571386585e-06	2.25061303636616e-05	7.76743066908081e-06	8577	tags=65%	list=26%	signal=48%	7157/7040/208/5293/4088/1499/5879/5604/332/581/2956/7042/387/8313/836/595/842/8503/8312/83439/23533/51176/3845/7043/4292/5291/7046/5602/5880/4609/4087/6932/4437/5900/5894/5594/6934/3725/26060/5599
KEGG_BASE_EXCISION_REPAIR	KEGG_BASE_EXCISION_REPAIR	34	0.653903529732964	1.8072593358825	5.73172064026471e-06	2.38387472083737e-05	8.2273502013369e-06	9236	tags=79%	list=28%	signal=57%	143/27301/3978/2237/57804/5424/5426/10039/10714/7515/5427/142/328/55247/3980/7374/27343/54107/5111/4968/6996/3146/5423/23583/10038/8930/4595
KEGG_GLYCOLYSIS_GLUCONEOGENESIS	KEGG_GLYCOLYSIS_GLUCONEOGENESIS	59	0.575310628585908	1.68283965098681	8.12800847413481e-06	3.30539011281482e-05	1.14077311917682e-05	8494	tags=61%	list=26%	signal=45%	5315/2821/55276/2023/3098/5230/5213/5211/441531/5214/5223/5236/55902/230/224/218/226/127/131/3939/501/3101/2027/3099/2597/1738/217/3945/2026/128/124/1737/5106/221/160287/7167
KEGG_DNA_REPLICATION	KEGG_DNA_REPLICATION	36	0.639314940249261	1.77782904838784	9.98406304379007e-06	3.97192073263822e-05	1.37080957122976e-05	7039	tags=72%	list=21%	signal=57%	4172/4173/4176/4174/23649/4175/4171/3978/2237/57804/5424/5426/10714/5427/5982/1763/54107/5111/5422/5983/84153/5984/6117/10535/79621/5558
KEGG_PHOSPHATIDYLINOSITOL_SIGNALING_SYSTEM	KEGG_PHOSPHATIDYLINOSITOL_SIGNALING_SYSTEM	76	0.543730840213962	1.61342607180822	1.13235689079034e-05	4.40896406414111e-05	1.52164419815051e-05	7032	tags=54%	list=21%	signal=43%	3705/8760/8525/3710/5331/5297/808/5335/5293/8394/3628/64768/23396/3636/113026/5287/5298/3633/8527/56623/3613/8503/3635/160851/51196/23533/84812/5336/10423/5330/1606/5291/9162/200576/8396/8867/5333/4952/79837/5289/5579
KEGG_ADIPOCYTOKINE_SIGNALING_PATHWAY	KEGG_ADIPOCYTOKINE_SIGNALING_PATHWAY	66	0.558222776622591	1.6430074579638	1.43815723701568e-05	5.48297446612227e-05	1.892312153968e-05	4683	tags=44%	list=14%	signal=38%	7132/4793/6774/208/6256/3667/6794/6513/5970/3551/1374/10645/8717/2475/2182/1147/4794/51703/7133/4790/6257/79602/8517/126129/3717/5588/5781/9021/7186
KEGG_VEGF_SIGNALING_PATHWAY	KEGG_VEGF_SIGNALING_PATHWAY	75	0.542974778456902	1.61135554422308	1.57777996080171e-05	5.89252515972885e-05	2.03365838126966e-05	7883	tags=56%	list=24%	signal=43%	6714/5829/4772/1432/208/10725/5335/7867/4846/5293/4776/4893/5879/5604/5533/3265/9261/4775/6300/9047/8877/842/8503/23533/5605/5336/3845/63928/5291/3791/8681/5880/998/56848/5321/8398/5579/5603/5894/5594/123745/5600
KEGG_RNA_DEGRADATION	KEGG_RNA_DEGRADATION	56	0.574344485718923	1.67191971821888	1.66155375631966e-05	6.08128674812994e-05	2.09880474482483e-05	6653	tags=50%	list=20%	signal=40%	219988/23644/4849/2023/23019/3313/22803/64895/5393/4848/10914/5394/167227/80153/2027/9337/87178/25904/11044/55802/3329/23517/2026/51690/5073/57472/51010/22894
KEGG_THYROID_CANCER	KEGG_THYROID_CANCER	29	0.659327790976158	1.79453771038815	1.785739995194e-05	6.4076552768726e-05	2.2114427185065e-05	7402	tags=79%	list=22%	signal=62%	7157/6256/1499/4893/5604/8031/7175/3265/4914/595/7170/83439/6257/5605/51176/3845/7849/4609/5468/6932/999/5594/6934
KEGG_ENDOMETRIAL_CANCER	KEGG_ENDOMETRIAL_CANCER	52	0.583560009095721	1.68606543578634	1.88495099548103e-05	6.63357754178902e-05	2.28941416455186e-05	7402	tags=62%	list=22%	signal=48%	7157/1495/208/5293/2002/1499/4893/5604/2064/8313/3265/2885/1956/595/842/8503/5170/8312/83439/23533/5605/51176/3845/4292/5291/4609/6932/999/6654/5894/5594/6934
KEGG_RIG_I_LIKE_RECEPTOR_SIGNALING_PATHWAY	KEGG_RIG_I_LIKE_RECEPTOR_SIGNALING_PATHWAY	61	0.562155918722554	1.65112148409615	2.61099476130398e-05	8.94300522366087e-05	3.08645564233334e-05	9305	tags=64%	list=28%	signal=46%	8737/1432/4793/7706/7187/5970/9641/79671/3551/57506/8772/8717/26007/6300/340061/1147/79132/843/3665/4790/8517/55593/841/7186/1654/29110/5602/3661/338376/1540/64135/64343/5603/5600/4792/7189/5599/5300/10010
KEGG_GAP_JUNCTION	KEGG_GAP_JUNCTION	88	0.51885857941889	1.55424954434638	2.63891957419501e-05	8.94300522366087e-05	3.08645564233334e-05	8407	tags=50%	list=25%	signal=37%	6714/5598/1453/3710/5331/109/2771/5607/5613/113/983/84790/10376/4893/5604/2767/203068/3265/2885/1956/5159/7082/7280/2697/2773/5566/5605/80310/115/5330/3845/5156/79861/10383/196883/10381/5579/84617/6654/5894/5594/1902/108/1813
KEGG_INOSITOL_PHOSPHATE_METABOLISM	KEGG_INOSITOL_PHOSPHATE_METABOLISM	54	0.567985037395084	1.64748622060402	2.89051812184138e-05	9.6175421144904e-05	3.31925525953077e-05	6730	tags=57%	list=20%	signal=46%	3705/5331/5297/51477/5335/5293/8394/3628/64768/23396/3636/113026/5287/5298/3633/56623/3613/9562/51196/84812/5336/10423/5330/5291/200576/8396/8867/5333/4952/79837/5289
KEGG_PYRIMIDINE_METABOLISM	KEGG_PYRIMIDINE_METABOLISM	97	0.507239835423483	1.53244403534378	3.62014286022123e-05	0.000118301097039372	4.08286788746755e-05	9775	tags=60%	list=30%	signal=42%	7298/10587/6241/25885/5430/790/1890/23649/661/55703/7083/5431/54963/1635/57804/5424/6240/1806/5426/1841/7084/10714/7378/5427/10623/50808/7296/9583/83549/87178/84172/54107/51082/5422/171568/22978/30833/11128/139596/953/3704/1633/5558/5437/50484/64425/5433/4860/1807/4907/5436/10621/5441/7372/7371/957/10201/1503
KEGG_GLIOMA	KEGG_GLIOMA	65	0.545598097758653	1.60558985502201	3.84464347842464e-05	0.000123433290623107	4.25999277387771e-05	8542	tags=60%	list=26%	signal=45%	1021/7157/808/6464/208/5335/5293/1871/4893/5604/3265/2885/1956/2475/5159/1870/595/8503/5925/23533/5605/5336/3845/818/5291/1869/5156/4193/5579/6654/7039/5894/5594/3480/1029/1019/816/1026/817
KEGG_AMINOACYL_TRNA_BIOSYNTHESIS	KEGG_AMINOACYL_TRNA_BIOSYNTHESIS	41	0.596847377768166	1.68323326343165	5.64065449021865e-05	0.000177972374432761	6.14227349207112e-05	11472	tags=85%	list=35%	signal=56%	80222/23395/7407/4141/57505/55157/92935/57176/5917/2617/5859/79587/23438/6897/7453/833/8565/124454/4677/3376/55699/1615/3735/123263/25973/10667/3035/51091/54938/16/51520/10352/10056/51067/2193
KEGG_ERBB_SIGNALING_PATHWAY	KEGG_ERBB_SIGNALING_PATHWAY	87	0.506354890350522	1.51605501895809	0.000125834333614197	0.000390299712735562	0.000134702230452308	9957	tags=63%	list=30%	signal=44%	6714/867/5062/6464/56924/208/5335/5293/2002/4893/5604/2064/6776/1399/3084/25/5609/23624/3265/2885/1956/2475/6416/10298/1398/8503/4690/5058/23533/5605/5336/3845/818/5291/5602/868/4609/57144/5579/6654/7039/5894/5594/1027/3725/816/1026/817/5599/2549/2932/399694/27/1839/6777
KEGG_CYTOKINE_CYTOKINE_RECEPTOR_INTERACTION	KEGG_CYTOKINE_CYTOKINE_RECEPTOR_INTERACTION	246	0.417609502529902	1.31874925332464	0.00016437726312275	0.000501350652524388	0.000173028698023948	10774	tags=50%	list=33%	signal=34%	7132/3566/9180/58191/8795/3597/23765/7040/53833/4055/4804/355/655/8797/4233/27242/80301/3560/3570/7042/3976/3459/8995/84957/3556/6376/3595/1436/1956/3588/5159/1441/7850/4254/8794/8784/3554/7133/3579/60401/658/3577/8764/3587/1435/58985/3606/91/1235/4982/7043/6367/3589/1230/8740/3460/90/3594/3791/8793/8718/7046/5156/2690/51330/23529/338376/3600/944/6349/9560/3559/7173/3586/51561/6372/85480/1439/355…
KEGG_CYTOSOLIC_DNA_SENSING_PATHWAY	KEGG_CYTOSOLIC_DNA_SENSING_PATHWAY	44	0.578444081393005	1.64224421396055	0.000175713452177056	0.000527140356531169	0.000181929372400749	7885	tags=61%	list=24%	signal=47%	8737/4793/103/5970/661/55703/9641/3551/57506/11035/340061/1147/3665/4790/10623/8517/3606/834/51082/29110/171568/3661/11128/9560/90865/6351/4792
KEGG_BLADDER_CANCER	KEGG_BLADDER_CANCER	42	0.577988760307237	1.6324134467743	0.000191584133564206	0.000565482200681448	0.000195162105498343	9335	tags=71%	list=28%	signal=51%	7157/2261/1890/1871/4893/5604/2064/4313/3265/1956/1870/595/5925/1613/7057/5605/3845/1869/4609/4193/999/4312/5894/5594/1029/1019/4318/1026/5228/11186
KEGG_NUCLEOTIDE_EXCISION_REPAIR	KEGG_NUCLEOTIDE_EXCISION_REPAIR	44	0.572906173914666	1.62652169763391	0.000262025126322415	0.000761120605031777	0.000262681830899664	11940	tags=80%	list=36%	signal=51%	7508/2967/8451/3978/1642/57804/8450/5424/5426/5887/10714/5427/5982/2071/2968/1643/54107/5111/5983/5984/6117/2074/5886/2072/6119/1022/5985/2965/6118/2966/9978/56655/2073/29935/2068
KEGG_LYSINE_DEGRADATION	KEGG_LYSINE_DEGRADATION	44	0.569507193633717	1.6168717489538	0.000312150510348751	0.000890778104221818	0.000307429889291395	8968	tags=61%	list=27%	signal=45%	79813/84444/10919/5352/4967/1743/8985/7468/84787/64324/9869/3030/224/9739/23067/29072/501/8424/51268/217/132949/6839/79723/60496/3033/1962/54904
KEGG_STARCH_AND_SUCROSE_METABOLISM	KEGG_STARCH_AND_SUCROSE_METABOLISM	49	0.552228736258898	1.58700916398127	0.000321264234309508	0.000890778104221818	0.000307429889291395	5565	tags=41%	list=17%	signal=34%	5836/2821/55276/3098/2548/54578/54577/80146/2997/2632/5236/178/54658/54575/3101/7358/3099/54576/283209/2990
KEGG_MELANOMA	KEGG_MELANOMA	68	0.519675036695896	1.53256559902816	0.000316707371763528	0.000890778104221818	0.000307429889291395	8348	tags=51%	list=25%	signal=39%	1021/7157/208/4233/5293/1871/4893/5604/3265/2260/1956/5159/1870/2256/595/8503/5925/23533/5605/80310/3845/5291/1869/5156/4193/2246/999/8822/5894/5594/3480/1029/1019/2254/1026
KEGG_VASOPRESSIN_REGULATED_WATER_REABSORPTION	KEGG_VASOPRESSIN_REGULATED_WATER_REABSORPTION	43	0.56435917700007	1.59609093135706	0.000357719170213556	0.000977053852971354	0.000337205816383556	6135	tags=51%	list=19%	signal=42%	396/9230/109/6810/5613/51164/360/1639/5869/1778/5566/1781/4905/115/51143/9586/10540/5878/140735/84516/8766/1783
KEGG_GLYCEROPHOSPHOLIPID_METABOLISM	KEGG_GLYCEROPHOSPHOLIPID_METABOLISM	76	0.505508544887647	1.50000810239607	0.00038961728125617	0.00104852885985116	0.000361873635841644	6551	tags=49%	list=20%	signal=39%	79143/8760/8525/55224/5338/6901/5130/254531/129642/3931/8611/23761/8527/9791/9489/154141/23659/81490/160851/10555/162466/56894/10423/11313/79888/1606/56895/9162/5337/8681/54947/253558/5321/8398/10162/54675/10554
KEGG_ARRHYTHMOGENIC_RIGHT_VENTRICULAR_CARDIOMYOPATHY_ARVC	KEGG_ARRHYTHMOGENIC_RIGHT_VENTRICULAR_CARDIOMYOPATHY_ARVC	72	0.501948453977501	1.48659953226358	0.00042607230160742	0.00113001784339359	0.000389997530075442	6814	tags=42%	list=21%	signal=33%	81/3675/71/3691/1495/60/3694/3728/3688/87/1499/776/1832/1605/3695/784/83439/3673/2697/22801/55799/3693/51176/775/93589/4000/3676/6932/782/59283
KEGG_PROTEIN_EXPORT	KEGG_PROTEIN_EXPORT	24	-0.434775570657066	-2.19400726716472	0.000433815162307199	0.00113411678146025	0.000391412176517773	1040	tags=42%	list=3%	signal=40%	6734/58477/7095/60559/83943/23480/9789/28972/10952/90701
KEGG_SPHINGOLIPID_METABOLISM	KEGG_SPHINGOLIPID_METABOLISM	38	0.576675058980302	1.6146396300707	0.000482290104636601	0.0012430857626549	0.000429020107905056	8408	tags=61%	list=25%	signal=45%	2531/130367/8879/55627/8611/55331/8877/259230/64781/2720/6609/129807/2581/56848/10825/166929/9514/7357/55512/10558/340485/8613/427
KEGG_MELANOGENESIS	KEGG_MELANOGENESIS	101	0.471618435596139	1.42651071376059	0.000508320710397255	0.00129198180559302	0.000445895359997592	11115	tags=58%	list=34%	signal=39%	1857/1856/5331/808/109/2771/7477/5613/113/4157/1499/4893/5604/7482/54361/2033/1387/3265/89780/8323/80326/4254/11211/7483/83439/2535/2773/5566/5605/115/51176/5330/3845/818/1855/7474/6932/196883/5579/5894/5594/6934/8325/108/2775/1385/816/817/81029/64764/2932/3815/7475/7473/810/7306/434/4286/7479
KEGG_PRIMARY_IMMUNODEFICIENCY	KEGG_PRIMARY_IMMUNODEFICIENCY	35	0.586573381464705	1.62658060098116	0.00054769119982406	0.00137297930914799	0.000473849632147709	9290	tags=63%	list=28%	signal=45%	5993/920/4261/3718/6890/29760/64421/8517/7374/100/6891/7535/695/5788/29851/3575/5896/3932/959/916/8625/3561
KEGG_CELL_ADHESION_MOLECULES_CAMS	KEGG_CELL_ADHESION_MOLECULES_CAMS	130	0.442436318557576	1.35794392845722	0.000691495045822583	0.00171004855926396	0.000590180693447439	14484	tags=72%	list=44%	signal=41%	6382/5819/1001/5818/9076/24146/3688/80381/920/5817/3684/3695/3689/2734/10686/3383/4756/6385/923/57555/3683/942/965/6404/5792/6693/9019/80380/5788/50848/3676/7122/3105/9379/6614/3135/5133/83700/214/9672/3109/4897/999/940/29851/137075/3111/1003/8506/959/6402/5010/3122/3113/3134/6403/3696/6383/5175/26047/1493/7412/933/5797/1000/1366/3115/51208/23562/23308/3123/3385/58494/4684/10666/1462/149461/3117/…
KEGG_FRUCTOSE_AND_MANNOSE_METABOLISM	KEGG_FRUCTOSE_AND_MANNOSE_METABOLISM	34	0.579788981917237	1.60242146244361	0.000805423139284682	0.00196523245985462	0.000678251064660784	9378	tags=62%	list=28%	signal=44%	3098/5213/5211/5209/5214/197258/231/230/226/6652/57016/3101/5210/3099/8776/5208/8898/7167/4351/5372/9108
KEGG_PURINE_METABOLISM	KEGG_PURINE_METABOLISM	158	0.434939801094398	1.34894281862967	0.00109529309360562	0.00263735047539248	0.000910215867262289	12050	tags=58%	list=37%	signal=37%	5315/109/6241/25885/5430/272/271/113/10606/23649/661/5198/159/2618/55703/204/5431/3615/57804/5424/6240/5426/9060/471/10714/5427/10623/9583/115/5141/51292/5143/87178/84172/54107/51082/100/5422/9615/171568/22978/30833/5634/11128/3000/58497/8833/196883/5150/953/3704/55811/1633/5558/5437/27115/50484/26289/64425/5433/4860/158/5151/108/132/4907/5436/10621/5441/122481/2987/957/10201/10846/3251/3614/954/…
KEGG_BASAL_CELL_CARCINOMA	KEGG_BASAL_CELL_CARCINOMA	55	0.518152615458276	1.50700957265659	0.00129777985959004	0.00308433395201269	0.00106448108783872	6019	tags=42%	list=18%	signal=34%	7157/1857/1856/7477/2737/51684/1499/7482/54361/8313/89780/8323/27148/80326/11211/7483/8312/83439/2535/51176/1855/7474/6932
KEGG_HEDGEHOG_SIGNALING_PATHWAY	KEGG_HEDGEHOG_SIGNALING_PATHWAY	56	0.516335102527586	1.50305410879649	0.0015002671684057	0.00351985758741338	0.0012147912294783	3739	tags=36%	list=11%	signal=32%	1453/23291/7477/5613/655/2737/51684/1452/7482/54361/1455/53944/89780/27148/80326/1454/7483/1456/4036/5566
KEGG_GALACTOSE_METABOLISM	KEGG_GALACTOSE_METABOLISM	25	0.609772154251526	1.63817462607031	0.00153710192124325	0.00356062850110778	0.00122886229546429	4648	tags=48%	list=14%	signal=41%	55276/3098/2548/5213/5211/5214/5236/231/2683/2720/3101/3099
KEGG_HOMOLOGOUS_RECOMBINATION	KEGG_HOMOLOGOUS_RECOMBINATION	28	0.593852969296493	1.61216577578274	0.00169791660949665	0.00388398424422358	0.00134046048118156	10212	tags=75%	list=31%	signal=52%	7156/8438/7517/675/57804/5424/80198/10714/5892/7516/8940/5888/4361/6117/641/5893/4683/6119/10111/6118/146956
KEGG_GLYCOSAMINOGLYCAN_BIOSYNTHESIS_CHONDROITIN_SULFATE	KEGG_GLYCOSAMINOGLYCAN_BIOSYNTHESIS_CHONDROITIN_SULFATE	22	0.633170111442212	1.67634410384758	0.00183706067607164	0.00415039634223592	0.00143240598524104	5101	tags=59%	list=15%	signal=50%	29940/64132/54480/51363/113189/26229/79586/9469/10090/55501/55454/166012/50515
KEGG_GLYCOSAMINOGLYCAN_DEGRADATION	KEGG_GLYCOSAMINOGLYCAN_DEGRADATION	20	0.64403110627489	1.68628493894949	0.0019026400343161	0.00419497742505838	0.00144779203625829	7176	tags=65%	list=22%	signal=51%	138050/8692/2799/6448/3423/411/3073/2720/3425/2588/2990/3373/10855
KEGG_MISMATCH_REPAIR	KEGG_MISMATCH_REPAIR	23	0.614000452762098	1.63594555614856	0.00188728067985139	0.00419497742505838	0.00144779203625829	10134	tags=83%	list=31%	signal=57%	9156/3978/2956/57804/5424/10714/5982/4292/5111/5983/5984/4437/6117/5395/27030/6119/5985/4436/6118
KEGG_TYPE_II_DIABETES_MELLITUS	KEGG_TYPE_II_DIABETES_MELLITUS	45	0.528468701271301	1.50473341522904	0.0020164162653316	0.00439290686375813	0.00151610245513654	6168	tags=44%	list=19%	signal=36%	5315/3098/5590/3667/5293/776/5580/3551/2475/8503/5581/23533/3101/775/3099/9021/5291/8913/5602/8651
KEGG_COMPLEMENT_AND_COAGULATION_CASCADES	KEGG_COMPLEMENT_AND_COAGULATION_CASCADES	65	0.491412987823493	1.44613353880218	0.002201403611725	0.00473949248171382	0.00163571785391331	12440	tags=60%	list=38%	signal=37%	728/5328/2149/3426/2161/3075/2152/719/624/715/5345/1378/7056/5054/2162/718/716/720/2/721/710/629/714/735/5329/1604/712/713/717/732/2155/729/623/2157/5627/5265/10747/725/727
KEGG_HEMATOPOIETIC_CELL_LINEAGE	KEGG_HEMATOPOIETIC_CELL_LINEAGE	80	0.461646753877166	1.37575777971454	0.00382966666529808	0.00814917441569242	0.00281248469911732	12781	tags=62%	list=39%	signal=38%	3566/3675/7037/3570/920/3684/1436/1441/7850/4254/3554/3673/1378/1435/290/3589/912/3676/960/2209/3559/7173/951/928/948/3552/1604/3575/917/916/924/3568/945/3122/913/3815/3565/911/3553/1791/952/3678/933/3123/909/7066/2057/3674/931/915
KEGG_FATTY_ACID_METABOLISM	KEGG_FATTY_ACID_METABOLISM	42	0.525203824162604	1.48333297070446	0.004498909339188	0.00946322309277476	0.00326599589051761	9856	tags=62%	list=30%	signal=43%	1376/37/3030/1374/2182/224/51703/127/30/131/3032/501/126129/1579/217/35/51/10449/128/124/1375/1632/3033/1962/126/284541
KEGG_GLYCEROLIPID_METABOLISM	KEGG_GLYCEROLIPID_METABOLISM	48	0.514025064670245	1.47427610881958	0.00516815433041816	0.0107474118462105	0.00370920167254892	10997	tags=60%	list=33%	signal=40%	8525/84649/129642/8611/8527/26007/231/154141/224/132158/160851/10555/501/56894/1606/56895/9162/217/253558/55750/10554/1609/8613/84803/8694/9388/2717/8526/5406
KEGG_ONE_CARBON_POOL_BY_FOLATE	KEGG_ONE_CARBON_POOL_BY_FOLATE	17	0.629825379753152	1.60602526555744	0.00579374521099185	0.0118693817121486	0.00409642164353703	6464	tags=59%	list=20%	signal=47%	7298/4524/1719/25902/2618/6472/471/4522/123263/4548
KEGG_AMYOTROPHIC_LATERAL_SCLEROSIS_ALS	KEGG_AMYOTROPHIC_LATERAL_SCLEROSIS_ALS	53	0.494670297309542	1.43147918361059	0.00583740084204028	0.0118693817121486	0.00409642164353703	8273	tags=51%	list=25%	signal=38%	7132/7157/1432/5879/5533/57679/317/581/84134/5606/836/6300/10452/4217/842/4744/7133/637/1616/834/63928/598/5603/5608/79139/5600/9973
KEGG_PRION_DISEASES	KEGG_PRION_DISEASES	35	0.536143481335393	1.48673740343454	0.00601617325973144	0.0120984583135259	0.00417548173029366	12440	tags=74%	list=38%	signal=46%	5621/4851/5613/2002/5604/581/3303/3915/5566/5605/10963/1958/3552/714/735/5594/3309/712/713/732/729/3553/4684/6647/5595/727
KEGG_ASCORBATE_AND_ALDARATE_METABOLISM	KEGG_ASCORBATE_AND_ALDARATE_METABOLISM	23	0.58689249838484	1.56371900110246	0.00657230580560576	0.0130731735046288	0.00451188041574766	6587	tags=43%	list=20%	signal=35%	54578/54577/224/54658/54575/501/7358/54576/217/10941
KEGG_ABC_TRANSPORTERS	KEGG_ABC_TRANSPORTERS	44	0.51391803773454	1.45905015033959	0.00680409202256532	0.013388697205693	0.00462077556710718	5637	tags=43%	list=17%	signal=36%	9619/20/215/10057/4363/89845/8714/11194/10347/10060/5826/26154/6890/19/154664/10257/6891/8647/24
KEGG_TGF_BETA_SIGNALING_PATHWAY	KEGG_TGF_BETA_SIGNALING_PATHWAY	86	0.452666734035629	1.35468483017427	0.0068784529478854	0.0133910307389684	0.0046215809280305	12929	tags=60%	list=39%	signal=37%	5515/1874/7040/655/4086/4088/7027/5518/7042/7059/2033/1387/387/5933/7057/8646/658/6667/5519/6093/7043/9372/90/7058/7046/9765/4609/4087/8454/353500/5934/10468/1030/5594/3626/92/268/4090/1634/7060/650/7048/6198/57154/659/9978/1311/5595/4091/94/93/5308
KEGG_RENIN_ANGIOTENSIN_SYSTEM	KEGG_RENIN_ANGIOTENSIN_SYSTEM	17	0.62293963582832	1.58846694055032	0.00755870440674158	0.0138635068256623	0.00478464428840803	7145	tags=53%	list=22%	signal=42%	7064/5476/57486/290/2028/59272/1636/4012/1359
KEGG_OTHER_GLYCAN_DEGRADATION	KEGG_OTHER_GLYCAN_DEGRADATION	15	0.636598085353137	1.58640467554604	0.00757568678997937	0.0138635068256623	0.00478464428840803	9039	tags=67%	list=27%	signal=48%	23324/4123/3073/2720/129807/4125/64772/10825/4126/2517
KEGG_NON_HOMOLOGOUS_END_JOINING	KEGG_NON_HOMOLOGOUS_END_JOINING	13	0.653575136748716	1.5830552751795	0.00755434357663105	0.0138635068256623	0.00478464428840803	10324	tags=92%	list=31%	signal=63%	5591/27434/7520/2237/64421/2547/27343/3981/4361/10111/79840/1791
KEGG_PENTOSE_PHOSPHATE_PATHWAY	KEGG_PENTOSE_PHOSPHATE_PATHWAY	27	0.565049503201368	1.53057416850506	0.00754875272784663	0.0138635068256623	0.00478464428840803	3348	tags=41%	list=10%	signal=37%	2539/7086/2821/55276/5226/5213/5211/5214/5236/230/226
KEGG_BASAL_TRANSCRIPTION_FACTORS	KEGG_BASAL_TRANSCRIPTION_FACTORS	35	0.528830969412161	1.46645965061686	0.00751085738282732	0.0138635068256623	0.00478464428840803	10640	tags=69%	list=32%	signal=47%	2969/2962/2967/9569/2961/6878/54457/10629/2960/6872/2968/6874/6873/6908/2963/6881/2957/387332/6879/11037/6882/2965/2966/6877
KEGG_ANTIGEN_PROCESSING_AND_PRESENTATION	KEGG_ANTIGEN_PROCESSING_AND_PRESENTATION	72	0.461755765129534	1.36756254356816	0.00725025768711313	0.0138635068256623	0.00478464428840803	14484	tags=72%	list=44%	signal=41%	3308/5993/1508/920/3305/3303/4261/6892/4800/811/6890/10197/3326/3306/10437/3304/6891/3312/3105/3320/3135/3310/4802/3109/5641/1514/4049/3309/3111/1520/5721/1385/8625/3122/3113/3134/972/3824/3115/3804/3123/3442/3117/3106/3108/3118/3811/3805/3119/3107/3133/925
KEGG_VIRAL_MYOCARDITIS	KEGG_VIRAL_MYOCARDITIS	68	0.471584706393921	1.390743151032	0.00829497547231816	0.0150295100142002	0.0051870612646075	8961	tags=51%	list=27%	signal=38%	71/1981/4627/60/5879/25/8672/1605/1982/79784/836/3689/595/842/5551/3383/637/57644/3683/942/841/4621/4628/1525/5880/3105/3135/3109/940/1604/3111/959/3122/3113/3134
KEGG_DILATED_CARDIOMYOPATHY	KEGG_DILATED_CARDIOMYOPATHY	88	0.448329698816415	1.34297910402249	0.0096400727810369	0.0172954246953897	0.00596908531333554	6303	tags=35%	list=19%	signal=29%	3675/71/3691/109/7040/60/5613/113/3694/7171/3688/776/7042/1605/3695/7170/784/3673/5566/22801/55799/3693/115/775/7043/93589/4000/3676/7137/196883/782
KEGG_DORSO_VENTRAL_AXIS_FORMATION	KEGG_DORSO_VENTRAL_AXIS_FORMATION	24	0.558542466566149	1.49274498522025	0.0117235394658111	0.0208292011868294	0.00718868030606708	7300	tags=54%	list=22%	signal=42%	2114/4851/5604/4853/2885/1956/4855/84501/4854/3845/6654/2113/5594
KEGG_DRUG_METABOLISM_OTHER_ENZYMES	KEGG_DRUG_METABOLISM_OTHER_ENZYMES	49	0.482947647297196	1.38790738630544	0.0132270145024293	0.0232744582110053	0.00803259990026069	10379	tags=53%	list=31%	signal=36%	1890/8824/54578/54577/7083/3615/54963/1806/7084/54658/54575/7378/83549/54576/2990/8833/10941/3704/1553/1807/7372/7371/3251/3614/9/7498
KEGG_BIOSYNTHESIS_OF_UNSATURATED_FATTY_ACIDS	KEGG_BIOSYNTHESIS_OF_UNSATURATED_FATTY_ACIDS	22	0.5747622789497	1.52170694734264	0.0152181280788933	0.026523023223214	0.00915376125046213	7543	tags=55%	list=23%	signal=42%	11332/3030/79966/3992/60481/30/6319/51/79071/9415/9200/55432
KEGG_ALDOSTERONE_REGULATED_SODIUM_REABSORPTION	KEGG_ALDOSTERONE_REGULATED_SODIUM_REABSORPTION	40	0.494406974233337	1.39079766525192	0.0160871738587491	0.0277731397750103	0.00958520786022787	4987	tags=38%	list=15%	signal=32%	3667/5293/476/6446/483/2810/6337/8503/5170/6340/23533/6338/3845/5291/482
KEGG_AMINO_SUGAR_AND_NUCLEOTIDE_SUGAR_METABOLISM	KEGG_AMINO_SUGAR_AND_NUCLEOTIDE_SUGAR_METABOLISM	43	0.492815252603844	1.39375416857151	0.0178734195963761	0.0305685587489422	0.0105499771350965	5060	tags=35%	list=15%	signal=30%	2821/55276/3098/10007/80146/80896/51005/197258/5236/3073/3101/7358/3099/1727/55577
KEGG_ARGININE_AND_PROLINE_METABOLISM	KEGG_ARGININE_AND_PROLINE_METABOLISM	53	0.467887890885586	1.35397613260589	0.0193753536485894	0.0328304603489988	0.0113306161687658	11578	tags=58%	list=35%	signal=38%	4846/8659/2806/2747/29920/5033/2752/224/548596/2746/1159/501/51056/4843/113451/283208/217/445/2805/4129/1373/6303/4953/6611/26/162417/6723/2744/1152/262/95
KEGG_PYRUVATE_METABOLISM	KEGG_PYRUVATE_METABOLISM	39	0.485908909276956	1.36379834272314	0.0227477913633466	0.0381912460503893	0.0131807579121274	10394	tags=54%	list=31%	signal=37%	5315/4200/231/55902/224/10873/3939/501/1738/217/97/3945/31/1737/4199/5106/160287/5105/4191/84264/5162
KEGG_AUTOIMMUNE_THYROID_DISEASE	KEGG_AUTOIMMUNE_THYROID_DISEASE	41	0.483266424652188	1.36291144331745	0.0280866055372739	0.0463049442641543	0.0159809988832284	14459	tags=73%	list=44%	signal=41%	355/7038/5551/942/3105/3135/7173/3586/3109/3002/940/3111/959/3122/3113/3134/3565/1493/3115/3123/3442/3117/3106/3108/3118/356/3119/3107/3567/3133
KEGG_HUNTINGTONS_DISEASE	KEGG_HUNTINGTONS_DISEASE	171	0.387013579347556	1.20573865488739	0.027972027972028	0.0463049442641543	0.0159809988832284	14551	tags=58%	list=44%	signal=33%	7157/160/5331/5430/3064/161/3065/163/125965/317/581/1173/51164/3066/5431/5978/1639/25942/3092/2033/1387/836/842/1213/1742/8218/6389/56901/7052/23186/6667/627/9001/5330/4729/4731/841/9586/6874/4723/10540/506/25981/5468/7385/6908/7381/5481/5437/7417/387332/5433/7019/7416/514/498/146754/513/1385/27113/5436/64764/5441/27019/4728/4899/4720/729317/55567/64446/1211/2876/1537/292/4710/55081/4707/516/7384…
