# Supplementary material for: TFE3 and TP53 were novel diagnostic biomarkers related to mitochondrial autophagy in chronic rhinosinusitis with nasal polyps
Source: Front Genet. 2024 Oct 8;15:1423778. doi: 10.3389/fgene.2024.1423778 (PMC11493635; doi:10.3389/fgene.2024.1423778)
Supplement: Supplementary file 1 [file DataSheet3.ZIP › 原始数据-上传frontiers in genetics/02_result/06_GSEA/03.GSEA_Res/02.TP53.csv]

ID	Description	setSize	enrichmentScore	NES	pvalue	p.adjust	qvalue	rank	leading_edge	core_enrichment
KEGG_PATHWAYS_IN_CANCER	KEGG_PATHWAYS_IN_CANCER	321	0.555850446952631	1.78659558116191	3.599413024674e-25	6.62291996540016e-23	2.4627562800401e-23	6722	tags=52%	list=20%	signal=42%	7157/1021/3675/3728/1495/3911/3914/2737/867/3909/7477/6502/208/7482/7175/1499/2034/4254/1487/3065/387/4233/6513/4088/5371/9915/4893/332/675/2261/5467/836/7187/3066/3551/1288/1956/3913/89780/3673/998/5970/1488/10928/8031/2122/8323/51684/355/861/1871/331/5293/6256/5888/1387/405/581/7040/6774/5898/3912/2956/23624/8503/1856/1399/3265/10401/1857/7042/5925/613/3918/2475/5604/7483/25/1027/8900/54361/271…
KEGG_SPLICEOSOME	KEGG_SPLICEOSOME	126	0.644406183755991	1.99309371273559	2.3570179096205e-19	2.16845647685086e-17	8.06348232238593e-18	7699	tags=77%	list=23%	signal=59%	10291/9416/7919/22985/9343/4670/144983/10523/10262/23020/3178/23450/55119/1659/9879/27339/84321/153527/9128/5093/6626/10285/10465/9716/55660/10594/5356/3183/3303/1665/9775/57187/10713/8175/3190/6426/4809/6427/3306/11338/10915/8449/55696/6634/6429/51729/4686/51691/6625/10992/23451/24148/10946/3304/6628/10569/26121/3312/25766/6632/84991/51362/51645/220988/22916/58517/3305/9129/6635/988/9785/10907/1…
KEGG_CELL_CYCLE	KEGG_CELL_CYCLE	125	0.640988057841256	1.98060191626468	2.0164335698942e-18	1.23674592286844e-16	4.59888358046046e-17	6576	tags=69%	list=20%	signal=55%	7157/5591/4173/4172/7529/1021/5347/9133/890/4176/983/6502/11200/699/891/3065/4171/5885/4088/701/2810/51343/7532/4174/3066/8317/7534/994/4085/4175/991/8379/9088/8318/23594/7272/1874/1871/9232/1387/7040/5111/8243/7042/5925/4998/29882/9184/10459/990/25/1027/9700/995/8900/1017/7027/2033/8697/1870/5933/64682/8555/1019/545/10926/4087/996/9126/7029/51434/1647/9978/1032/10274/595/1022/9134/7709/7043/8454…
KEGG_ENDOCYTOSIS	KEGG_ENDOCYTOSIS	181	0.558512580233194	1.76085027474169	7.53443994160058e-15	3.46584237313627e-13	1.28878577948431e-13	8715	tags=64%	list=26%	signal=47%	160/867/5338/1785/8394/30845/4233/11267/2261/7037/1956/2149/116985/998/163/5869/409/116984/29924/57132/64411/9146/23362/10617/3560/23527/6714/10015/23624/3303/1173/26119/55048/60682/56288/8766/3265/30846/3306/8218/9525/84552/156/1213/29082/6455/11031/8853/8027/161/80230/5337/3304/868/157/4914/5590/3312/10938/89853/9815/9230/10193/28964/22905/3105/3305/1436/9101/23396/8396/4734/30844/440073/84364/…
KEGG_UBIQUITIN_MEDIATED_PROTEOLYSIS	KEGG_UBIQUITIN_MEDIATED_PROTEOLYSIS	135	0.583445133576184	1.80936583869637	8.38291485414549e-14	3.08491266632554e-12	1.14713571688307e-12	9745	tags=68%	list=30%	signal=48%	10075/867/23295/7317/6502/23291/9817/672/9320/5371/9354/4281/55236/51343/10277/27339/23759/991/89910/10054/7329/11065/1643/7332/1642/331/8924/7337/51366/8450/26091/54926/23624/9820/140739/7319/10401/29882/63893/7321/9690/10055/57448/9616/7324/8697/64682/23221/4591/51588/7322/868/8453/7326/996/22954/51434/9978/27338/7428/55958/118424/7334/4734/7328/7327/90293/329/8451/9063/8454/7318/22888/4193/299…
KEGG_REGULATION_OF_ACTIN_CYTOSKELETON	KEGG_REGULATION_OF_ACTIN_CYTOSKELETON	206	0.525587130715198	1.66514088865498	9.39088931934298e-13	2.87987272459851e-11	1.0708908872935e-11	9583	tags=59%	list=29%	signal=42%	7074/71/3675/3691/5062/2909/56924/10163/81/10093/8394/10451/387/5829/3694/4893/128239/23191/2261/1956/2149/3673/998/1445/10552/8936/1729/5293/3985/4627/10458/89846/10109/60/8503/1399/10095/3265/50649/9138/81624/85464/5604/4478/22800/2934/54434/7430/3845/10092/1398/3688/10152/7410/5058/5879/2260/10672/6093/8976/79784/80310/2256/28964/1793/3984/26999/5159/8826/2254/79837/624/23396/8396/81873/3687/3…
KEGG_ADHERENS_JUNCTION	KEGG_ADHERENS_JUNCTION	73	0.629194577998347	1.88177928105033	2.14627668026654e-10	5.64164155955777e-09	2.09786442432068e-09	7962	tags=70%	list=24%	signal=53%	5770/71/5818/1495/1500/10163/81/1499/387/4233/4088/1956/998/4008/8936/1387/6714/10458/6591/60/56288/5777/2241/7082/2033/81607/5879/2260/2064/6932/4087/8976/83439/8826/51176/7414/5819/1460/5792/7454/9855/5880/3480/1457/7525/51701/7046/6885/87/999/5594
KEGG_CHRONIC_MYELOID_LEUKEMIA	KEGG_CHRONIC_MYELOID_LEUKEMIA	73	0.622758963819356	1.86253180841414	5.34269254231181e-10	1.12464718997838e-08	4.18204046616673e-09	7109	tags=64%	list=22%	signal=51%	7157/1021/867/208/1487/3065/4088/4893/3066/3551/5970/1488/2122/861/6464/1871/5293/7040/23624/8503/1399/3265/7042/5925/613/5604/25/1027/3845/1398/1870/4790/5781/868/2885/1019/8517/1147/595/23533/6654/7043/6776/4193/5894/5291/7046
KEGG_APOPTOSIS	KEGG_APOPTOSIS	85	0.602420070621522	1.81944429600233	5.50099169011162e-10	1.12464718997838e-08	4.18204046616673e-09	9829	tags=73%	list=30%	signal=51%	7157/4615/7132/823/208/3556/836/5613/3551/5970/8737/355/331/5293/581/8795/8503/5575/3656/1676/9941/9131/637/4790/842/841/8772/317/5533/4914/1677/11213/63928/5576/51135/843/8517/1147/7186/9020/23533/329/8743/3654/8793/824/5291/8797/5573/8794/5566/23052/840/8837/3554/3552/598/1439/5532/54205/5534/8717
KEGG_NEUROTROPHIN_SIGNALING_PATHWAY	KEGG_NEUROTROPHIN_SIGNALING_PATHWAY	126	0.545398476850309	1.68687126620984	7.71718581491163e-10	1.41996218994374e-08	5.28017976809743e-09	7001	tags=52%	list=21%	signal=41%	7157/7529/396/8986/208/387/1432/4893/808/7532/4793/3551/7534/998/5970/1445/5607/3667/25970/7161/4217/6464/6195/5293/581/5609/8503/1399/3265/3656/5170/4909/5604/25/4804/5663/3845/57498/1398/9261/4790/627/5781/5598/2885/5879/4914/10019/5602/810/11213/4794/51135/5336/23533/5335/818/6654/3654/5603/816/5599/5894/5291/10818/11108
KEGG_DNA_REPLICATION	KEGG_DNA_REPLICATION	36	0.721277388572553	2.02206415887356	1.55884531418744e-09	2.60752307100444e-08	9.69616702604627e-09	6339	tags=83%	list=19%	signal=67%	4173/4172/4176/4171/23649/3978/4174/5427/4175/57804/54107/5558/5111/5424/2237/10714/5426/5984/10535/5985/5982/6119/1763/5983/5422/246243/6117/79621/84153/6118
KEGG_MAPK_SIGNALING_PATHWAY	KEGG_MAPK_SIGNALING_PATHWAY	260	0.473082472388608	1.51170599868408	2.89362253238545e-09	4.43688788299102e-08	1.64987249653556e-08	8833	tags=48%	list=27%	signal=35%	7157/5062/8986/7132/3925/208/2317/1432/4893/2261/10454/836/5613/3551/1956/994/998/5970/8569/2122/23162/5607/776/409/355/4217/6195/7040/2002/6416/5609/8550/3303/1399/3265/7042/3306/4909/5604/22800/2872/1616/3845/9344/1398/9261/4790/627/4776/4763/5058/5598/3304/784/2885/5536/5879/5533/2260/4914/3312/55799/5602/7850/6789/2256/63928/1647/3315/5923/5159/3305/8517/5321/2254/7867/1147/9064/115727/7186/9…
KEGG_GLYCOLYSIS_GLUCONEOGENESIS	KEGG_GLYCOLYSIS_GLUCONEOGENESIS	59	0.639417202799814	1.88717148779861	3.82368838061746e-09	5.41198970795086e-08	2.01246756874603e-08	6434	tags=61%	list=19%	signal=49%	2821/5315/2023/3098/5230/55276/226/5223/5211/5213/218/2597/224/441531/3945/5236/5214/127/128/131/124/7167/2027/217/1738/230/501/2026/3939/55902/1737/5162/126/10327/3099/3101
KEGG_SMALL_CELL_LUNG_CANCER	KEGG_SMALL_CELL_LUNG_CANCER	84	0.594367919865981	1.79408147925414	7.42682272195526e-09	9.11023587226512e-08	3.38767352229538e-08	6722	tags=58%	list=20%	signal=47%	7157/1021/3675/3911/3914/3909/6502/208/7187/3551/1288/3913/3673/5970/1871/331/5293/6256/3912/8503/10401/5925/3918/1027/1017/3915/5915/4843/1870/3688/4790/51588/842/1019/317/1163/8517/1147/595/7186/22798/9134/23533/4149/329/9063/284217/7185/5291
KEGG_WNT_SIGNALING_PATHWAY	KEGG_WNT_SIGNALING_PATHWAY	150	0.515750676076954	1.60830784892829	7.03934635327174e-09	9.11023587226512e-08	3.38767352229538e-08	9878	tags=58%	list=30%	signal=41%	7157/10725/57680/7477/23291/7482/1499/1487/387/4088/1452/57216/5467/5518/5613/89780/1488/8323/1387/5331/1856/1857/64840/4775/27121/4772/7483/5663/54361/2033/5528/81839/1454/5515/4776/8313/5879/144165/5533/6932/5529/4087/79718/5602/6093/83439/63928/8607/9978/5519/595/51176/22943/11211/8312/818/1460/7474/8454/816/5599/5880/5330/1457/85407/51701/7473/5566/6907/6885/5526/51384/23401/2535/6934/8945/32…
KEGG_P53_SIGNALING_PATHWAY	KEGG_P53_SIGNALING_PATHWAY	68	0.611282556346719	1.81935847818765	1.23348847358339e-08	1.4185117446209e-07	5.27478623571844e-08	5507	tags=60%	list=17%	signal=50%	7157/1021/51246/9133/983/11200/6241/891/2810/836/51512/9538/7161/355/1643/9540/581/8795/63970/83667/64065/1017/3486/637/55367/842/1019/841/5268/317/545/1647/64393/143686/55240/595/50484/901/7249/9134/5366
KEGG_OOCYTE_MEIOSIS	KEGG_OOCYTE_MEIOSIS	111	0.544094861647857	1.6691703350875	1.95996895050264e-08	2.12137815819109e-07	7.88841992462364e-08	8509	tags=59%	list=26%	signal=44%	7529/3710/5347/9133/983/699/23291/891/808/7532/5518/5613/109/7534/4085/991/9088/6790/6195/9232/8243/9748/29882/10459/5604/9700/995/1017/113/26271/5528/8697/5515/64682/9985/5533/5529/996/9126/810/63928/51434/10734/9978/5519/9134/151648/115/108/5501/818/8454/286151/816/29945/3480/8881/5566/5499/5526/5594/27127/6300/6196/8945
KEGG_AXON_GUIDANCE	KEGG_AXON_GUIDANCE	129	0.511937326810892	1.58473281386541	1.61239546794694e-07	1.64822647834576e-06	6.12898862085095e-07	6606	tags=46%	list=20%	signal=37%	5062/56924/10725/10509/57556/6091/5364/23654/5361/5362/54910/2043/387/4233/6405/219699/4893/4690/998/9037/9423/2051/9901/2041/10371/3985/1969/3265/2048/2771/4775/4772/25/1947/3845/3688/4776/23380/5058/5879/5533/6093/10507/63928/3984/84448/8482/2773/1949/1020/5998/25791/10512/59277/29984/64218/1072/5880/1945
KEGG_FC_GAMMA_R_MEDIATED_PHAGOCYTOSIS	KEGG_FC_GAMMA_R_MEDIATED_PHAGOCYTOSIS	96	0.545741529359669	1.66267592639129	1.78100970023328e-07	1.72476728864696e-06	6.41360833879019e-07	12037	tags=77%	list=36%	signal=49%	5338/1785/10163/208/10093/8394/10451/998/10552/8936/5293/3985/10109/8503/1399/10095/6850/5604/5581/2934/8853/56848/10092/1398/4067/7410/5337/5058/5879/8976/3055/3984/5321/23396/5336/8396/4651/81873/2212/23533/200576/10059/5335/85477/7454/1072/50807/1794/9103/5880/5894/5291/2209/123745/2214/5594/1759/2213/8611/10094/5580/3635/5788/26052/8398/7409/7408/8877/5579/653361/6198/8613/27040/5595
KEGG_INOSITOL_PHOSPHATE_METABOLISM	KEGG_INOSITOL_PHOSPHATE_METABOLISM	54	0.61643468644358	1.80357688420121	1.88639369406513e-07	1.73548219853992e-06	6.45345211127543e-07	6722	tags=61%	list=20%	signal=49%	3705/8394/51477/84812/3613/5293/5331/5297/64768/3633/5298/113026/7167/51196/5333/5287/3636/8867/3628/5289/9562/79837/10423/23396/5336/8396/56623/200576/5335/8821/4952/5330/5291
KEGG_AMINOACYL_TRNA_BIOSYNTHESIS	KEGG_AMINOACYL_TRNA_BIOSYNTHESIS	41	0.669464719063967	1.90405649518123	2.03393138649879e-07	1.78211131007513e-06	6.6268441164121e-07	7213	tags=76%	list=22%	signal=59%	55157/5859/23395/57176/80222/23438/5917/92935/7407/25973/4141/1615/3735/57505/4677/123263/55699/833/10667/51091/8565/3376/6897/54938/3035/51067/10056/2617/124454/10352/7453
KEGG_FOCAL_ADHESION	KEGG_FOCAL_ADHESION	197	0.476562148187264	1.5074106436599	2.13931551262452e-07	1.78924570146778e-06	6.65337360385617e-07	10181	tags=52%	list=31%	signal=36%	71/3675/3691/5062/2909/3911/56924/3914/3371/3909/81/208/2317/1499/10451/387/4233/5829/3694/1288/1956/3913/3673/998/6464/1729/331/5293/2002/6714/3912/60/8503/1399/3265/7094/3918/5170/5604/3915/1398/3688/7410/5058/55742/2885/5879/2064/7059/5602/6093/858/80310/1793/5923/5159/1291/595/23396/22798/3791/2316/23533/7424/7414/9564/329/3696/5501/6654/7791/5599/824/284217/5880/50509/3480/1277/5894/5291/297…
KEGG_PANCREATIC_CANCER	KEGG_PANCREATIC_CANCER	70	0.584546081590704	1.743087898711	3.32543880465042e-07	2.61445770869426e-06	9.72195372226127e-07	8959	tags=67%	list=27%	signal=49%	7157/1021/208/4088/675/3551/1956/998/5970/10928/1871/5293/5888/7040/6774/5898/8503/7042/5925/5604/3845/3716/1870/4790/5337/842/1019/5879/2064/4087/5602/8517/1147/595/23533/7424/7043/5599/5880/5894/5291/7046/5594/1029/9459/598/5228
KEGG_PROGESTERONE_MEDIATED_OOCYTE_MATURATION	KEGG_PROGESTERONE_MEDIATED_OOCYTE_MATURATION	83	0.547675949083085	1.65380871873194	3.41016222873165e-07	2.61445770869426e-06	9.72195372226127e-07	8505	tags=59%	list=26%	signal=44%	5347/9133/890/983/208/699/891/1432/51343/5613/109/994/4085/9088/6195/5293/8503/2771/29882/10459/5604/995/8900/1017/113/3845/8697/64682/3320/3326/5602/996/51434/2773/115/23533/108/5603/5599/29945/3480/5894/5291/8881/5566/993/5594/6300/6196
KEGG_COLORECTAL_CANCER	KEGG_COLORECTAL_CANCER	62	0.583846867903659	1.73142222275838	6.59857880528547e-07	4.85655400069011e-06	1.80592683092023e-06	8640	tags=65%	list=26%	signal=48%	7157/208/1499/387/4088/332/836/5293/581/7040/2956/8503/7042/5604/3845/842/8313/5879/4292/6932/4087/5602/83439/26060/595/51176/4437/23533/8312/7043/5599/5880/5894/5291/7046/5594/6934/4436/324/4609
KEGG_HUNTINGTONS_DISEASE	KEGG_HUNTINGTONS_DISEASE	171	0.478632409527884	1.50557655080189	7.70542293221527e-07	5.45306853664465e-06	2.02774287689876e-06	11549	tags=63%	list=35%	signal=41%	7157/160/5430/5431/3065/51164/836/3066/6667/3064/163/25942/23186/5978/1387/5331/581/7381/1173/7385/6908/10540/8218/56901/6389/1213/7019/506/125965/2033/5436/161/7417/4723/627/4731/842/841/1742/317/1639/4728/292/5437/4729/498/514/729317/518/7416/539/7052/6874/4899/3092/1327/9586/4722/9001/5468/146754/25981/5433/516/6391/1211/5330/2876/4700/5481/1385/6647/7384/7388/10476/1350/374291/5441/27019/5434…
KEGG_TIGHT_JUNCTION	KEGG_TIGHT_JUNCTION	129	0.493536854414103	1.52777304384929	1.3775700453848e-06	9.38788475373346e-06	3.49091824366519e-06	9669	tags=56%	list=29%	signal=40%	71/1495/9076/5520/81/208/1499/387/4893/5518/93643/998/4627/2036/6714/60/11336/56288/3265/24146/2771/84552/10686/22800/5872/5581/8189/7082/3845/3996/6709/5515/1019/5590/3059/3993/4621/5865/79784/1366/5519/2773/260425/57530/5588/60412/9218/1460/10207/50848/9863/1457/57644/7525/87/49861/4636/2017/4628/7122/2037/9080/5583/5580/6237/103910/149461/1459/9414/10627/27134/26285
KEGG_PYRIMIDINE_METABOLISM	KEGG_PYRIMIDINE_METABOLISM	97	0.521487889999049	1.59039354600199	1.46313233415922e-06	9.61486962447489e-06	3.57532337294547e-06	10953	tags=69%	list=33%	signal=46%	5430/5431/6241/55703/790/25885/51082/23649/7083/7298/1841/5427/57804/1806/54107/5558/30833/5424/50808/10587/7296/10714/5426/54963/84172/3704/5436/87178/10623/64425/6240/1635/5437/9533/5422/50484/9583/139596/22978/7372/7378/7084/5433/978/171568/11128/4907/51251/10621/10201/1807/5441/83549/1890/5434/5438/957/1633/30834/953/4860/5557/661/1503/7371/56655/10622
KEGG_PENTOSE_PHOSPHATE_PATHWAY	KEGG_PENTOSE_PHOSPHATE_PATHWAY	27	0.694441125838762	1.89583700986392	2.24082958903435e-06	1.42176773924938e-05	5.28689376723167e-06	6400	tags=63%	list=19%	signal=51%	2539/2821/7086/5226/55276/226/5211/5213/5634/5236/5214/230/51071/6120/64080/6888/25796
KEGG_RENAL_CELL_CARCINOMA	KEGG_RENAL_CELL_CARCINOMA	70	0.567906056558235	1.6934681558339	2.45920042233834e-06	1.50830959236752e-05	5.60870271761376e-06	9379	tags=64%	list=28%	signal=46%	5062/56924/208/2034/4233/6513/9915/4893/998/5293/1387/405/7040/8503/1399/3265/201163/7042/5604/3845/112399/2033/1398/5058/5781/2885/5879/8453/112398/9978/7428/2271/23533/7424/6654/7043/5894/5291/3091/5594/2889/54583/5228/5605/6921
KEGG_LYSOSOME	KEGG_LYSOSOME	120	0.503012490222996	1.55082570395071	2.8031392750984e-06	1.66379879554228e-05	6.18689483468238e-06	11397	tags=63%	list=35%	signal=42%	10717/2760/5476/162/1497/23163/9374/3988/20/1509/1200/130340/1075/138050/1515/10239/55353/4668/23431/1174/8218/2548/3423/1213/4074/3482/164/8907/8546/51606/1508/26088/57192/2799/6448/3073/9114/535/8120/7805/4125/51172/54/9583/2720/3373/6609/2581/2588/26985/23545/23659/1211/6556/10947/1203/11154/411/10312/27074/2717/1513/23062/8943/1512/427/1514/245972/285362/1520/1777/23457/9476/2517/4126/1201
KEGG_BASE_EXCISION_REPAIR	KEGG_BASE_EXCISION_REPAIR	34	0.665784801387662	1.85588560370131	2.95251323192778e-06	1.69769510835847e-05	6.31293947616137e-06	7370	tags=76%	list=22%	signal=59%	143/328/3978/5427/57804/27301/10039/54107/5111/5424/2237/55247/5423/142/10714/5426/8930/7515/27343/3146/6996/7374/3980/4595/4968/10038
KEGG_NOTCH_SIGNALING_PATHWAY	KEGG_NOTCH_SIGNALING_PATHWAY	47	0.614533339107481	1.77338952445249	3.42223045560691e-06	1.90815273888385e-05	7.09553364001432e-06	4223	tags=49%	list=13%	signal=43%	9794/1487/3065/6868/113878/51107/3066/4851/1488/182/3714/1387/1856/1857/9612/5663/2033/28514/4853/3516/9253/196403/4855
KEGG_PHOSPHATIDYLINOSITOL_SIGNALING_SYSTEM	KEGG_PHOSPHATIDYLINOSITOL_SIGNALING_SYSTEM	76	0.548944873668059	1.64405308772515	3.69839908206845e-06	2.00148656206057e-05	7.44259877196438e-06	6722	tags=53%	list=20%	signal=42%	3710/3705/8760/8525/8394/808/84812/3613/5293/5331/160851/5297/8503/64768/3633/5298/113026/51196/5333/5287/3636/1606/9162/8867/3628/5289/810/79837/10423/23396/5336/8396/56623/23533/200576/5335/8821/4952/5330/5291
KEGG_B_CELL_RECEPTOR_SIGNALING_PATHWAY	KEGG_B_CELL_RECEPTOR_SIGNALING_PATHWAY	75	0.545721486065629	1.63441968033603	4.80443386596657e-06	2.52575951810814e-05	9.39212635452111e-06	9808	tags=64%	list=30%	signal=45%	10725/208/10451/4893/4793/3551/5970/5293/8503/3265/5777/4775/6850/5604/4772/3845/29760/4790/4067/4776/7410/8915/2885/5879/5533/84433/4794/63928/10892/8517/1147/5336/23533/6654/8519/27071/5880/5894/5291/975/11025/5594/695/2213/3635/5605/5532/5534
KEGG_PATHOGENIC_ESCHERICHIA_COLI_INFECTION	KEGG_PATHOGENIC_ESCHERICHIA_COLI_INFECTION	55	0.587598384775819	1.72394112777338	5.01181599684212e-06	2.56159484283041e-05	9.52538128054788e-06	4026	tags=47%	list=12%	signal=42%	71/4691/84790/9076/10093/1499/387/9181/7534/4690/998/203068/10376/10552/10109/60/10095/25/7430/7280/10092/3688/3059/6093/8976/10383
KEGG_STARCH_AND_SUCROSE_METABOLISM	KEGG_STARCH_AND_SUCROSE_METABOLISM	49	0.588681521143151	1.70632493742348	6.18698357636868e-06	3.07677021095091e-05	1.14410791597145e-05	4413	tags=39%	list=13%	signal=34%	2821/54578/54577/3098/55276/5836/178/54658/2997/54575/5236/2632/2548/7358/80146/54576/10941/280/283209
KEGG_T_CELL_RECEPTOR_SIGNALING_PATHWAY	KEGG_T_CELL_RECEPTOR_SIGNALING_PATHWAY	108	0.50783528325391	1.5566249089091	6.67087688180872e-06	3.23010880592844e-05	1.20112741639215e-05	10181	tags=61%	list=31%	signal=42%	5062/56924/10725/867/208/10451/387/1432/4893/4793/3551/4690/998/5970/5293/5609/23624/8503/3265/5777/4775/1739/5170/5604/4772/3845/4790/4776/7410/5058/868/8915/2885/1019/5533/920/84433/4794/63928/10892/8517/1147/5588/9020/23533/5335/10125/6654/5603/1326/5894/5291/3937/6885/5594/940/6300/959/5605/3586/7535/5532/5788/5534/57144/7409
KEGG_CYTOSOLIC_DNA_SENSING_PATHWAY	KEGG_CYTOSOLIC_DNA_SENSING_PATHWAY	44	0.616983889372231	1.76667285533033	6.87825982753889e-06	3.24512771350553e-05	1.20671225044542e-05	7686	tags=59%	list=23%	signal=45%	55703/51082/4793/9641/3551/5970/8737/3606/57506/103/340061/11035/4790/10623/9533/3661/8517/1147/29108/834/171568/3665/90865/11128/10621/29110
KEGG_PROSTATE_CANCER	KEGG_PROSTATE_CANCER	88	0.532379978418998	1.60950367273465	8.40588245171449e-06	3.77239602711089e-05	1.40277884303323e-05	7070	tags=55%	list=21%	signal=43%	7157/208/1499/4893/3551/1956/5970/1871/5293/1387/8503/3265/5925/5170/2475/5604/1027/1017/3845/2033/1870/4790/2885/3320/842/2260/2064/6932/2950/3326/80310/83439/5159/8517/1147/595/51176/9134/3645/9586/2308/23533/6654/4193/3480/5894/5291/1385
KEGG_NATURAL_KILLER_CELL_MEDIATED_CYTOTOXICITY	KEGG_NATURAL_KILLER_CELL_MEDIATED_CYTOTOXICITY	123	0.486824065619948	1.50345285692481	8.40588245171449e-06	3.77239602711089e-05	1.40277884303323e-05	9522	tags=50%	list=29%	signal=36%	10725/6452/10451/2185/4893/836/353091/355/6464/5293/8795/8503/100507436/3265/5777/4775/6850/79465/3459/5604/4772/154064/3845/135250/637/4277/4776/7410/5058/5781/2885/5879/5533/63928/80328/3105/5336/23533/5335/8743/117157/6654/3689/3683/8793/3135/5880/5894/5291/8797/3937/8794/5551/7305/2214/5594/2207/51744/5605/7535/3455/5532
KEGG_FRUCTOSE_AND_MANNOSE_METABOLISM	KEGG_FRUCTOSE_AND_MANNOSE_METABOLISM	34	0.65084190387608	1.81423204190247	9.13708007798422e-06	4.00291127225975e-05	1.48849675455883e-05	8232	tags=65%	list=25%	signal=49%	3098/226/5211/5213/197258/6652/5214/231/7167/57016/230/5209/8898/5208/8776/5372/3099/3101/5210/4351/5207/9108
KEGG_RIG_I_LIKE_RECEPTOR_SIGNALING_PATHWAY	KEGG_RIG_I_LIKE_RECEPTOR_SIGNALING_PATHWAY	61	0.56613345915248	1.67785518754157	1.66155375631966e-05	7.1099044456469e-05	2.64384318631035e-05	9164	tags=62%	list=28%	signal=45%	7706/1432/4793/7187/9641/3551/5970/26007/8737/79671/57506/79132/340061/4790/841/8772/5602/3661/843/8517/338376/1147/7186/80143/55593/5603/5599/1540/64343/3665/6885/29110/6300/1654/9474/5300/10010/3592
KEGG_LYSINE_DEGRADATION	KEGG_LYSINE_DEGRADATION	44	0.605400269297988	1.73350429533365	1.82910163262643e-05	7.64897046371052e-05	2.84429679714636e-05	7493	tags=61%	list=23%	signal=47%	64324/4967/9869/1743/224/3030/10919/7468/8424/84444/8985/79813/217/5352/6839/501/29072/79723/51268/23067/60496/54904/132949/9739/1962/3033/84787
KEGG_RNA_DEGRADATION	KEGG_RNA_DEGRADATION	56	0.563294051414436	1.65429103848748	3.17114252294084e-05	0.000129664494271359	4.82162021031941e-05	10354	tags=71%	list=31%	signal=49%	2023/219988/4848/5393/23019/22803/23644/4849/3313/80153/11044/57472/51691/64895/2027/25904/5394/87178/23016/51010/9337/2026/3329/55802/167227/23517/5073/51690/25804/10914/57819/22894/11340/4850/11157/27258/51013/56915/23404/196513
KEGG_EPITHELIAL_CELL_SIGNALING_IN_HELICOBACTER_PYLORI_INFECTION	KEGG_EPITHELIAL_CELL_SIGNALING_IN_HELICOBACTER_PYLORI_INFECTION	68	0.53902884891486	1.60430998084089	3.78851830035431e-05	0.000148316461120254	5.51520021328175e-05	6828	tags=54%	list=21%	signal=43%	4233/1432/6868/836/3551/1956/998/5970/1445/6416/6714/523/7082/528/51606/4790/4067/5058/5781/102/5879/9114/526/529/5602/28964/535/8517/1147/5336/9020/5335/5603/23545/5599/50848/3579
KEGG_CHEMOKINE_SIGNALING_PATHWAY	KEGG_CHEMOKINE_SIGNALING_PATHWAY	186	0.441911766442	1.39443101270265	3.78851830035431e-05	0.000148316461120254	5.51520021328175e-05	7332	tags=40%	list=22%	signal=31%	7074/208/10451/387/5829/2185/4893/4793/5613/3551/109/998/5970/1445/409/6376/6464/5293/2786/6773/5331/6774/8503/56288/1399/3265/2771/10681/58191/5604/156/113/3845/1398/2931/4790/4067/7410/5058/2885/5879/157/5590/3718/2785/6093/8976/3055/8517/1147/2773/115/57580/6367/23533/6369/9564/108/2268/6654/7454/1230/55970/6372/1794/5880/5330/5894/5291/1233/3579/6362/5566/2783
KEGG_ACUTE_MYELOID_LEUKEMIA	KEGG_ACUTE_MYELOID_LEUKEMIA	57	0.554990604745303	1.63286760164317	4.85489868305003e-05	0.000186104449516918	6.92035996487394e-05	8640	tags=63%	list=26%	signal=47%	3728/208/5371/4893/5467/3551/5970/861/5293/6774/8503/3265/2475/5604/8900/3845/4790/2885/6932/83439/5914/8517/1147/595/51176/6688/23533/6654/3815/6776/5894/5291/5594/6934/5292/4609
KEGG_ENDOMETRIAL_CANCER	KEGG_ENDOMETRIAL_CANCER	52	0.562747174467057	1.64023056847171	5.19165103225727e-05	0.000191052757987068	7.10436457045732e-05	9166	tags=63%	list=28%	signal=46%	7157/1495/208/1499/4893/1956/5293/2002/8503/3265/5170/5604/3845/2885/842/8313/4292/2064/6932/83439/595/51176/23533/8312/6654/5894/5291/999/5594/6934/324/4609/5605
KEGG_INSULIN_SIGNALING_PATHWAY	KEGG_INSULIN_SIGNALING_PATHWAY	135	0.465018865835196	1.44210518139778	5.13552562475321e-05	0.000191052757987068	7.10436457045732e-05	7357	tags=44%	list=22%	signal=34%	2319/5770/867/208/3098/5836/4893/808/5613/3551/8569/2997/3667/9470/6464/5293/2002/23624/8503/2194/5575/1399/3265/10211/5170/2475/5604/2872/3845/23265/1398/868/5256/2885/9322/5590/5261/5602/810/5576/31/3991/7249/2308/23533/57521/122809/5501/6654/5792/3099/5599/3101/5894/5291/5573/5106/5566/5499
KEGG_PURINE_METABOLISM	KEGG_PURINE_METABOLISM	158	0.454030422807964	1.42141700491654	5.69677994476754e-05	0.000205530884281809	7.64273883198947e-05	11896	tags=60%	list=36%	signal=39%	5315/3615/5430/10606/272/5431/6241/55703/25885/51082/23649/271/5427/109/159/2618/57804/204/471/54107/5634/5198/5558/30833/5424/10714/5426/84172/113/3704/5436/9060/87178/10623/64425/6240/3251/51292/11164/5143/5437/9533/5422/132/50484/8833/9583/5150/22978/115/108/9615/5433/56985/55811/58497/171568/11128/4907/51251/10621/4882/122481/10201/5441/954/2984/5434/3000/122622/5438/353/158/27115/957/5146/16…
KEGG_THYROID_CANCER	KEGG_THYROID_CANCER	29	0.633866010694183	1.73953528502646	7.20643012779609e-05	0.000254996758368169	9.48214490499486e-05	9166	tags=83%	list=28%	signal=60%	7157/7175/1499/4893/8031/6256/3265/5604/3845/7170/4914/6932/83439/595/51176/7849/5468/999/5594/6934/4609/6257/8030/5605
KEGG_ASCORBATE_AND_ALDARATE_METABOLISM	KEGG_ASCORBATE_AND_ALDARATE_METABOLISM	23	0.65476977151611	1.75739716533519	0.000154585396172503	0.000536673828221519	0.000199564066558345	4289	tags=43%	list=13%	signal=38%	54578/54577/54658/224/54575/7358/217/54576/501/10941
KEGG_TOLL_LIKE_RECEPTOR_SIGNALING_PATHWAY	KEGG_TOLL_LIKE_RECEPTOR_SIGNALING_PATHWAY	93	0.487125159602082	1.4814946678447	0.00016437726312275	0.000560100303973816	0.000208275284658456	9281	tags=51%	list=28%	signal=36%	4615/208/1432/10454/7187/9641/3551/54472/5970/8737/5293/148022/6416/5609/8503/5604/4790/841/5879/8772/5602/3661/51135/8517/1147/23533/5608/3663/5606/3654/5603/5599/1326/5291/3665/6885/29110/51311/5594/7098/6300/1513/10333/7097/3592/5605/3455
KEGG_NUCLEOTIDE_EXCISION_REPAIR	KEGG_NUCLEOTIDE_EXCISION_REPAIR	44	0.572403591154089	1.63902154368156	0.000177980691272794	0.000584793699896324	0.000217457611517512	6339	tags=59%	list=19%	signal=48%	2967/3978/5427/7508/57804/1643/1642/8450/54107/5111/5424/2071/10714/5426/5984/2072/5985/5982/6119/5983/9978/6117/1022/8451/5886/6118
KEGG_FC_EPSILON_RI_SIGNALING_PATHWAY	KEGG_FC_EPSILON_RI_SIGNALING_PATHWAY	77	0.499772660557944	1.4971174759142	0.000175713452177056	0.000584793699896324	0.000217457611517512	12129	tags=68%	list=37%	signal=43%	208/10451/1432/4893/5293/6416/5609/8503/3265/6850/5170/5604/5581/3845/4067/7410/2885/5879/5602/5321/2206/5336/23533/5608/5335/5606/6654/5603/5599/5880/5894/5291/3937/123745/8681/5594/695/6300/2207/5580/3635/5605/8398/7409/84647/2205/5579/3567/8399/27040/5595/64600
KEGG_GNRH_SIGNALING_PATHWAY	KEGG_GNRH_SIGNALING_PATHWAY	100	0.480509379988591	1.46713178777375	0.000196118616961965	0.000633084658263184	0.000235414775669948	8183	tags=48%	list=25%	signal=36%	3710/5338/4323/1432/2185/4893/808/5613/109/1956/998/776/5331/2002/6416/6714/5609/3265/5604/113/3845/5337/2767/5598/2885/5602/810/4313/5321/115/5608/108/818/5606/6654/775/5603/816/5599/5330/5894/2798/5566/4216/123745/8681/5594/6300
KEGG_MISMATCH_REPAIR	KEGG_MISMATCH_REPAIR	23	0.649130301077902	1.74226086889446	0.000216418585322534	0.000686569305161143	0.000255303231324224	6339	tags=74%	list=19%	signal=60%	9156/3978/57804/5111/2956/5424/10714/5984/5985/5982/4292/6119/5983/5395/6117/4437/6118
KEGG_VASOPRESSIN_REGULATED_WATER_REABSORPTION	KEGG_VASOPRESSIN_REGULATED_WATER_REABSORPTION	43	0.562791090367462	1.6054517176985	0.000303036791116907	0.000945063890940863	0.000351425359903639	7755	tags=58%	list=23%	signal=45%	396/1778/360/51164/5613/109/6810/5869/8766/10540/140735/4905/1639/51143/9230/84516/1781/9586/115/1783/6844/1385/5878/5566/8655
KEGG_VEGF_SIGNALING_PATHWAY	KEGG_VEGF_SIGNALING_PATHWAY	75	0.49833681047014	1.49250398099651	0.00042607230160742	0.00130662172492942	0.000485871922885654	11131	tags=61%	list=34%	signal=41%	10725/208/1432/5829/4893/998/5293/6714/8503/3265/4775/5604/4772/3845/56848/9261/4776/842/5879/5533/63928/3315/5321/7867/5336/4846/3791/23533/5335/5603/5880/5894/5291/123745/8681/9047/5594/6300/5605/5532/5534/8398/84647/8877/5579/8399
KEGG_ECM_RECEPTOR_INTERACTION	KEGG_ECM_RECEPTOR_INTERACTION	83	0.483490550288444	1.45998904795841	0.000435186061668697	0.00131269238273836	0.000488129318523991	11784	tags=54%	list=36%	signal=35%	3675/3691/3911/3914/3371/3909/375790/3694/1288/3913/3673/3161/1605/3912/3918/3339/6382/6385/3915/3688/960/7059/9900/1291/22798/3696/284217/948/50509/1277/22801/3695/1289/1278/1311/7057/3693/1293/7058/3676/3685/1290/6696/1282/1292
KEGG_NON_HOMOLOGOUS_END_JOINING	KEGG_NON_HOMOLOGOUS_END_JOINING	13	0.738609443870132	1.80233116289622	0.000476464010289974	0.00139157742687865	0.00051746300198577	4914	tags=77%	list=15%	signal=65%	5591/7520/27434/2237/64421/2547/3981/27343/4361/10111
KEGG_ABC_TRANSPORTERS	KEGG_ABC_TRANSPORTERS	44	0.557301493021552	1.5957781668465	0.000471686013033531	0.00139157742687865	0.00051746300198577	5135	tags=50%	list=16%	signal=42%	10057/8714/89845/10347/20/215/26154/8647/4363/5825/11194/10060/24/9619/19/154664/10257/5826/6891/1244/10058/22
KEGG_NON_SMALL_CELL_LUNG_CANCER	KEGG_NON_SMALL_CELL_LUNG_CANCER	54	0.528131417663414	1.54521742151401	0.000563272886661975	0.00161940954915318	0.000602183184753756	9166	tags=61%	list=28%	signal=44%	7157/1021/208/4893/1956/1871/5293/6256/8503/3265/5925/5170/5604/3845/5915/1870/2885/842/1019/2064/6789/595/5336/23533/5335/6654/5894/5291/5594/1029/83593/6257/5605
KEGG_LEUKOCYTE_TRANSENDOTHELIAL_MIGRATION	KEGG_LEUKOCYTE_TRANSENDOTHELIAL_MIGRATION	112	0.466838385707099	1.43289380247003	0.000572431595224954	0.00162042174648295	0.000602559573921004	11689	tags=60%	list=35%	signal=39%	71/2909/1495/1500/9076/81/1499/10451/387/1432/5829/2185/998/5293/60/8503/24146/2771/10686/4478/7430/3688/7410/5781/5879/6093/4313/4688/1366/2773/1535/5336/3684/23533/7414/9564/5335/3689/3683/5603/27035/1536/5880/50848/5291/87/49861/4636/7122/6300/83593/9080/103910/149461/10627/26285/7409/3676/7408/83700/5579/7852/4318/4689/51208/653361/5010
KEGG_HOMOLOGOUS_RECOMBINATION	KEGG_HOMOLOGOUS_RECOMBINATION	28	0.608431039503771	1.66753754724623	0.000602919324134459	0.00168086599455667	0.000625035981957574	9970	tags=82%	list=30%	signal=57%	8438/7156/675/57804/5888/7517/5424/7516/10714/6119/5892/8940/4361/6117/10111/80198/6118/146956/4683/641/5893/5889/6742
KEGG_GLIOMA	KEGG_GLIOMA	65	0.508759512286157	1.5110606032261	0.000700653787589093	0.00192418353606557	0.000715514472793261	6722	tags=48%	list=20%	signal=38%	7157/1021/208/4893/808/1956/6464/1871/5293/8503/3265/5925/2475/5604/3845/1870/2885/1019/810/5159/595/5336/23533/5335/818/6654/816/4193/3480/5894/5291
KEGG_BASAL_CELL_CARCINOMA	KEGG_BASAL_CELL_CARCINOMA	55	0.516448859989845	1.5151972047504	0.000801400046680862	0.00216849424395998	0.000806362276072075	8616	tags=45%	list=26%	signal=34%	7157/2737/7477/7482/1499/89780/8323/51684/1856/1857/7483/54361/27148/8313/6932/83439/51176/11211/8312/7474/7473/51384/2535/6934/324
KEGG_LEISHMANIA_INFECTION	KEGG_LEISHMANIA_INFECTION	70	0.490488571597935	1.46261299242965	0.00118733244766263	0.00316621986043369	0.00117737008540155	14172	tags=79%	list=43%	signal=45%	4615/1432/4793/10454/5970/7040/2002/5777/7042/3459/3716/4843/3688/4790/4688/51135/1535/3684/2212/3689/7043/718/3654/5603/9103/1378/2209/6885/2214/3109/3717/5594/6300/3552/7097/3592/3586/3118/7099/3676/5579/4689/653361/7189/3111/3113/5595/3122/3593/3553/3119/5600/3117/2215/3115
KEGG_FATTY_ACID_METABOLISM	KEGG_FATTY_ACID_METABOLISM	42	0.536472503586548	1.52820583336063	0.00135300362750368	0.00355646667800969	0.00132248474868781	8748	tags=57%	list=27%	signal=42%	1376/224/3030/1374/2182/127/128/51703/131/124/1579/217/501/284541/3032/126129/126/51/30/1962/3033/1375/37/10449
KEGG_PORPHYRIN_AND_CHLOROPHYLL_METABOLISM	KEGG_PORPHYRIN_AND_CHLOROPHYLL_METABOLISM	39	0.545329309589041	1.54445695926549	0.00142949149839424	0.00370459768597945	0.00137756778940883	9011	tags=51%	list=27%	signal=37%	54578/54577/54658/54575/3162/211/1356/1355/54576/10941/1352/1371/2235/3052/3163/124454/3145/644/54657/5498
KEGG_JAK_STAT_SIGNALING_PATHWAY	KEGG_JAK_STAT_SIGNALING_PATHWAY	139	0.428201743794269	1.32933223940395	0.0015002671684057	0.0038340160970368	0.00142569248459606	11036	tags=50%	list=33%	signal=34%	3566/53833/867/6778/9180/7297/208/5293/6773/1387/3560/6774/3588/23624/8503/3976/5777/10401/3597/3459/3595/200734/2033/8027/3716/3570/85480/51561/51588/5781/868/2885/3718/338376/7173/595/23533/1154/122809/9063/6654/1441/6776/5291/2690/161742/3600/10379/58985/3717/5292/1270/4609/3559/3568/598/3592/3586/3455/8554/1439/3594/23529/3601/1489/3575/3574/2057/3587/3567
KEGG_ERBB_SIGNALING_PATHWAY	KEGG_ERBB_SIGNALING_PATHWAY	87	0.465632550707686	1.40710231812366	0.00172116280837714	0.00433827338001908	0.00161320234382861	6722	tags=45%	list=20%	signal=36%	5062/56924/867/208/4893/1956/4690/6464/5293/2002/6416/6714/5609/23624/8503/1399/3265/3084/2475/5604/25/1027/3845/1398/5058/868/2885/2064/5602/5336/23533/5335/818/6654/6776/816/5599/5894/5291
KEGG_PROTEASOME	KEGG_PROTEASOME	45	0.523588174806591	1.50352605146005	0.00212740862357548	0.00528977279375524	0.0019670207757099	14519	tags=87%	list=44%	signal=49%	5707/5705/10197/5686/10213/9491/5690/5708/5704/5685/9861/23198/5682/5717/5684/5721/5713/5714/5688/5719/5701/5696/5709/5706/5687/5720/51371/5693/5689/5700/5710/5683/5691/5702/5699/5695/5694/5698/5718
KEGG_BLADDER_CANCER	KEGG_BLADDER_CANCER	42	0.526450392640366	1.4996566564538	0.00223840112813716	0.00549154410102982	0.00204205015198477	10920	tags=69%	list=33%	signal=46%	7157/4893/2261/1956/1871/3265/5925/5604/3845/1870/1019/4312/2064/4313/595/7424/4193/5894/999/5594/1890/1029/4609/5228/5605/7057/1613/1869/4318
KEGG_CITRATE_CYCLE_TCA_CYCLE	KEGG_CITRATE_CYCLE_TCA_CYCLE	30	0.578466564920887	1.5958659184928	0.00235881961087301	0.00571082642632412	0.0021235910624203	8778	tags=63%	list=27%	signal=47%	1431/4967/1743/6389/3420/1738/4191/47/1737/3419/2271/5162/50/4190/3421/6391/5106/8803/6390
KEGG_NOD_LIKE_RECEPTOR_SIGNALING_PATHWAY	KEGG_NOD_LIKE_RECEPTOR_SIGNALING_PATHWAY	62	0.485890628922366	1.44092891303315	0.00286736059765489	0.00685187467491558	0.00254789390085533	13874	tags=73%	list=42%	signal=42%	1432/4793/10454/3551/5970/22861/3606/331/84674/4790/3320/841/3326/4671/5602/8517/7205/1147/29108/329/9051/64170/834/5603/10910/4210/5599/58484/6885/5594/6300/55914/10392/257397/114548/8767/7189/5595/2919/6357/6356/7184/3553/22900/5600
KEGG_METABOLISM_OF_XENOBIOTICS_BY_CYTOCHROME_P450	KEGG_METABOLISM_OF_XENOBIOTICS_BY_CYTOCHROME_P450	67	0.479579974368624	1.42662525540421	0.00345932430766559	0.00816045734115985	0.0030344950067242	8728	tags=42%	list=26%	signal=31%	54578/54577/29785/54658/218/1646/54575/1645/2052/127/8644/128/131/124/54576/4257/1571/1555/2950/10941/126/4258/1562/373156/1572/221/54657/1557
KEGG_GLYCOSAMINOGLYCAN_DEGRADATION	KEGG_GLYCOSAMINOGLYCAN_DEGRADATION	20	0.614023299060665	1.61856535772834	0.00363569475744418	0.00846794728316112	0.00314883623229675	7423	tags=55%	list=22%	signal=43%	138050/3423/8692/2799/6448/3073/2720/3373/2588/10855/411
KEGG_HEDGEHOG_SIGNALING_PATHWAY	KEGG_HEDGEHOG_SIGNALING_PATHWAY	56	0.49187052155531	1.44453326617228	0.00457326979793704	0.010428828928441	0.00387799702716629	8509	tags=43%	list=26%	signal=32%	2737/7477/23291/7482/655/1452/5613/1453/89780/53944/51684/7483/54361/27148/1454/4036/1455/7474/353500/7473/5566/51384/1456/8945
KEGG_ADIPOCYTOKINE_SIGNALING_PATHWAY	KEGG_ADIPOCYTOKINE_SIGNALING_PATHWAY	66	0.478867519717461	1.42234599202442	0.00464763028332698	0.010428828928441	0.00387799702716629	7995	tags=45%	list=24%	signal=35%	7132/208/6513/4793/3551/5970/3667/79602/6256/1374/6774/2182/51703/2475/4790/5781/5602/4794/8517/1147/7186/126129/6794/5588/5599/948/10645/5106/3717/1375
KEGG_MELANOGENESIS	KEGG_MELANOGENESIS	101	0.438631473000413	1.33920546456008	0.00464763028332698	0.010428828928441	0.00387799702716629	8392	tags=44%	list=25%	signal=33%	7477/7482/1499/4254/4893/808/4157/5613/109/89780/8323/1387/5331/1856/3265/1857/2771/5604/7483/54361/113/3845/2033/6932/83439/810/2773/51176/115/108/11211/818/7474/3815/816/5330/5894/1385/7473/5566/51384/5594/2535/6934
KEGG_PYRUVATE_METABOLISM	KEGG_PYRUVATE_METABOLISM	39	0.51040640615206	1.44554989466695	0.00637065523233442	0.0141228983463799	0.00525164984276141	7166	tags=49%	list=22%	signal=38%	5315/224/3945/231/4200/217/1738/97/501/3939/4191/55902/1737/31/5162/4190/10873/9380/5106
KEGG_AMYOTROPHIC_LATERAL_SCLEROSIS_ALS	KEGG_AMYOTROPHIC_LATERAL_SCLEROSIS_ALS	53	0.484742740883323	1.41520042483438	0.0068784529478854	0.0150670874096537	0.00560274989489412	9808	tags=57%	list=30%	signal=40%	7157/7132/1432/836/4217/57679/581/1616/84134/637/842/5879/317/5533/63928/9973/5608/5606/834/5603/2876/4744/79139/6647/6300/4741/598/5532/54205/5534
KEGG_GLYCOSAMINOGLYCAN_BIOSYNTHESIS_CHONDROITIN_SULFATE	KEGG_GLYCOSAMINOGLYCAN_BIOSYNTHESIS_CHONDROITIN_SULFATE	22	0.587116384058244	1.56618866010056	0.00703717562681112	0.0152334154745088	0.00566459957576127	8080	tags=59%	list=24%	signal=45%	29940/64132/26229/54480/113189/10090/51363/9469/50515/11285/166012/79586/55501
KEGG_RETINOL_METABOLISM	KEGG_RETINOL_METABOLISM	62	0.467539510881364	1.38650790756859	0.00717589672502863	0.0153530813651775	0.00570909776165069	9115	tags=47%	list=28%	signal=34%	54578/54577/54658/54575/127/128/157506/131/124/1579/54576/1555/216/284541/10941/1592/126/9249/8608/1562/1553/84649/54884/56603/10170/317749/54657/1557/1549
KEGG_VALINE_LEUCINE_AND_ISOLEUCINE_BIOSYNTHESIS	KEGG_VALINE_LEUCINE_AND_ISOLEUCINE_BIOSYNTHESIS	10	0.689809079291356	1.61924455613871	0.00728266036371868	0.015402408125566	0.00572744009245874	5261	tags=60%	list=16%	signal=50%	23395/57176/7407/55699/5162/3376
KEGG_GAP_JUNCTION	KEGG_GAP_JUNCTION	88	0.45295491345435	1.36938394819613	0.00754770160033341	0.0157815578916062	0.00586842827777119	8653	tags=45%	list=26%	signal=34%	84790/3710/983/4893/5613/1453/109/1956/203068/10376/5607/5331/6714/3265/2771/5604/113/7082/3845/7280/2767/5598/2885/10383/80310/5159/2773/115/108/6654/2697/5330/5894/5566/1813/5594/1902/10381/5156/7277
KEGG_GLYCOSPHINGOLIPID_BIOSYNTHESIS_GLOBO_SERIES	KEGG_GLYCOSPHINGOLIPID_BIOSYNTHESIS_GLOBO_SERIES	14	0.637848581280697	1.57780288533696	0.00767742751260664	0.0158724344080856	0.00590222103275495	5143	tags=43%	list=16%	signal=36%	53947/4668/2523/3073/6489/26301
KEGG_GALACTOSE_METABOLISM	KEGG_GALACTOSE_METABOLISM	25	0.565935940100261	1.5334754991068	0.00837867855478353	0.017129742823113	0.00636975562644362	6434	tags=48%	list=19%	signal=39%	3098/55276/5211/5213/5236/5214/231/2548/2683/2720/3099/3101
KEGG_DRUG_METABOLISM_OTHER_ENZYMES	KEGG_DRUG_METABOLISM_OTHER_ENZYMES	49	0.483335081516417	1.40097263648017	0.00859388556192205	0.0173766477296006	0.00646156809167072	8436	tags=49%	list=26%	signal=37%	54578/3615/54577/7083/8824/54658/54575/1806/54963/3704/54576/3251/10941/8833/7372/7378/1553/7084/978/9/1807/83549/1890/54657
KEGG_DRUG_METABOLISM_CYTOCHROME_P450	KEGG_DRUG_METABOLISM_CYTOCHROME_P450	69	0.454367673746707	1.35408406997044	0.0090422511800096	0.0180845023600192	0.00672478634668906	11791	tags=49%	list=36%	signal=32%	54578/54577/54658/218/1565/54575/127/128/2327/131/124/54576/4257/1571/1555/2329/2950/10941/126/4258/1562/1553/373156/221/2328/54657/1557/1549/2948/4128/1577/130/9446/1558
KEGG_ONE_CARBON_POOL_BY_FOLATE	KEGG_ONE_CARBON_POOL_BY_FOLATE	17	0.610507898866603	1.57069925875251	0.00929290906692978	0.0183859706270439	0.00683688839106322	4567	tags=53%	list=14%	signal=46%	4524/1719/25902/7298/6472/2618/471/123263/4522
KEGG_ARRHYTHMOGENIC_RIGHT_VENTRICULAR_CARDIOMYOPATHY_ARVC	KEGG_ARRHYTHMOGENIC_RIGHT_VENTRICULAR_CARDIOMYOPATHY_ARVC	72	0.452256027302553	1.35177760201498	0.00978952830308573	0.0191624809336997	0.00712563650280596	8392	tags=40%	list=25%	signal=30%	71/3675/3691/3728/1495/81/1832/1499/3694/3673/776/1605/60/3688/784/6932/55799/83439/1829/51176/3696/775/2697/93589/782/87/22801/3695/6934
KEGG_SPHINGOLIPID_METABOLISM	KEGG_SPHINGOLIPID_METABOLISM	38	0.502753616943894	1.4195886238963	0.0111681006128729	0.0216308475028275	0.00804350736661205	12463	tags=71%	list=38%	signal=44%	130367/8879/2531/55627/55331/56848/10825/2720/129807/6609/2581/259230/7357/10558/340485/64781/2717/166929/8611/55512/6610/427/123099/8877/8613/9331/56624
KEGG_MELANOMA	KEGG_MELANOMA	68	0.454200867916849	1.35183670998784	0.0121808215743637	0.0233465746841972	0.00868150660453556	8280	tags=44%	list=25%	signal=33%	7157/1021/208/4233/4893/1956/1871/5293/8503/3265/5925/5604/3845/1870/1019/2260/80310/2256/5159/2254/595/23533/4193/3480/5894/5291/999/5594/1029/5156
KEGG_AMINO_SUGAR_AND_NUCLEOTIDE_SUGAR_METABOLISM	KEGG_AMINO_SUGAR_AND_NUCLEOTIDE_SUGAR_METABOLISM	43	0.494408841525869	1.41038040128668	0.0132270145024293	0.02509041926234	0.00932996139617908	7401	tags=40%	list=22%	signal=31%	2821/10007/3098/55276/197258/5236/80896/7358/80146/3073/51005/5372/3099/3101/55577/4351/1727
KEGG_RNA_POLYMERASE	KEGG_RNA_POLYMERASE	29	0.532338986310419	1.46091198243624	0.0139082053093837	0.0261133650706796	0.00971034742330764	10953	tags=72%	list=33%	signal=48%	5430/5431/55703/25885/51082/84172/5436/10623/64425/5437/9533/5433/171568/11128/10621/5441/5434/5438/30834/661/10622
KEGG_BASAL_TRANSCRIPTION_FACTORS	KEGG_BASAL_TRANSCRIPTION_FACTORS	35	0.509513702927413	1.42544591140628	0.0155323992264273	0.0288682975521478	0.0107347788380412	11624	tags=69%	list=35%	signal=44%	2962/2967/2961/6878/6908/2960/9569/2963/2969/54457/6873/6872/6874/2957/6882/2959/6879/27097/10629/11037/9519/2968/51616/2965
KEGG_TYPE_II_DIABETES_MELLITUS	KEGG_TYPE_II_DIABETES_MELLITUS	45	0.479588727669668	1.37717805850807	0.0163714885354388	0.0301235389052073	0.0112015447874055	6722	tags=40%	list=20%	signal=32%	5315/3098/3551/3667/776/5293/8503/2475/5581/5590/5602/23533/122809/775/3099/5599/3101/5291
KEGG_ALZHEIMERS_DISEASE	KEGG_ALZHEIMERS_DISEASE	157	0.399463990347028	1.24920381484522	0.0169722605500448	0.030919761794141	0.011497623092787	11497	tags=51%	list=35%	signal=33%	3710/7132/823/4035/6868/808/836/51107/2597/776/355/5331/7381/7385/3416/56901/6389/5663/506/125965/637/4723/4731/102/842/841/8772/317/5533/351/4728/810/4729/498/63928/514/518/539/8851/1020/1327/4722/23621/775/824/516/6391/5330/4700/22926/7384/7388/487/10476/1350/374291/840/5594/6390/4720/4705/9377/1345/7386/5532/54205/5534/1337/4701/4696/1347/801/1349/8883/6622/4711/23385/10975/440567/4719
KEGG_OTHER_GLYCAN_DEGRADATION	KEGG_OTHER_GLYCAN_DEGRADATION	15	0.60523435635216	1.52248690443444	0.0176236854881689	0.0317917463708145	0.0118218736504745	11245	tags=67%	list=34%	signal=44%	23324/3073/10825/4125/2720/129807/4123/64772/2517/4126
KEGG_GLYCEROLIPID_METABOLISM	KEGG_GLYCEROLIPID_METABOLISM	48	0.478183168623496	1.38330204155066	0.0178734195963761	0.0319292155896427	0.0118729920670868	8955	tags=50%	list=27%	signal=36%	8525/26007/224/129642/160851/154141/231/132158/56894/55750/217/501/1606/10555/9162/253558/10554/84649/10327/56895/8527/2717/8611/8526
KEGG_GLYOXYLATE_AND_DICARBOXYLATE_METABOLISM	KEGG_GLYOXYLATE_AND_DICARBOXYLATE_METABOLISM	15	0.598087958953486	1.50450990702976	0.0210547632307922	0.0372507349467862	0.0138518179149949	6636	tags=53%	list=20%	signal=43%	25902/1431/132158/4191/4522/50/4190/9380
KEGG_GLYCEROPHOSPHOLIPID_METABOLISM	KEGG_GLYCEROPHOSPHOLIPID_METABOLISM	76	0.437173299052105	1.30930471647362	0.0229800040689946	0.0402697214161429	0.0149744387417007	12275	tags=62%	list=37%	signal=39%	5338/79143/8760/8525/55224/254531/9791/129642/160851/154141/5130/3931/9489/11313/56894/5337/23761/1606/10555/9162/253558/5321/10554/6901/10423/81490/10162/23659/56985/54947/56895/123745/8681/8527/8611/2820/8526/1040/8398/84647/8399/1103/8613/1609/64600/1607/9468
KEGG_PARKINSONS_DISEASE	KEGG_PARKINSONS_DISEASE	113	0.408637425754042	1.25524728347094	0.028687382876793	0.0497969665031123	0.0185171786195784	14497	tags=64%	list=44%	signal=36%	7317/836/27429/7332/7381/7385/56901/6389/506/125965/7417/4723/4731/842/317/4728/292/7326/4729/498/514/729317/518/7416/539/118424/1327/7327/4722/7318/516/6391/4700/5481/7384/7388/10476/1350/374291/7345/6390/4720/4705/9377/1345/7386/54205/7419/1337/4701/4696/1347/1349/6622/4711/10975/9627/440567/4719/6571/4695/5413/1329/1351/4704/4706/4707/9246/29796/1537/4718/4710
