# Supplementary material for: TFE3 and TP53 were novel diagnostic biomarkers related to mitochondrial autophagy in chronic rhinosinusitis with nasal polyps
Source: Front Genet. 2024 Oct 8;15:1423778. doi: 10.3389/fgene.2024.1423778 (PMC11493635; doi:10.3389/fgene.2024.1423778)
Supplement: Supplementary file 1 [file DataSheet3.ZIP › 原始数据-上传frontiers in genetics/02_result/07_Immune/TFE3_DEImmune_cor.csv]

	Immune_Cell	r	p.value	Sign	Cor	Pvalue
Activated B cell	Activated B cell	-0.0111101390954422	0.927267583067442	Negative	0-0.1	ns
Activated CD4 T cell	Activated CD4 T cell	0.324048639664071	0.00620713092376275	Positive	> 0.3	< 0.01
Activated CD8 T cell	Activated CD8 T cell	0.102370746216429	0.399065188452569	Positive	0.1-0.2	ns
Activated dendritic cell	Activated dendritic cell	0.345953984778235	0.00335159761291332	Positive	> 0.3	< 0.01
CD56bright natural killer cell	CD56bright natural killer cell	0.517872452103928	4.40357482164776e-06	Positive	> 0.3	< 0.01
Central memory CD4 T cell	Central memory CD4 T cell	0.27897821712886	0.0193503513321247	Positive	0.2-0.3	0.01 - 0.05
Central memory CD8 T cell	Central memory CD8 T cell	0.424162365497332	0.000252923365104526	Positive	> 0.3	< 0.01
Effector memory CD4 T cell	Effector memory CD4 T cell	0.26312658560056	0.0277519463036009	Positive	0.2-0.3	0.01 - 0.05
Effector memory CD8 T cell	Effector memory CD8 T cell	0.266695827136733	0.0256314803315316	Positive	0.2-0.3	0.01 - 0.05
Gamma delta T cell	Gamma delta T cell	0.33678593298924	0.00436083557284236	Positive	> 0.3	< 0.01
Immature B cell	Immature B cell	0.0800804828973843	0.509897608673219	Positive	0-0.1	ns
Immature dendritic cell	Immature dendritic cell	0.351097891698014	0.00288155680033447	Positive	> 0.3	< 0.01
Macrophage	Macrophage	0.320269442743417	0.0068734759617902	Positive	> 0.3	< 0.01
Mast cell	Mast cell	0.206613594611145	0.0861440817592747	Positive	0.2-0.3	ns
MDSC	MDSC	0.36848919604584	0.00169681695614968	Positive	> 0.3	< 0.01
Monocyte	Monocyte	0.159128685154405	0.188242579860911	Positive	0.1-0.2	ns
Natural killer cell	Natural killer cell	0.259487358936226	0.0300643727717625	Positive	0.2-0.3	0.01 - 0.05
Natural killer T cell	Natural killer T cell	0.299658822500219	0.011729267639296	Positive	0.2-0.3	0.01 - 0.05
Neutrophil	Neutrophil	0.388749890648237	0.000881642903548248	Positive	> 0.3	< 0.01
Plasmacytoid dendritic cell	Plasmacytoid dendritic cell	0.293850056862917	0.0135479092508841	Positive	0.2-0.3	0.01 - 0.05
Regulatory T cell	Regulatory T cell	0.373108214504418	0.00146688037296014	Positive	> 0.3	< 0.01
T follicular helper cell	T follicular helper cell	0.259487358936226	0.0300643727717625	Positive	0.2-0.3	0.01 - 0.05
Type 1 T helper cell	Type 1 T helper cell	0.163502755664421	0.17623069972784	Positive	0.1-0.2	ns
Type 17 T helper cell	Type 17 T helper cell	0.236042341002537	0.0491593600055225	Positive	0.2-0.3	0.01 - 0.05
Type 2 T helper cell	Type 2 T helper cell	-0.121546671332342	0.316177370179297	Negative	0.1-0.2	ns
