# Supplementary material for: TFE3 and TP53 were novel diagnostic biomarkers related to mitochondrial autophagy in chronic rhinosinusitis with nasal polyps
Source: Front Genet. 2024 Oct 8;15:1423778. doi: 10.3389/fgene.2024.1423778 (PMC11493635; doi:10.3389/fgene.2024.1423778)
Supplement: Supplementary file 1 [file DataSheet3.ZIP › 原始数据-上传frontiers in genetics/02_result/07_Immune/TP53_DEImmune_cor.csv]

	Immune_Cell	r	p.value	Sign	Cor	Pvalue
Activated B cell	Activated B cell	0.0120199457615257	0.92132973555647	Positive	0-0.1	ns
Activated CD4 T cell	Activated CD4 T cell	0.27883824687254	0.0194137413902731	Positive	0.2-0.3	0.01 - 0.05
Activated CD8 T cell	Activated CD8 T cell	0.067623130084857	0.578056468399197	Positive	0-0.1	ns
Activated dendritic cell	Activated dendritic cell	0.281182748665908	0.0183750414819261	Positive	0.2-0.3	0.01 - 0.05
CD56bright natural killer cell	CD56bright natural killer cell	0.483054850844196	2.28080049250362e-05	Positive	> 0.3	< 0.01
Central memory CD4 T cell	Central memory CD4 T cell	0.194926078208381	0.105866078223017	Positive	0.1-0.2	ns
Central memory CD8 T cell	Central memory CD8 T cell	0.202169538972968	0.0932699078478003	Positive	0.2-0.3	ns
Effector memory CD4 T cell	Effector memory CD4 T cell	0.319184673256933	0.00707599539638624	Positive	> 0.3	< 0.01
Effector memory CD8 T cell	Effector memory CD8 T cell	0.109124311083895	0.368519639570986	Positive	0.1-0.2	ns
Gamma delta T cell	Gamma delta T cell	0.281882599947511	0.018074352288388	Positive	0.2-0.3	0.01 - 0.05
Immature B cell	Immature B cell	0.0301460939550346	0.804339293980924	Positive	0-0.1	ns
Immature dendritic cell	Immature dendritic cell	0.313865803516753	0.00814665739171355	Positive	> 0.3	< 0.01
Macrophage	Macrophage	0.30007873326918	0.0116064214322045	Positive	> 0.3	0.01 - 0.05
Mast cell	Mast cell	0.130084856967894	0.283118663474783	Positive	0.1-0.2	ns
MDSC	MDSC	0.299553844807978	0.0117601547987688	Positive	0.2-0.3	0.01 - 0.05
Monocyte	Monocyte	0.109439244160616	0.367130872907849	Positive	0.1-0.2	ns
Natural killer cell	Natural killer cell	0.0716472749540723	0.555586952445585	Positive	0-0.1	ns
Natural killer T cell	Natural killer T cell	0.179494357449042	0.137061837785418	Positive	0.1-0.2	ns
Neutrophil	Neutrophil	0.275688916105328	0.0208876386106173	Positive	0.2-0.3	0.01 - 0.05
Plasmacytoid dendritic cell	Plasmacytoid dendritic cell	0.081060274691628	0.504716864287126	Positive	0-0.1	ns
Regulatory T cell	Regulatory T cell	0.26326655585688	0.0276660886962012	Positive	0.2-0.3	0.01 - 0.05
T follicular helper cell	T follicular helper cell	0.148945849007086	0.218468687408095	Positive	0.1-0.2	ns
Type 1 T helper cell	Type 1 T helper cell	0.0312658560055988	0.797223831916483	Positive	0-0.1	ns
Type 17 T helper cell	Type 17 T helper cell	0.0732569329017584	0.546717440976745	Positive	0-0.1	ns
Type 2 T helper cell	Type 2 T helper cell	-0.184008398215379	0.127294652281261	Negative	0.1-0.2	ns
