# Supplementary material for: TFE3 and TP53 were novel diagnostic biomarkers related to mitochondrial autophagy in chronic rhinosinusitis with nasal polyps
Source: Front Genet. 2024 Oct 8;15:1423778. doi: 10.3389/fgene.2024.1423778 (PMC11493635; doi:10.3389/fgene.2024.1423778)
Supplement: Supplementary file 1 [file DataSheet3.ZIP › 原始数据-上传frontiers in genetics/02_result/07_Immune/hub_DEImmuneCell_cor.csv]

	Activated B cell	Activated CD4 T cell	Activated CD8 T cell	Activated dendritic cell	CD56bright natural killer cell	Central memory CD4 T cell	Central memory CD8 T cell	Effector memory CD4 T cell	Effector memory CD8 T cell	Gamma delta T cell	Immature B cell	Immature dendritic cell	Macrophage	Mast cell	MDSC	Monocyte	Natural killer cell	Natural killer T cell	Neutrophil	Plasmacytoid dendritic cell	Regulatory T cell	T follicular helper cell	Type 1 T helper cell	Type 17 T helper cell	Type 2 T helper cell
TFE3	-0.0111101390954422	0.324048639664071	0.102370746216429	0.345953984778235	0.517872452103928	0.27897821712886	0.424162365497332	0.26312658560056	0.266695827136733	0.33678593298924	0.0800804828973843	0.351097891698014	0.320269442743417	0.206613594611145	0.36848919604584	0.159128685154405	0.259487358936226	0.299658822500219	0.388749890648237	0.293850056862917	0.373108214504418	0.259487358936226	0.163502755664421	0.236042341002537	-0.121546671332342
TP53	0.0120199457615257	0.27883824687254	0.067623130084857	0.281182748665908	0.483054850844196	0.194926078208381	0.202169538972968	0.319184673256933	0.109124311083895	0.281882599947511	0.0301460939550346	0.313865803516753	0.30007873326918	0.130084856967894	0.299553844807978	0.109439244160616	0.0716472749540723	0.179494357449042	0.275688916105328	0.081060274691628	0.26326655585688	0.148945849007086	0.0312658560055988	0.0732569329017584	-0.184008398215379
