# Supplementary material for: TFE3 and TP53 were novel diagnostic biomarkers related to mitochondrial autophagy in chronic rhinosinusitis with nasal polyps
Source: Front Genet. 2024 Oct 8;15:1423778. doi: 10.3389/fgene.2024.1423778 (PMC11493635; doi:10.3389/fgene.2024.1423778)
Supplement: Supplementary file 1 [file DataSheet3.ZIP › 原始数据-上传frontiers in genetics/02_result/07_Immune/hub_DEImmuneCell_pvalue.csv]

	Activated B cell	Activated CD4 T cell	Activated CD8 T cell	Activated dendritic cell	CD56bright natural killer cell	Central memory CD4 T cell	Central memory CD8 T cell	Effector memory CD4 T cell	Effector memory CD8 T cell	Gamma delta T cell	Immature B cell	Immature dendritic cell	Macrophage	Mast cell	MDSC	Monocyte	Natural killer cell	Natural killer T cell	Neutrophil	Plasmacytoid dendritic cell	Regulatory T cell	T follicular helper cell	Type 1 T helper cell	Type 17 T helper cell	Type 2 T helper cell
TFE3	0.927267583067442	0.00620713092376275	0.399065188452569	0.00335159761291332	4.40357482164776e-06	0.0193503513321247	0.000252923365104526	0.0277519463036009	0.0256314803315316	0.00436083557284236	0.509897608673219	0.00288155680033447	0.0068734759617902	0.0861440817592747	0.00169681695614968	0.188242579860911	0.0300643727717625	0.011729267639296	0.000881642903548248	0.0135479092508841	0.00146688037296014	0.0300643727717625	0.17623069972784	0.0491593600055225	0.316177370179297
TP53	0.92132973555647	0.0194137413902731	0.578056468399197	0.0183750414819261	2.28080049250362e-05	0.105866078223017	0.0932699078478003	0.00707599539638624	0.368519639570986	0.018074352288388	0.804339293980924	0.00814665739171355	0.0116064214322045	0.283118663474783	0.0117601547987688	0.367130872907849	0.555586952445585	0.137061837785418	0.0208876386106173	0.504716864287126	0.0276660886962012	0.218468687408095	0.797223831916483	0.546717440976745	0.127294652281261
