# Supplementary material for: TFE3 and TP53 were novel diagnostic biomarkers related to mitochondrial autophagy in chronic rhinosinusitis with nasal polyps
Source: Front Genet. 2024 Oct 8;15:1423778. doi: 10.3389/fgene.2024.1423778 (PMC11493635; doi:10.3389/fgene.2024.1423778)
Supplement: Supplementary file 1 [file DataSheet3.ZIP › 原始数据-上传frontiers in genetics/02_result/07_Immune/ssgsea_result.csv]

	group	Activated B cell	Activated CD4 T cell	Activated CD8 T cell	Activated dendritic cell	CD56bright natural killer cell	CD56dim natural killer cell	Central memory CD4 T cell	Central memory CD8 T cell	Effector memory CD4 T cell	Effector memory CD8 T cell	Eosinophil	Gamma delta T cell	Immature B cell	Immature dendritic cell	Macrophage	Mast cell	MDSC	Memory B cell	Monocyte	Natural killer cell	Natural killer T cell	Neutrophil	Plasmacytoid dendritic cell	Regulatory T cell	T follicular helper cell	Type 1 T helper cell	Type 17 T helper cell	Type 2 T helper cell
RHP5650	Control	0.396408050748235	0.413249963541675	0.773723450816573	0.441693094721531	0.723763253556935	0.737963649276643	0.947520809510989	0.679866374002596	0.49383357543737	0.682820284914022	0.433086951032555	0.624619153940172	0.495164271125216	0.783067629733774	0.318403357709547	0.378477754378821	0.630302452823878	0.436289169242013	0.705513753171776	0.697454357630625	0.403384804260578	0.110631057302301	0.721990523515419	0.476469663880351	0.503850045243936	0.554855452075348	0.386683726055381	0.654943027545048
RHP5651	Control	0.460016238960633	0.440492731177304	0.662540714250547	0.461964852309502	0.734587038627371	0.685975111794586	0.919509904191013	0.592016404177077	0.51736598826014	0.619853143394262	0.502967589440026	0.57834125011117	0.471394509873715	0.805329018252426	0.307892764291395	0.490220973535422	0.554206090105201	0.455552698890436	0.733193314281968	0.642902150432551	0.49254026270343	0.22773391904479	0.751877151385036	0.493717939198962	0.58452999655838	0.55254428910197	0.410014794249807	0.662339891135088
RHP5652	Control	0.437486495346878	0.443852715851904	0.67161372981527	0.464345278566363	0.696200624869999	0.668067337094842	0.903249767889535	0.656594646567233	0.539864942395906	0.598160645394271	0.529548846934833	0.527063213496102	0.516095357256126	0.796519799938085	0.27774108456431	0.370977887161913	0.583226150253959	0.488636053396865	0.744754477151683	0.619241568334275	0.435763501666833	0.233501539447793	0.742802454344286	0.429974115935904	0.533482999191124	0.534655113304457	0.36156137674097	0.636436202745292
RHP5653	Control	0.460441536116705	0.548553233592608	0.75776083178871	0.532025419171321	0.723691323628207	0.661527729472478	0.912656070547054	0.611526067136386	0.546432699736392	0.663615306808611	0.524056884018112	0.565239726694548	0.507858607387691	0.796135555097591	0.335317578979113	0.42514742491908	0.685058078302683	0.449751617650977	0.687052040693151	0.682922779397948	0.434570066019672	0.328907715742294	0.699598387454114	0.52807963900112	0.572247858041541	0.523176239165649	0.398601291516813	0.651280181727505
RHP5654	Control	0.343540485685445	0.46704247180742	0.735834763645154	0.456936383603725	0.711876240110125	0.673393890134259	0.954513625567653	0.64221713856707	0.474483787277888	0.699574431193096	0.531522336604165	0.568554686960443	0.421836227533229	0.861565764570911	0.364326329119963	0.423913212813903	0.641674716198326	0.406079606359559	0.66563122452645	0.698262125166307	0.451355648915214	0.294310285955708	0.728612350465296	0.558495619717108	0.579620964843246	0.552340549692101	0.357893545993914	0.569176591757304
RHP5753	Control	0.601093309752657	0.441744251439635	0.788513509617564	0.422339865573759	0.730809671565292	0.652931912852555	0.937815240144453	0.641079077848416	0.543557430532675	0.635742460341681	0.462178918388461	0.56185795480602	0.54599012294412	0.833860226604461	0.308604331485991	0.428624547633665	0.684864806890931	0.451753926321109	0.707683817791327	0.679956191224406	0.478011142848222	0.0570919613242148	0.728426974096634	0.538922578364403	0.57064540290651	0.547881827036618	0.373886424073389	0.610447542287677
RHP5754	Control	0.43545113930084	0.500355302672016	0.749101291866805	0.516546295109506	0.74053201341897	0.64655281625645	0.930971909586639	0.718309623038075	0.418563033011742	0.660516774270524	0.661531358069519	0.553702797194426	0.530991998148178	0.855552630052868	0.356664154243883	0.576091303737699	0.689869099682605	0.476175949805652	0.682652213811137	0.680179703407487	0.459840028728228	0.224210001516355	0.744177876274191	0.554993281545284	0.556933800060935	0.555515991012384	0.423056711084589	0.640644071516361
RHP5755	Control	0.470077754849088	0.436774562794263	0.825882365952926	0.585271841622841	0.694639190950498	0.665137599423867	0.951701026159885	0.696327338480956	0.508592362712892	0.676402320524522	0.462320412841577	0.563996964151782	0.495274389436208	0.826642019444949	0.390783005089192	0.438045544276494	0.752318202438199	0.449171226847852	0.686047545664565	0.687887721305528	0.455390106400603	0.318187704117707	0.748260990864077	0.645721043692949	0.588857983033819	0.523613788717099	0.335935231942025	0.552429906693025
RHP5756	Control	0.38854069574665	0.344012399636999	0.696586157728661	0.386099772451028	0.701992456141001	0.711933134657678	0.876200705593411	0.60925582775506	0.496356512538395	0.606263944645223	0.416809921554315	0.53298079851715	0.417421248742166	0.800690160508776	0.223615658014505	0.286812835595054	0.548080453241864	0.429470067234012	0.762491747402635	0.669386440113702	0.406558546936821	0.172325140594333	0.719567429540294	0.399834996003513	0.534055438537228	0.508039769203957	0.416418684732473	0.575398885108449
RHP5757	Control	0.312451290203895	0.586562234210592	0.632763792773781	0.483273148313464	0.768050878417867	0.747259910378744	0.895910085756233	0.721764549515406	0.546394693082006	0.621914497142951	0.540924253469466	0.602271219985141	0.368394001759558	0.823379656779019	0.33477397092365	0.472981863090723	0.673394703631213	0.548508204320582	0.706550986691177	0.625358674234483	0.428259192765848	0.315365703863183	0.707010748961156	0.474461593672583	0.561341901302378	0.500022243347031	0.39304191116794	0.652205047696567
RHP5758	Control	0.248169094305337	0.356588126843538	0.55915809965575	0.39143487187594	0.702384126878847	0.730525100359612	0.893210258030928	0.58886058142878	0.447221127345705	0.586144272710759	0.374991958255439	0.49534004415882	0.30657940482689	0.803505655977031	0.267568797063192	0.301676978576557	0.430618072153616	0.526408055106132	0.672717339984476	0.651413079972514	0.458678320250342	0.191918034655097	0.749247633632319	0.386125168587143	0.514743169465216	0.477357101917348	0.370580054051399	0.614771036775329
RHP5759	Control	0.972510871979941	0.73388294350718	0.943632316486447	0.646956933125388	0.716130363637587	0.751745074201438	1.00924462777162	0.631485785559682	0.589746455274387	0.776213087700812	0.492767610080836	0.612790458096102	0.999396095180737	0.805212665140857	0.443494236037305	0.524766717208537	0.886573192078458	0.613665503461384	0.832244550254083	0.665945081489506	0.543841286857653	0.164369974729802	0.709222065953284	0.66137181785292	0.701246775206912	0.659000673739212	0.400659914259203	0.599334289439624
RHP5760	Control	0.577864671976886	0.524033778469055	0.780139142349648	0.504652964211302	0.73505254564052	0.65323666409496	0.931532487499779	0.708516982529002	0.528037720501685	0.665823621925245	0.495971867022771	0.607774175119044	0.515603398527954	0.863133591597085	0.408687846861584	0.566640935893566	0.67598809000916	0.468225492349387	0.683351348444687	0.676827198575648	0.454750467752284	0.328501227525453	0.732771244950962	0.610287274683135	0.601587734815127	0.572285161693298	0.3777986212531	0.634551937258662
RHP5761	Control	0.464710253956182	0.533323227900359	0.853999303674066	0.435121687022409	0.69415866921312	0.738930010113819	0.939676098698421	0.66831452241651	0.487987758340236	0.702098288918057	0.525419529345351	0.607562706337379	0.537393975717012	0.828640640197112	0.38249909706718	0.537590425947427	0.750297448384516	0.503000742670784	0.695575028846437	0.7161831401211	0.397216672393816	0.256250320509421	0.701688254875063	0.522530307134678	0.557492244511786	0.541502975045903	0.416258303472122	0.588515915669221
RHP5762	Control	0.423139497668872	0.432736045977951	0.733839318873363	0.510586615977823	0.715550084417721	0.678030049337359	0.926752948428373	0.660951437957929	0.454132484701638	0.614711571562519	0.484716640502653	0.592053408828397	0.455929510861606	0.825527357825507	0.328395380747543	0.449084018780974	0.701188752277268	0.422858739916999	0.686796525196447	0.665822915246407	0.413009334967856	0.322732488126227	0.737208905139782	0.509217359124121	0.527568604420572	0.534418244895391	0.438039026255705	0.612154031673616
RHP5763	Control	0.331585605589518	0.645980037416904	0.663347585494296	0.463294515894146	0.756019827385109	0.762166100569663	0.863086788412956	0.685764301320818	0.516907714074859	0.60244003163615	0.533192298844122	0.619970056616615	0.397441381776576	0.77590664747852	0.331561047320175	0.41437483392392	0.657643623224588	0.51544391155437	0.682198166704004	0.640949417201704	0.510285819494721	0.3520614779076	0.721511041753706	0.514890976582606	0.560347240154775	0.536346664752626	0.48771318651349	0.701938270277923
RHP5764	Control	0.413900790654726	0.480546702311076	0.762755082249796	0.556267576846933	0.728910276682788	0.666178552289769	0.943548386263979	0.652081772049646	0.498255029245371	0.682217156169609	0.547391330852896	0.575869736384313	0.490269253346762	0.828803594066456	0.372657483839532	0.455256742925831	0.698816568401654	0.41997777048856	0.71051601066237	0.706731647175883	0.44504128344077	0.275856022690544	0.735542611162821	0.620519411238945	0.595042643043219	0.527060159668749	0.392781906533698	0.614843161409271
RHP5765	Control	0.456608339928742	0.532498821128695	0.706426601503712	0.585173560819175	0.750240456381851	0.706162290750743	0.983316030209061	0.720741813348375	0.579174016404835	0.764776563403385	0.518523013008791	0.613744688901836	0.573276696955371	0.858387256117979	0.482113038818388	0.694291824046709	0.792030950123047	0.50762610630227	0.779406377756582	0.752680830278323	0.502298277039706	0.502482412175861	0.774420846460512	0.690291084070844	0.644182202676831	0.647118150757782	0.469688157745742	0.66882298703607
RHP5766	Control	0.367148502354426	0.353935150762266	0.605096270305033	0.393950444863451	0.687670166795414	0.693550882907839	0.917148010813264	0.611919248949264	0.489904629326767	0.635700450342868	0.416425388037917	0.515568251435781	0.404631245209389	0.808318169152324	0.200729585126666	0.247818488910243	0.566766217714959	0.460834474391389	0.694224022408652	0.684033883619161	0.4596758154388	0.138023772538076	0.725401210792272	0.44176035421092	0.4961388517477	0.491549351732121	0.343481080332309	0.619516133759266
RHP5767	Control	0.320930373131803	0.436214383626803	0.688654027916323	0.325185911248505	0.743987718686212	0.703145359586781	0.872885872300158	0.638878905555024	0.426743437630747	0.606291998612938	0.466022500155577	0.593216804182299	0.390649474430492	0.838423929398404	0.301991240197602	0.350401516409855	0.410188781883551	0.411627207845983	0.674906294464817	0.66666939380521	0.390600670402214	0.17443254015884	0.754444693580521	0.442677367955912	0.506281823479795	0.515492913677693	0.398091567576738	0.665049886355903
RHP5768	Control	0.546320454986607	0.546905856122506	0.737185533183411	0.511916944197834	0.742730187862928	0.71957880963183	0.948883135292866	0.69408532635755	0.561410133321725	0.682487261297359	0.58811232738296	0.599871437358784	0.570964890430412	0.833463913134803	0.358992166874554	0.655535804332302	0.72134198136131	0.529250989896044	0.739250976610567	0.70475495193446	0.506845855836375	0.463022361846987	0.813948045393696	0.56349722875431	0.616989095209808	0.630051861684327	0.423993808768286	0.674896510566978
RHP5769	Control	0.332380800056791	0.498223949863946	0.704782735909872	0.525463233206625	0.734119407302949	0.663413849466695	0.921664786124605	0.610135160754696	0.487967712093712	0.64933979429795	0.551917968423914	0.559097260285855	0.437053360879412	0.846534017126348	0.307015578102747	0.439696051119453	0.611005157495364	0.522823084316512	0.668390833465862	0.677318245275398	0.383488449443424	0.212325928440713	0.725366847012666	0.490999947138354	0.540304042798255	0.505458219709175	0.386314277703462	0.616391551405436
RHP5770	Control	0.440317247912051	0.587560664398939	0.80595938304721	0.553530698817619	0.733466668348037	0.712210402517518	0.960016614882507	0.647382637255681	0.540113556650206	0.693436404911399	0.634782963577173	0.587085429508691	0.485841804923851	0.846040615073522	0.341673730488127	0.533996119948435	0.718306151916649	0.503459522452797	0.689351434394283	0.719508812671232	0.528736632290039	0.32203668268804	0.752245852529058	0.571989349260902	0.588693907934007	0.574792196508683	0.466368247183969	0.698409889757218
RHP5771	Control	0.317766665055661	0.491346691571911	0.656078342157787	0.401051213920591	0.686178308859521	0.7147343367831	0.895903696216882	0.580859154493497	0.495689673211495	0.586366419688588	0.497567865899811	0.558247542120487	0.380662187222329	0.790774419213031	0.278823453579463	0.428505262041511	0.532156883512899	0.490260096910965	0.740108619794116	0.653851196884399	0.490629298446295	0.18637973201469	0.715826438709374	0.369069191714004	0.500884683986899	0.51852363858791	0.436278648374573	0.673943736809901
RHP5772	Control	0.378347162618638	0.44482180492945	0.651023453718185	0.419924679159996	0.662140422179721	0.66696449489546	0.883510917297349	0.616969251850376	0.492943214643913	0.645189394763723	0.508631836909312	0.571787866519161	0.469738832198982	0.845549380420249	0.381851104785886	0.489338781089188	0.605460459034262	0.509051760556024	0.710174137544317	0.669735973412769	0.418934943363915	0.235992787362806	0.751883382370258	0.547733567988421	0.529758283411471	0.504251188189488	0.357944992348365	0.650837349191569
RHP5882	Control	0.594335706367204	0.510302637843548	0.773737608018622	0.513658872850156	0.745011363021551	0.661038761248776	0.985805211377232	0.636571112906243	0.544006396913176	0.699382041656174	0.470802770830427	0.546180492766913	0.665169879163947	0.870772703112323	0.458203845677911	0.572697277152039	0.781991821386542	0.48348452887677	0.743362421044577	0.727680300042307	0.508526352626903	0.200305842414337	0.729276710475542	0.619315348704497	0.601946592340252	0.602764183610645	0.32892714817328	0.633913394735312
RHP5887	Control	0.41004073846111	0.457016207953437	0.663459190013072	0.422502997531273	0.683931451084567	0.654935774877744	0.917587217643983	0.674117362799824	0.466493420023901	0.620504987027616	0.410706375065615	0.54044710672084	0.509434261008754	0.806413021126381	0.32649882019189	0.332246642510442	0.677265568399021	0.438229643263563	0.684836632975142	0.627640856972373	0.429629055386999	0.156976063150881	0.75122169529391	0.552411726757244	0.520454757751751	0.510379674164254	0.362187872590695	0.599303835790513
RHP5890	Control	0.500342817086451	0.502501312115531	0.712898384168121	0.53246733219607	0.761366530287459	0.670604491324065	0.968397180551186	0.645153804103499	0.567619255713093	0.749631256317169	0.492934627743481	0.565824807641712	0.485982106665531	0.875238097593027	0.372104806750809	0.484525586068444	0.720844917885743	0.510718948272561	0.735171582700527	0.747215754724976	0.526259537611806	0.336104391919285	0.771567057329697	0.644403454716318	0.613852847224226	0.553136256931686	0.386328196693453	0.668024287976966
RHP5630	CRSwNP	0.943770857498983	0.729138878123378	0.899270095125792	0.604896626300537	0.745295039825604	0.676794604766434	0.999236047898212	0.665796892775956	0.676820714112098	0.765033804785806	0.559596315835837	0.643340735574744	1.01276663545404	0.851260352851863	0.504164733860735	0.518262043552055	0.892868200188182	0.631577572267989	0.831264567337194	0.708601430503893	0.519238469504575	0.220049587944305	0.772562061656275	0.730049992983995	0.701767538885231	0.671139075016551	0.419260154845354	0.668973164926936
RHP5631	CRSwNP	0.482817590906752	0.499384208056732	0.794138532733553	0.507948971134554	0.730911618390028	0.676885414140365	0.968593216166209	0.65946048779745	0.48791590897027	0.679859158363397	0.48644141272555	0.574756486694119	0.573650451601016	0.825474905132895	0.3719184071268	0.397049355576426	0.80970531287706	0.461715504590577	0.69117555443431	0.650258318661541	0.418769230032014	0.276341499601327	0.775118188968613	0.566843381533222	0.591227411617482	0.564044996027092	0.395677542287007	0.577730939369387
RHP5632	CRSwNP	0.618307781891103	0.716469030443512	0.728546575908505	0.55397398958507	0.789363070399604	0.679017892715553	0.982512662150377	0.806311702391674	0.66510891330481	0.729703848773172	0.532709597226361	0.669881983145457	0.663602578861658	0.921160558002015	0.532276320178611	0.66292751507502	0.938375445919436	0.573775901636582	0.801449042957312	0.713733277125115	0.540918283193856	0.558260432470245	0.809043689569126	0.77505454270989	0.649881749319389	0.65598104325537	0.413374968223914	0.653762344426951
RHP5633	CRSwNP	0.29331983033445	0.571374467932004	0.727475092791329	0.577102439309985	0.763652205725632	0.74575937482625	0.967171381661797	0.710815449565331	0.56753004211941	0.673402982802273	0.526899324585297	0.676569155701317	0.502752419255998	0.880706194026908	0.463568559306039	0.494691273305842	0.766482176983865	0.517872876518125	0.741045911806676	0.695195976387251	0.461426677632151	0.383861368639268	0.732373193702228	0.648413086821593	0.579767398187727	0.552313757925825	0.427169522463277	0.613216109962569
RHP5634	CRSwNP	0.330284586022774	0.615985352862854	0.771890529460463	0.577875624480463	0.75742802463476	0.662530937310058	0.978268920472748	0.72207051933482	0.573524538539514	0.705150026640226	0.51584866552184	0.61354527484385	0.542937291209182	0.889812080396199	0.441544289446049	0.539229825769478	0.797714196589677	0.447764098346199	0.667713011334289	0.720257480712618	0.48822433075545	0.326888288526129	0.755866157961845	0.671157293912013	0.578668696198285	0.5634923095832	0.454191063087969	0.641087900685
RHP5635	CRSwNP	0.333086063316951	0.463463631522835	0.733548631221277	0.514833125550655	0.756865970297807	0.612506547511171	0.948339564680555	0.651975292690837	0.552992207851238	0.702778493263592	0.516103363330225	0.555668705260072	0.486514479978442	0.818246682698301	0.354825567709118	0.323349688388146	0.676485847060878	0.432659448395817	0.745176052423022	0.701098293175833	0.482666156025848	0.236575032875931	0.726769661473885	0.554558526798228	0.571262302268723	0.530175506723798	0.387077398263673	0.58613254349772
RHP5636	CRSwNP	0.461532633153663	0.586512904890794	0.670933688142723	0.53668569527721	0.729824812158659	0.643168993398537	0.955551405166315	0.701876374751501	0.564947494599666	0.62093398286216	0.519702395039806	0.611074353996839	0.512933990621758	0.87153601603649	0.437833398835642	0.530049302767234	0.744109436565651	0.489391295761847	0.684605086553354	0.682875751797701	0.45628206440602	0.467229363563964	0.760584418840803	0.666836552833661	0.559166308499465	0.528735999568134	0.374569225614368	0.657637817849071
RHP5637	CRSwNP	0.653667086888937	0.559741452991736	0.845601805713452	0.631565743900742	0.720219262414326	0.663993098800662	0.993983356469344	0.704777687803614	0.61064797963158	0.742378738122686	0.520766923782825	0.604928873081082	0.705432263667192	0.863219982490373	0.429110480561736	0.546365498849658	0.89239216523455	0.435372256856449	0.745255165647624	0.74889413426026	0.536336079526497	0.385735459224035	0.753872639796024	0.729411426924162	0.65849505356807	0.627315997621313	0.416266447669629	0.644458952804182
RHP5638	CRSwNP	0.441849370752295	0.470423936748579	0.785128783287348	0.55668376908151	0.73706776275814	0.677224457465957	0.963395794569291	0.657178406381364	0.568030010976719	0.740463729255772	0.45288466975876	0.58358944979352	0.556282043015539	0.837455321448755	0.330284326398496	0.390802178954692	0.761049315819883	0.447862735903175	0.719315369196083	0.72443240449359	0.496541066372496	0.276968945290888	0.766461515732648	0.652582397936886	0.60139866277073	0.584777690717273	0.424642510874291	0.635187477124878
RHP5639	CRSwNP	0.535513056415836	0.657666069713044	0.8359066487813	0.644397467764578	0.731590460548391	0.667437788638415	0.97148265945021	0.76181102079707	0.584898435330579	0.788390773941862	0.58620996223945	0.616568102142926	0.706232734636435	0.858812546462013	0.504194206354704	0.545603733848789	0.873736291184373	0.445315884454175	0.731250082031875	0.723074875713877	0.536951491444236	0.327459044825762	0.75328591706844	0.757046720236881	0.641442473603566	0.61759036866544	0.425086294023644	0.633775332095327
RHP5695	CRSwNP	0.725328563263421	0.667814940485292	0.923653034808953	0.631571527952384	0.755021658314905	0.672938616946893	0.957925011217098	0.699680397988873	0.639202617284507	0.755034107412394	0.542370613019851	0.611117627689174	0.742889247248064	0.866877216210557	0.441806618456185	0.514271735580319	0.846785016881501	0.58081048710719	0.725278072606141	0.708118549461396	0.553864605133087	0.365353629800518	0.758003344039974	0.671817342768517	0.657775607666551	0.621730801349034	0.36248752973786	0.664763078571618
RHP5696	CRSwNP	0.506762237887627	0.60097582782597	0.897611924804688	0.607112525302419	0.739024209473075	0.651216107768408	0.991280641290017	0.737638938602794	0.631438603615749	0.706753126135482	0.449467692683852	0.672773249122258	0.635559339699172	0.899958399446806	0.487202613222189	0.509268742471106	0.871567862498113	0.517709694327299	0.74674332328938	0.693302849890915	0.514874199409533	0.468668208539491	0.748087644382277	0.727895475679122	0.614896436381767	0.587188325810759	0.415891922501701	0.613003476145226
RHP5697	CRSwNP	0.555544698058946	0.562626221353171	0.926412926389907	0.605919380993444	0.78664382731384	0.678498741500078	0.997973760684964	0.696728788574185	0.558359835738664	0.762181663838252	0.506749944835653	0.679526606891622	0.634823544979887	0.875093944562011	0.512507046445487	0.5565813806563	0.852994539360968	0.513780158936916	0.77918185950294	0.710235030295878	0.508787329811309	0.19954263196215	0.728691138636107	0.679921220273821	0.617457850719384	0.573786068495367	0.379502411062002	0.56488712883115
RHP5698	CRSwNP	0.710102476343997	0.595656474627608	0.856925244807344	0.631423907060981	0.773408422854214	0.741907856731365	0.978550710346531	0.830792784908603	0.575713491835034	0.753566201197489	0.397081637067255	0.74296983429067	0.741657026348124	0.933972783289803	0.587001626138962	0.600388936807549	0.961803188396211	0.507981776685911	0.834517673249377	0.71869374178932	0.565537906103105	0.627054220004251	0.835944610843785	0.761662068597456	0.653461131401919	0.622925144489534	0.431925136043896	0.592124818417322
RHP5699	CRSwNP	0.415778719397241	0.565506184367875	0.874406955605607	0.539901264907305	0.772537182978076	0.690269611880295	0.946861552137246	0.677036447287525	0.562316617912444	0.656483830323021	0.495169849008069	0.641995754582918	0.452355733962881	0.854733490608928	0.411492859096569	0.443958485075865	0.802649066259691	0.443528579138431	0.752932554415143	0.675849628001315	0.451340024970257	0.301824789762127	0.751829163925466	0.580700259119627	0.560835519694676	0.517764926104624	0.407443696937395	0.564545183004026
RHP5700	CRSwNP	0.358193715203435	0.433381812974176	0.772810667363615	0.48795373532149	0.760345144315393	0.715632123009277	0.923258439588177	0.623698475055321	0.432273867702582	0.613804964711809	0.358001834810164	0.612685311114109	0.363214119737832	0.817396146854034	0.335254668688027	0.385884492439835	0.60318151171413	0.437569433717658	0.702041521950591	0.641697389529764	0.429254711274054	0.11782921635989	0.735525336935164	0.490277597844259	0.514210685537816	0.458014177962028	0.41142293651326	0.465912681766575
RHP5701	CRSwNP	0.412341616294673	0.525346193004103	0.814165333234747	0.576652960152302	0.725776007223503	0.668952864562862	0.950938066308198	0.640078070093189	0.594786574762562	0.654911762372096	0.467347220143949	0.609730262039635	0.547467285066544	0.836883431055425	0.447005621037915	0.469518300536899	0.78839112206784	0.456899553708201	0.722243343293311	0.70073259375172	0.450570624393604	0.299219324763003	0.72573698621662	0.531392448643058	0.545635222640699	0.519845169062789	0.37277643455597	0.593682150853813
RHP5702	CRSwNP	0.347821896509627	0.426848315336566	0.773216949899776	0.529798876291671	0.758822893392697	0.723178902262104	0.924561684716235	0.633112265310578	0.562641650235183	0.63796751208892	0.450628719461905	0.645706293805265	0.490917365207587	0.827106090276769	0.408422676263659	0.442906507485414	0.738562610850836	0.402659986746728	0.692778942254953	0.641704010813288	0.456367204855289	0.28541313243014	0.758843134431014	0.568532690642762	0.564991119773342	0.478645030459758	0.391582713109948	0.502819100558761
RHP5703	CRSwNP	0.404609986071052	0.355484114780339	0.677779538773742	0.486246266803402	0.752786417973912	0.680637517125361	0.89574560847869	0.58084736487615	0.52653717413192	0.589206040889796	0.419010219494144	0.576208564113157	0.430609918217825	0.812035490128193	0.355415323463812	0.364252427178609	0.58704749630443	0.381852096794338	0.658976342395089	0.650576976460495	0.390715445666854	0.158333623164835	0.700672331604598	0.49281036166074	0.520741441025732	0.438510369593547	0.356376289653248	0.494170998657311
RHP5704	CRSwNP	0.372488617367241	0.400618358363863	0.742939252004743	0.523105223429692	0.786276791922614	0.710846729732394	0.921096493383481	0.635330827480153	0.592592313858401	0.578396959888156	0.363055295815065	0.615849066930452	0.450812295201347	0.868685061291041	0.38647628986995	0.417981741766876	0.692676100118678	0.46790611723163	0.749699067708701	0.640771599934179	0.480402180380202	0.252615383739136	0.751743034928006	0.546894315856549	0.567620307909738	0.517738855114848	0.441938850707418	0.580356556798172
RHP5705	CRSwNP	0.514846495749345	0.66463351106527	0.934270438905722	0.554293433865243	0.765881631682362	0.767920964496127	0.982796797418338	0.690293840282035	0.523666782945079	0.76049249432681	0.541037472434206	0.660954809491706	0.587104476436147	0.858653988161543	0.459908921244646	0.516891518461663	0.837171121567982	0.457800853760305	0.737636328633161	0.705562535508918	0.525465984805131	0.309972086005909	0.76654253201507	0.646276394028775	0.595706902631078	0.579020235809134	0.428169345647744	0.616822773010042
RHP5706	CRSwNP	0.423722874513713	0.64501141478599	0.752760095573915	0.536758062681439	0.765391714795511	0.747061087958151	0.928118457394631	0.758851439827795	0.561764559778124	0.677342433178504	0.490426378477226	0.716769545831431	0.471748537642043	0.841548608226232	0.431248947834599	0.414933273934014	0.773296025313847	0.479023836618328	0.756010331778189	0.667260500805477	0.446120984447457	0.449177436671914	0.739132707059139	0.569481426141413	0.58671264424033	0.528648534720862	0.433737704648157	0.592188467488454
RHP5707	CRSwNP	0.463682245164427	0.666823894558489	0.7799478895146	0.608521968550513	0.77690432403731	0.736133969680409	0.948979497688773	0.686607130558232	0.577813486323076	0.694890955532674	0.429640270212514	0.655453395915851	0.52122388522899	0.855633070854638	0.407834697780821	0.491355984799772	0.797026777499121	0.531304778893871	0.765748124314742	0.669062922927001	0.475699042770291	0.399948259429032	0.738197570919918	0.604341095363897	0.571438759102772	0.572508143280026	0.465018710499262	0.64454309567582
RHP5708	CRSwNP	0.531731436688932	0.629518525223761	0.81266551735843	0.573200004011064	0.773749564375493	0.713891264067716	0.938312245080461	0.663119399568967	0.527558247863636	0.652204424031929	0.539270037146588	0.620874114397367	0.544823755799594	0.845319931934496	0.396089679337343	0.517139169417056	0.773485355691392	0.528181757404738	0.748497427169941	0.646505526768395	0.46180669205033	0.29647676905537	0.72901463392395	0.535438328213858	0.548534250831357	0.555633668755312	0.455354242133053	0.618497922688824
RHP5709	CRSwNP	0.454829158151369	0.556427406174954	0.756922277725882	0.536983321751474	0.77405353216834	0.699280346739509	0.964852859648493	0.688662554526987	0.566770924949519	0.644067656510966	0.472644285548033	0.617036175054045	0.547654798164486	0.870433704373097	0.386162231514688	0.502712548195257	0.800024786757389	0.51760907529901	0.747840152873273	0.691652844275246	0.474946832157069	0.272706115608944	0.742043234083519	0.564364265199257	0.554653762441663	0.548972449036754	0.420736980184062	0.615075605664167
RHP5710	CRSwNP	0.65262805032933	0.655695628183534	0.900393112526791	0.639241461655834	0.757846861022388	0.721398384655214	1.0047251423328	0.735481078925159	0.59146330791941	0.795133556839142	0.521703355798463	0.663448348974967	0.73959326513934	0.932622581541204	0.504339866853876	0.687709212777798	0.907661581059766	0.494969172715531	0.795674000535063	0.75274225993059	0.586830200978734	0.455178423532607	0.780252117144175	0.782167128364767	0.641340222537711	0.615171076699622	0.396034406093285	0.621982418692
RHP5711	CRSwNP	0.545718949223509	0.618773760320787	0.842519804435778	0.665012184049412	0.738100111049433	0.667851127267232	0.992484256356755	0.684429861754236	0.592497996092634	0.736059882025625	0.460991745406517	0.614786046668891	0.612386935429169	0.86713124922521	0.490381238230703	0.628142300129335	0.908644190588243	0.496489046478084	0.773786247702181	0.758038117217961	0.532260930285263	0.419582942127908	0.75004685896393	0.7313794840394	0.630559902592473	0.585488432060592	0.422604146895507	0.628629468871717
RHP5712	CRSwNP	0.733570389411281	0.630080905502801	0.895255687983595	0.603264009167121	0.769005916960285	0.684990413682722	0.990292172507307	0.726491139396476	0.566236403286947	0.727035398101311	0.511738240419286	0.655986824489258	0.719831692455759	0.88960275323424	0.472533748726606	0.574243101580352	0.92942299159429	0.490478502319056	0.802143688846934	0.724786790190615	0.521966450476766	0.481489488523215	0.767455187413871	0.712671999484805	0.627721623399914	0.618473682528773	0.447686797087257	0.6190713304153
RHP5713	CRSwNP	0.632515190836895	0.597633436395864	0.899673411737127	0.658240326178729	0.739541168822592	0.681477543390818	0.959158018348321	0.700148604159057	0.494412516596534	0.740346989820851	0.384675398129905	0.62830845238381	0.669481861635954	0.876061288919199	0.469610633209437	0.529806378640927	0.901777822432241	0.463169854736051	0.790481868182452	0.697314174826686	0.452235996993258	0.530312595643274	0.790802228786625	0.675570455571762	0.581270569110415	0.568558780956715	0.418535910134323	0.592498400225003
RHP5714	CRSwNP	0.768560946016417	0.639178143825184	0.882868902469531	0.614962212365067	0.746534750094935	0.702893855290198	0.976560837719456	0.771990369673485	0.584336957807583	0.726818933473246	0.41102181195987	0.6816866621273	0.815676003371596	0.914072943229194	0.566663650296479	0.61690239050683	0.9802671944559	0.554341731581617	0.839373798766738	0.699272905517968	0.527728187464681	0.746522324607755	0.837982307737563	0.756597377936813	0.62969497966097	0.645490908007328	0.469617790784025	0.589090412996392
RHP5715	CRSwNP	0.63797868520998	0.59746869193059	0.828012926176695	0.583743920678185	0.771098756360857	0.684483814820227	1.00528721423996	0.809131293519103	0.657473007137471	0.777134701398641	0.454745061754775	0.716674288014131	0.674327217338103	0.929775563245404	0.62741286447542	0.692927351082892	0.995068011616838	0.512619613272291	0.836418331311114	0.768684547979804	0.593174369444047	0.524705886625487	0.796680539256593	0.850082703829742	0.698160052193513	0.66823680828367	0.419822782064516	0.582215579661228
RHP5716	CRSwNP	0.722055216960856	0.642256711567652	0.903011303571707	0.562282679175612	0.796163257160463	0.720787370109352	0.978888922729157	0.703829345848883	0.573796812450826	0.783293769038643	0.41670646552527	0.636526707614831	0.733392971687041	0.863825756258376	0.490333901463941	0.455614117126308	0.888356738700731	0.49172414453866	0.795919540392794	0.716297966932148	0.559431475510196	0.242342588174572	0.767290946340231	0.711630003635898	0.606103212317391	0.6334922079962	0.446690706262917	0.62416414574193
RHP5717	CRSwNP	0.458736973422993	0.480475143513679	0.697597518880908	0.510392783094991	0.751725087315484	0.695154068330256	0.94345608852754	0.730733058418969	0.499195892938097	0.620919217866583	0.369943006707226	0.645559506561118	0.497639215682117	0.873884628590224	0.395258909883989	0.375953108794236	0.715087612160134	0.536218390907374	0.766099353576253	0.647186810828423	0.450878630245152	0.46225819664103	0.743230768795531	0.518917604634103	0.556804206532437	0.489149730094941	0.39514773641046	0.568693081380181
RHP5718	CRSwNP	0.611493514338497	0.589174446356481	0.73821246087254	0.593746447823642	0.76571741038935	0.68206350921801	0.949955557393112	0.783955927143757	0.603761893922289	0.673193477835127	0.363328306063837	0.732027829766063	0.623988493170851	0.894814790843574	0.500519830113018	0.53602003497142	0.823442460361929	0.498666833285893	0.719864980866503	0.702586502475091	0.500677294401008	0.560146908497753	0.756166508826125	0.660123259475089	0.63685557507585	0.554540292026842	0.353974853112941	0.626008896005909
RHP5720	CRSwNP	0.644829145886631	0.592537332489755	0.870013350278856	0.61522409756218	0.768183034854546	0.657548045258297	0.988560120819822	0.775582127578128	0.692637621311845	0.775289086085829	0.56000194318224	0.761163395116351	0.810539080228906	0.923334633286962	0.790600602083546	0.813101957232009	1.05709196132421	0.500529338373869	0.878687695002881	0.731594888168568	0.621607782425433	0.533532854174032	0.831378667165076	0.817327949309976	0.717169483095913	0.694068094849029	0.390293528565566	0.60715710123554
RHP5745	CRSwNP	0.463230201569166	0.57828275660675	0.748194472183641	0.548846947690293	0.761498460578846	0.720336404997795	0.982786809671458	0.766465522032059	0.625988177225632	0.716959939733911	0.522783023437686	0.706397976799674	0.557459602260688	0.930122857298388	0.493646121159443	0.664097082097582	0.8910337465885	0.531279759541229	0.742817691799619	0.71354872146093	0.528315637400596	0.474410804680185	0.746837458667332	0.736911366401071	0.644029680456375	0.595008111148993	0.451708950496886	0.619316287542169
RHP5746	CRSwNP	0.560715262763316	0.640837721672804	0.844521926456577	0.566587282036146	0.740689922787297	0.651985857481546	0.996634788753589	0.733923500466119	0.518210661077335	0.764727705479887	0.616166830997251	0.554563151611412	0.723391472771174	0.857532256393795	0.418315602313683	0.601593410361345	0.806577249915234	0.543779439387558	0.747532620537516	0.713699439592033	0.517241183231137	0.442227060644857	0.784222362319032	0.638609606001611	0.603238570108043	0.614915576635623	0.40593384747596	0.640652338622985
RHP5747	CRSwNP	0.543712808781851	0.669949355035985	0.807901820061026	0.657183462898214	0.805953062626459	0.66509441514111	0.981944425643179	0.844357346902657	0.645905131962296	0.735399695277823	0.6087053933807	0.726410644163303	0.725992739815013	0.923075969275988	0.660242274558659	0.681664319544329	0.95344398032822	0.526414074028195	0.81018043936933	0.71858815903414	0.583231727891696	0.406072789114316	0.81975089978861	0.809607871269328	0.705249148107445	0.641516014918695	0.435882427915122	0.581707523267106
RHP5749	CRSwNP	0.359398713341014	0.506050665275676	0.76897409931148	0.587857650655347	0.70573397623313	0.657652210296407	0.966692633600744	0.659332085115697	0.508907941675529	0.725066806188309	0.506373918264079	0.556926281863924	0.518326985414852	0.841757476372144	0.415379601331744	0.485060539870543	0.825666944097526	0.419864598241995	0.721355381082771	0.704425005053746	0.453072326243303	0.390234555183081	0.758029956337904	0.610258198637442	0.579776880034925	0.556922998980819	0.406563353570754	0.586340161680903
RHP5750	CRSwNP	0.381364920564383	0.402721061854167	0.629002752196692	0.489639778636833	0.720854142801681	0.677925378604242	0.870644315701396	0.632362760120155	0.524078680929784	0.594639804602129	0.435486304259256	0.558454050139244	0.419172289156306	0.820109385512571	0.320360599043977	0.404585340670188	0.648444737514618	0.389049564475217	0.683899231081522	0.616791510401042	0.391643134174922	0.27564492507568	0.712374693016864	0.510190036558619	0.499411428751873	0.431735584164947	0.354514299043951	0.551428255792661
RHP5751	CRSwNP	0.46637898471899	0.608175134832789	0.805447052512761	0.572950052535137	0.75049119242636	0.645424069411327	0.983179004653545	0.692309932128331	0.614563015885665	0.722070579419751	0.452523765030313	0.625933197731741	0.497590806628531	0.892294360337716	0.472378636137448	0.596616781849259	0.782150089049518	0.530272997973416	0.710016669414066	0.741578033418386	0.528126282442465	0.363332447965619	0.747493094228384	0.674520291095047	0.617704539473544	0.55589738464404	0.442023499489169	0.639875488336453
RHP5752	CRSwNP	0.742331785063426	0.698945513079035	0.925938860324746	0.624350993876749	0.753709063007348	0.70706947916023	1.00154788371226	0.726925033630629	0.648756280893854	0.791747637520673	0.484342402989114	0.704746201404537	0.826981728252372	0.912335127584773	0.558862513971358	0.71956127974197	0.942363984308061	0.504246994567718	0.843207733082942	0.758829083975689	0.583899973056617	0.533416957432777	0.790534715979091	0.761023411398171	0.661305296940854	0.644456471044873	0.477805811398367	0.647818351366094
