# Supplementary material for: TFE3 and TP53 were novel diagnostic biomarkers related to mitochondrial autophagy in chronic rhinosinusitis with nasal polyps
Source: Front Genet. 2024 Oct 8;15:1423778. doi: 10.3389/fgene.2024.1423778 (PMC11493635; doi:10.3389/fgene.2024.1423778)
Supplement: Supplementary file 1 [file DataSheet3.ZIP › 原始数据-上传frontiers in genetics/02_result/09_Disease/CTD_TFE3_diseases.csv]

Disease Name	Disease ID	Direct Evidence	Inference Network	Inference Score	Reference Count
Hearing Loss	MESH:D034381		Acetylcysteine|Aspirin|Cisplatin|Copper Sulfate|Cytarabine|Dexamethasone|Dietary Fats|Doxorubicin|Gentamicins|Smoke|Trichloroethylene|Valproic Acid	43.02	73
Hearing Loss, Sensorineural	MESH:D006319		Aspirin|Azacitidine|Cisplatin|Cyclosporine|Gentamicins|Ibuprofen|Indomethacin|Propylthiouracil|Valproic Acid	32.89	16
Tinnitus	MESH:D014012		Aspirin|Cisplatin|Dexamethasone|Doxorubicin|Gentamicins|Ibuprofen|Propylthiouracil|Valproic Acid	30.23	23
Hearing Disorders	MESH:D006311		Acetylcysteine|Aspirin|Cadmium Chloride|Cisplatin|Cyclosporine|Doxorubicin|Gentamicins	26.52	25
Ear Diseases	MESH:D004427		Acetylcysteine|Cisplatin|Ethanol|Gentamicins|Tretinoin	22.59	6
Vertigo	MESH:D014717		Aspirin|Dexamethasone|Gentamicins|Indomethacin|Ketamine|Propylthiouracil	19.93	15
Deafness	MESH:D003638		Aspirin|Cisplatin|Dexamethasone|Doxorubicin|Gentamicins	17.80	16
Vestibular Diseases	MESH:D015837		bisphenol A|Dexamethasone|Gentamicins|Ibuprofen	15.71	12
Epistaxis	MESH:D004844		Doxorubicin|Methimazole|Propylthiouracil	13.70	4
Rhinitis, Allergic	MESH:D065631		Air Pollutants|bisphenol A|Dexamethasone|Rosiglitazone	13.33	5
Rhinitis	MESH:D012220		Air Pollutants|Aspirin|Ozone|Tobacco Smoke Pollution	13.19	9
Cochlear Diseases	MESH:D015834		Acetylcysteine|Cisplatin|Gentamicins	13.02	3
Nose Diseases	MESH:D009668		Aspirin|Propylthiouracil|Tobacco Smoke Pollution	12.70	5
Vestibular Neuronitis	MESH:D020338		Aspirin|Ibuprofen	10.91	2
Sinusitis	MESH:D012852		Acetaminophen|Aspirin|Tobacco Smoke Pollution	10.82	3
Maxillary Sinus Neoplasms	MESH:D008444		Cisplatin|Doxorubicin	10.75	1
Hearing Loss, Conductive	MESH:D006314		Cisplatin|Gentamicins	8.94	2
Dysphonia	MESH:D055154		Dexamethasone|Valproic Acid	7.19	2
Hearing Loss, Bilateral	MESH:D006312		Gentamicins|Propylthiouracil	6.45	5
Nose Neoplasms	MESH:D009669		Benzo(a)pyrene|Cisplatin	5.92	2
Deglutition Disorders	MESH:D003680		Cytarabine|Valproic Acid	5.77	3
Otitis Media with Effusion	MESH:D010034		Cytarabine	5.32	1
Asthma, Nasal Polyps, And Aspirin Intolerance	MESH:C565935		Aspirin	4.68	1
Ear Neoplasms	MESH:D004428		Azathioprine	4.42	1
Hyperacusis	MESH:D012001		Aspirin	4.42	1
Granuloma, Laryngeal	MESH:D006102		Dexamethasone	4.34	1
Laryngostenosis	MESH:D007829		Dexamethasone	4.34	1
Aphonia	MESH:D001044		Cytarabine	4.29	1
Kartagener Syndrome	MESH:D007619		Aspirin	4.26	1
Paranasal Sinus Diseases	MESH:D010254		Methamphetamine	4.23	1
Choanal Atresia	MESH:D002754		Methimazole	3.98	2
Ear Deformities, Acquired	MESH:D004426		Cisplatin	3.96	1
Laryngismus	MESH:D007826		Ketamine	3.89	1
Ototoxicity	MESH:D000081015		Gentamicins	3.82	1
Congenital Microtia	MESH:D065817		Tretinoin	3.74	1
HEARING LOSS, CISPLATIN-INDUCED, SUSCEPTIBILITY TO	OMIM:613290		Cisplatin	3.61	5
Pharyngitis	MESH:D010612		Aspirin	3.61	1
Vestibulocochlear Nerve Diseases	MESH:D000160		Gentamicins	3.47	2
Labyrinth Diseases	MESH:D007759		Cisplatin	3.41	1
Nasal Obstruction	MESH:D015508		Dexamethasone	3.30	1
Pharyngeal Neoplasms	MESH:D010610		Benzo(a)pyrene	3.25	1
Hearing Loss, High-Frequency	MESH:D006316		Cisplatin	3.16	3
Meniere Disease	MESH:D008575		Gentamicins	3.13	9
Vocal Cord Paralysis	MESH:D014826		Cisplatin	3.03	1
Laryngeal Diseases	MESH:D007818		Tobacco Smoke Pollution	2.88	2
Nasopharyngeal Neoplasms	MESH:D009303		Cisplatin	2.87	5
Rhinitis, Allergic, Perennial	MESH:D012221		Ozone	2.85	1
Otitis Media	MESH:D010033		Gentamicins	2.81	1
Laryngeal Neoplasms	MESH:D007822		Benzo(a)pyrene	2.80	1
Nasopharyngeal Carcinoma	MESH:D000077274		Cisplatin	2.58	1
Hearing Loss, Noise-Induced	MESH:D006317		Tretinoin	2.55	1
