# Supplementary material for: TFE3 and TP53 were novel diagnostic biomarkers related to mitochondrial autophagy in chronic rhinosinusitis with nasal polyps
Source: Front Genet. 2024 Oct 8;15:1423778. doi: 10.3389/fgene.2024.1423778 (PMC11493635; doi:10.3389/fgene.2024.1423778)
Supplement: Supplementary file 1 [file DataSheet3.ZIP › 原始数据-上传frontiers in genetics/02_result/09_Disease/CTD_TP53_diseases.csv]

Disease Name	Disease ID	Direct Evidence	Inference Network	Inference Score	Reference Count
Nasopharyngeal Carcinoma	MESH:D000077274	marker/mechanism	Arsenic Trioxide|Butyrates|Cisplatin|Fluorouracil|Methylnitronitrosoguanidine|Resveratrol	10.19	8
Hearing Loss	MESH:D034381		Acetylcysteine|Amifostine|Amphetamine|Aspirin|Butyric Acid|Capsaicin|Carboplatin|Carmustine|Catechin|Chloroquine|Cisplatin|Copper Sulfate|Cyclophosphamide|Cytarabine|Deferoxamine|Dexamethasone|Dietary Fats|Doxorubicin|Epinephrine|Estrogens, Conjugated (USP)|Ethacrynic Acid|Etoposide|ferrostatin-1|Fluoxetine|Gentamicins|Ifosfamide|Lead|Lipopolysaccharides|Lithium Chloride|Mannitol|Melatonin|Nitric…	106.68	110
Vertigo	MESH:D014717		alpha-Tocopherol|Amiodarone|Aspirin|Carbamazepine|Dexamethasone|Dipyridamole|Fluorouracil|Fluoxetine|Gentamicins|Indomethacin|Isotretinoin|Ketamine|Levamisole|Lidocaine|Mechlorethamine|Medroxyprogesterone Acetate|Methotrexate|Microcystins|Minocycline|Morphine|Nifedipine|Paclitaxel|Phenytoin|Propylthiouracil|Ribavirin|Ritonavir|Thalidomide|Thioridazine|Trichlorfon	59.95	51
Hearing Loss, Sensorineural	MESH:D006319		2,2',4,4'-tetrabromodiphenyl ether|Aspirin|Azacitidine|Carboplatin|Chlorodiphenyl (54% Chlorine)|Cisplatin|Copper|Cyclosporine|Deferoxamine|Epinephrine|Estrogens|Ethacrynic Acid|Gentamicins|Heparin|Ibuprofen|Imatinib Mesylate|Indomethacin|Iopamidol|Paclitaxel|Polymyxin B|Propylthiouracil|Ribavirin|Tacrolimus|Theophylline|Thyroxine|Toluene|Valproic Acid|Vincristine	56.17	58
Tinnitus	MESH:D014012		Arachidonic Acid|Aspirin|Carboplatin|Cisplatin|Cyclophosphamide|Deferoxamine|Dexamethasone|Doxorubicin|Epinephrine|Gentamicins|Ibuprofen|Lidocaine|Lithium|Medroxyprogesterone Acetate|Microcystins|Minocycline|Paclitaxel|Phenytoin|Platinum Compounds|Propylthiouracil|Ribavirin|Ropivacaine|Tacrolimus|Valproic Acid|Vincristine	53.43	49
Rhinitis	MESH:D012220		2,4-Dichlorophenoxyacetic Acid|Air Pollutants|Aspirin|Benomyl|Capsaicin|Chlorine|Diazinon|Dichlorvos|Erythrosine|Fluoxetine|glyphosate|Malathion|montelukast|Nitrogen Dioxide|Nitrogen Oxides|Ozone|Particulate Matter|Permethrin|Pesticides|Sodium Benzoate|sodium metabisulfite|Tobacco Smoke Pollution|Vehicle Emissions|Zidovudine	53.30	19
Hearing Disorders	MESH:D006311		Acetylcysteine|Aspirin|Cadmium Chloride|Carbamazepine|Cefotaxime|Chloroquine|Cisplatin|cobaltous chloride|Cyclophosphamide|Cyclosporine|Deferoxamine|Doxorubicin|Ethacrynic Acid|Gentamicins|Lidocaine|Methylmercury Compounds|Nitric Oxide|Paclitaxel|Phenytoin|Ropivacaine|Toluene|Vincristine	47.17	47
Rhinitis, Allergic	MESH:D065631		2,4-Dichlorophenoxyacetic Acid|Air Pollutants|Apigenin|Atrazine|bisphenol A|Chlorpyrifos|Dexamethasone|geraniol|glyphosate|Malathion|Nitrogen Dioxide|nonylphenol|Particulate Matter|Permethrin|Rosiglitazone|saikosaponin D|Soot|Sulfur Dioxide|Terfenadine|Warfarin	41.56	13
Deafness	MESH:D003638		Aspirin|Carboplatin|Cisplatin|cobaltous chloride|Colistin|Deferoxamine|Dexamethasone|Doxorubicin|Ethacrynic Acid|Gentamicins|Malathion|Mechlorethamine|Medroxyprogesterone Acetate|Methoxychlor|Microcystins|Paclitaxel|Polymyxin B|Quinidine|Thalidomide	39.14	44
Ear Diseases	MESH:D004427		Acetylcysteine|Carboplatin|Chloroquine|Cisplatin|Deferoxamine|Ethanol|Gentamicins|Isotretinoin|Mitomycin|Mycophenolic Acid|SB 216763|Tretinoin	31.89	13
Deglutition Disorders	MESH:D003680		Budesonide|Chlorpromazine|Clozapine|Cytarabine|Donepezil|Gemcitabine|Haloperidol|Levamisole|Lithium|Methotrexate|N(1),N(11)-diethylnorspermine|Penicillamine|Tacrolimus|Valproic Acid|Vincristine	27.41	25
Hearing Loss, Bilateral	MESH:D006312		Bortezomib|Cefotaxime|Deferoxamine|Ethacrynic Acid|Gentamicins|Paclitaxel|Platinum Compounds|Propylthiouracil|Ribavirin|Tacrolimus|Vincristine|Warfarin	26.63	18
Nasopharyngeal Neoplasms	MESH:D009303		2-((((2-chloroethyl)nitrosoamino)carbonyl)amino)propanamide|Atrasentan|Carboplatin|Cisplatin|Docetaxel|Dust|Fluorouracil|Folic Acid|Formaldehyde	24.71	11
Nose Neoplasms	MESH:D009669		4-(N-methyl-N-nitrosamino)-1-(3-pyridyl)-1-butanone|Benzo(a)pyrene|butachlor|chromium hexavalent ion|Cisplatin|Diethylnitrosamine|Ethylene Dibromide|Etoposide|Formaldehyde|naphthalene|Nickel|Nicotine	23.67	13
Epistaxis	MESH:D004844		Air Pollutants, Occupational|Carboplatin|Chromium|Doxorubicin|Formaldehyde|Isotretinoin|palbociclib|Propylthiouracil	23.51	8
Nose Diseases	MESH:D009668		Acrolein|Aspirin|Capsaicin|cobaltous chloride|Lipopolysaccharides|Mycophenolic Acid|Propylthiouracil|Tobacco Smoke Pollution	19.89	10
Laryngeal Neoplasms	MESH:D007822		Arsenic|Benzo(a)pyrene|Bleomycin|Fluorouracil|Paclitaxel|Plant Preparations	18.27	6
Ear Neoplasms	MESH:D004428		Azathioprine|Ethinyl Estradiol|Hydroxyacetylaminofluorene|mancozeb|Methyltestosterone	17.88	3
Vestibular Diseases	MESH:D015837		bisphenol A|Dexamethasone|Gentamicins|Ibuprofen|Methoxsalen|Minocycline|Ouabain|Pentamidine|Phenytoin	17.50	17
Dysphonia	MESH:D055154		Budesonide|Dexamethasone|Fluoxetine|Lidocaine|Olanzapine|Valproic Acid|Vincristine	16.09	7
Hearing Loss, Conductive	MESH:D006314		Bleomycin|Cisplatin|Deferoxamine|Gentamicins|Vinblastine	15.66	5
Pharyngitis	MESH:D010612		Aspirin|Flurbiprofen|Formaldehyde|Niacin|Olanzapine|Promethazine|Water Pollutants, Chemical	14.47	7
Croup	MESH:D003440		butylbenzyl phthalate|Diethylhexyl Phthalate|Dust|Epinephrine	14.17	2
Vocal Cord Paralysis	MESH:D014826		Amiodarone|Cisplatin|Paclitaxel|Phenytoin|Vincristine	12.65	13
Sinusitis	MESH:D012852		Acetaminophen|Aspirin|Minocycline|Pravastatin|Resveratrol|Terfenadine|Tobacco Smoke Pollution	11.75	7
Nasal Obstruction	MESH:D015508		Budesonide|Capsaicin|Dexamethasone|Sildenafil Citrate	11.66	5
Aphonia	MESH:D001044		Cytarabine|Epinephrine|Lidocaine|Vincristine	11.64	3
Cochlear Diseases	MESH:D015834		Acetylcysteine|Cisplatin|Gentamicins|manganese chloride|Paclitaxel	10.85	4
Hearing Loss, High-Frequency	MESH:D006316		Carboplatin|Cisplatin|Deferoxamine|Platinum Compounds	10.67	5
Laryngeal Diseases	MESH:D007818		Fluoxetine|Haloperidol|Lansoprazole|Tobacco Smoke Pollution	9.43	6
Laryngismus	MESH:D007826		Haloperidol|Ketamine|Morphine|Naloxone	8.89	4
Pharyngeal Diseases	MESH:D010608		glyphosate|Haloperidol|sodium bichromate	8.87	3
Paranasal Sinus Neoplasms	MESH:D010255		Methotrexate|PFL protocol	8.53	2
Laryngeal Edema	MESH:D007819		Capsaicin|Epinephrine|Plant Extracts	8.50	2
Auditory Perceptual Disorders	MESH:D001308		Carbamazepine|Nicotine|Permethrin	8.40	8
Auditory neuropathy	MESH:C538268		Carboplatin|Streptozocin	7.93	3
Voice Disorders	MESH:D014832		Testosterone|Vincristine|Warfarin	7.30	5
Otitis Media	MESH:D010033		Gentamicins|Nitrogen Dioxide|Particulate Matter|Promethazine	7.17	4
Rhinitis, Allergic, Seasonal	MESH:D006255		Budesonide|Nitrogen Dioxide|Particulate Matter|Terfenadine	6.96	7
Meniere Disease	MESH:D008575		Adenosine Triphosphate|Gentamicins|Lithium	6.87	10
Hoarseness	MESH:D006685		Isotretinoin|Paclitaxel|Vincristine	6.63	3
Congenital Microtia	MESH:D065817		Isotretinoin|Tretinoin	6.57	3
Hearing Loss, Sudden	MESH:D003639		Ribavirin|Tacrolimus|Vincristine	6.55	4
Vestibular Neuronitis	MESH:D020338		Aspirin|Ibuprofen	6.42	2
Maxillary Sinus Neoplasms	MESH:D008444		Cisplatin|Doxorubicin	6.23	1
Pharyngeal Neoplasms	MESH:D010610		Benzo(a)pyrene|Plant Preparations	6.01	2
Hearing Loss, Noise-Induced	MESH:D006317		Plant Oils|Resveratrol|Toluene|Tretinoin	5.71	4
Rhinitis, Allergic, Perennial	MESH:D012221		Drugs, Chinese Herbal|Ozone|Terfenadine	5.53	4
Labyrinth Diseases	MESH:D007759		Carboplatin|Cisplatin	5.49	1
Laryngomalacia	MESH:D055092		Diazoxide	4.95	1
Deafness, Aminoglycoside-Induced	MESH:C564013		peoniflorin	4.43	1
Hypopharyngeal Neoplasms	MESH:D007012		pirarubicin	4.37	1
Otitis Media with Effusion	MESH:D010034		Cytarabine	3.94	1
Isotretinoin embryopathy like syndrome	MESH:C535542		Isotretinoin	3.88	1
Hearing Loss, Unilateral	MESH:D046088		Ribavirin	3.69	2
Mitochondrial myopathy with lactic acidosis	MESH:C537476		Zidovudine	3.69	2
Tonsillar Neoplasms	MESH:D014067		Paclitaxel	3.48	1
Nasopharyngitis	MESH:D009304		Deferoxamine	3.32	1
Asthma, Nasal Polyps, And Aspirin Intolerance	MESH:C565935		Aspirin	3.31	1
Choanal Atresia	MESH:D002754		Thalidomide	3.29	1
Hyperacusis	MESH:D012001		Aspirin	3.08	1
Granuloma, Laryngeal	MESH:D006102		Dexamethasone	2.95	1
Laryngostenosis	MESH:D007829		Dexamethasone	2.95	1
Kartagener Syndrome	MESH:D007619		Aspirin	2.93	1
Paranasal Sinus Diseases	MESH:D010254		Methamphetamine	2.85	1
Tonsillitis	MESH:D014069		Clozapine	2.81	1
Nasal Polyps	MESH:D009298		Methotrexate	2.62	2
Ear Deformities, Acquired	MESH:D004426		Cisplatin	2.58	1
Ototoxicity	MESH:D000081015		Gentamicins	2.45	1
HEARING LOSS, CISPLATIN-INDUCED, SUSCEPTIBILITY TO	OMIM:613290		Cisplatin	2.26	5
Vestibulocochlear Nerve Diseases	MESH:D000160		Gentamicins	2.13	2
