# Supplementary material for: TFE3 and TP53 were novel diagnostic biomarkers related to mitochondrial autophagy in chronic rhinosinusitis with nasal polyps
Source: Front Genet. 2024 Oct 8;15:1423778. doi: 10.3389/fgene.2024.1423778 (PMC11493635; doi:10.3389/fgene.2024.1423778)
Supplement: Supplementary file 1 [file DataSheet3.ZIP › 原始数据-上传frontiers in genetics/02_result/10_Drug/CTD_TFE3.csv]

Chemical Name	Chemical ID	CAS RN	Gene Symbol	Gene ID	Interaction	Interaction Actions	Reference Count	Organism Count
Acetylcysteine	D000111	616-91-1	TFE3	7030	Acetylcysteine inhibits the reaction [Glycochenodeoxycholic Acid results in decreased expression of TFE3 mRNA]	decreases^expression|decreases^reaction	1	1
Aspirin	D001241	50-78-2	TFE3	7030	Aspirin results in decreased expression of TFE3 mRNA	decreases^expression	1	1
benoxacor	C085163		TFE3	7030	benoxacor results in decreased expression of TFE3 mRNA	decreases^expression	1	1
Carbon Tetrachloride	D002251	56-23-5	TFE3	7030	schizandrin B inhibits the reaction [Carbon Tetrachloride results in increased expression of TFE3 mRNA]	decreases^reaction|increases^expression	1	1
Clodronic Acid	D004002	10596-23-3	TFE3	7030	Clodronic Acid results in decreased expression of TFE3 mRNA	decreases^expression	1	1
Dietary Carbohydrates	D004040		TFE3	7030	Dietary Carbohydrates results in decreased expression of TFE3 mRNA	decreases^expression	1	1
Doxorubicin	D004317	23214-92-8	TFE3	7030	Doxorubicin results in decreased expression of TFE3 mRNA	decreases^expression	1	1
Glycochenodeoxycholic Acid	D005999	640-79-9	TFE3	7030	Acetylcysteine inhibits the reaction [Glycochenodeoxycholic Acid results in decreased expression of TFE3 mRNA]	decreases^expression|decreases^reaction	1	1
Glycochenodeoxycholic Acid	D005999	640-79-9	TFE3	7030	Glycochenodeoxycholic Acid results in decreased expression of TFE3 mRNA	decreases^expression	1	1
Ibuprofen	D007052	15687-27-1	TFE3	7030	Ibuprofen results in decreased expression of TFE3 mRNA	decreases^expression	1	1
Ionomycin	D015759	56092-81-0	TFE3	7030	[Tetradecanoylphorbol Acetate co-treated with Ionomycin] results in decreased expression of TFE3 mRNA	affects^cotreatment|decreases^expression	1	1
Methamphetamine	D008694	537-46-2	TFE3	7030	Methamphetamine results in decreased expression of TFE3 mRNA	decreases^expression	1	1
nickel sulfate	C029938	7786-81-4	TFE3	7030	nickel sulfate results in decreased expression of TFE3 mRNA	decreases^expression	1	1
Propylthiouracil	D011441	51-52-5	TFE3	7030	Propylthiouracil results in decreased expression of TFE3 mRNA	decreases^expression	1	1
Rosiglitazone	D000077154		TFE3	7030	Rosiglitazone results in decreased expression of TFE3 mRNA	decreases^expression	1	1
schizandrin B	C015499		TFE3	7030	schizandrin B inhibits the reaction [Carbon Tetrachloride results in increased expression of TFE3 mRNA]	decreases^reaction|increases^expression	1	1
Smoke	D012906		TFE3	7030	Smoke results in decreased expression of TFE3 mRNA	decreases^expression	1	1
Temozolomide	D000077204	85622-93-1	TFE3	7030	Temozolomide results in decreased expression of TFE3 mRNA	decreases^expression	1	1
Tetrachlorodibenzodioxin	D013749	1746-01-6	TFE3	7030	Tetrachlorodibenzodioxin results in decreased expression of TFE3 mRNA	decreases^expression	1	1
Tetradecanoylphorbol Acetate	D013755	16561-29-8	TFE3	7030	[Tetradecanoylphorbol Acetate co-treated with Ionomycin] results in decreased expression of TFE3 mRNA	affects^cotreatment|decreases^expression	1	1
Trans Fatty Acids	D044242		TFE3	7030	Trans Fatty Acids results in decreased expression of TFE3 mRNA	decreases^expression	1	1
Tungsten	D014414	7440-33-7	TFE3	7030	Tungsten results in decreased expression of TFE3 mRNA	decreases^expression	1	1
vinclozolin	C025643	50471-44-8	TFE3	7030	vinclozolin results in decreased expression of TFE3 mRNA	decreases^expression	1	1
