# Supplementary material for: TFE3 and TP53 were novel diagnostic biomarkers related to mitochondrial autophagy in chronic rhinosinusitis with nasal polyps
Source: Front Genet. 2024 Oct 8;15:1423778. doi: 10.3389/fgene.2024.1423778 (PMC11493635; doi:10.3389/fgene.2024.1423778)
Supplement: Supplementary file 1 [file DataSheet3.ZIP › 原始数据-上传frontiers in genetics/02_result/10_Drug/CTD_TP53.csv]

Chemical Name	Chemical ID	CAS RN	Gene Symbol	Gene ID	Interaction	Interaction Actions	Reference Count	Organism Count
1,2-dioleoyl-3-phosphoethanolamine-n-(poly(ethyleneglycol))-hydroxy succinamide	C512968		TP53	7157	[[[EGF protein binds to 1,2-dioleoyl-3-phosphoethanolamine-n-(poly(ethyleneglycol))-hydroxy succinamide] co-treated with [1,2-distearoyllecithin co-treated with Cholesterol co-treated with 1,2-distearoyl-sn-glycero-3-phosphoethanolamine-N-methoxy-poly(ethylene glycol 2000)]] co-treated with Silver Compounds] results in decreased expression of TP53 mRNA	affects^binding|affects^cotreatment|decreases^expression	1	1
1,2-distearoyllecithin	C010942	4539-70-2	TP53	7157	[[[EGF protein binds to 1,2-dioleoyl-3-phosphoethanolamine-n-(poly(ethyleneglycol))-hydroxy succinamide] co-treated with [1,2-distearoyllecithin co-treated with Cholesterol co-treated with 1,2-distearoyl-sn-glycero-3-phosphoethanolamine-N-methoxy-poly(ethylene glycol 2000)]] co-treated with Silver Compounds] results in decreased expression of TP53 mRNA	affects^binding|affects^cotreatment|decreases^expression	1	1
1,2-distearoyl-sn-glycero-3-phosphoethanolamine-N-methoxy-poly(ethylene glycol 2000)	C519184		TP53	7157	[[[EGF protein binds to 1,2-dioleoyl-3-phosphoethanolamine-n-(poly(ethyleneglycol))-hydroxy succinamide] co-treated with [1,2-distearoyllecithin co-treated with Cholesterol co-treated with 1,2-distearoyl-sn-glycero-3-phosphoethanolamine-N-methoxy-poly(ethylene glycol 2000)]] co-treated with Silver Compounds] results in decreased expression of TP53 mRNA	affects^binding|affects^cotreatment|decreases^expression	1	1
1-Methyl-4-phenylpyridinium	D015655	48134-75-4	TP53	7157	1-Methyl-4-phenylpyridinium results in decreased expression of TP53 mRNA	decreases^expression	1	1
1-Methyl-4-phenylpyridinium	D015655	48134-75-4	TP53	7157	mangostin inhibits the reaction [1-Methyl-4-phenylpyridinium results in increased expression of TP53 mRNA]	decreases^reaction|increases^expression	1	1
2,2',3,3',4,6'-hexachlorobiphenyl	C094859	38380-05-1	TP53	7157	2,2',3,3',4,6'-hexachlorobiphenyl results in decreased expression of TP53 mRNA	decreases^expression	1	1
2-(2-amino-3-methoxyphenyl)-4H-1-benzopyran-4-one	C093973		TP53	7157	2-(2-amino-3-methoxyphenyl)-4H-1-benzopyran-4-one inhibits the reaction [Resveratrol results in increased expression of TP53 mRNA]	decreases^reaction|increases^expression	1	1
2,4,5,2',4',5'-hexachlorobiphenyl	C014024	35065-27-1	TP53	7157	2,4,5,2',4',5'-hexachlorobiphenyl results in decreased expression of TP53 mRNA	decreases^expression	1	1
2,4-decadienal	C057349	2363-88-4	TP53	7157	2,4-decadienal results in decreased expression of TP53 mRNA	decreases^expression	1	1
2-Acetylaminofluorene	D015073	53-96-3	TP53	7157	[Diethylnitrosamine co-treated with 2-Acetylaminofluorene] results in decreased expression of TP53 mRNA	affects^cotreatment|decreases^expression	1	1
2-butylamino-2-demethoxy-hypocrellin B	C437043		TP53	7157	2-phenyl-4,4,5,5-tetramethylimidazoline-1-oxyl-3-oxide inhibits the reaction [2-butylamino-2-demethoxy-hypocrellin B results in increased expression of TP53 mRNA]	decreases^reaction|increases^expression	1	1
2-butylamino-2-demethoxy-hypocrellin B	C437043		TP53	7157	Sodium Azide inhibits the reaction [2-butylamino-2-demethoxy-hypocrellin B results in increased expression of TP53 mRNA]	decreases^reaction|increases^expression	1	1
2-methyl-2H-pyrazole-3-carboxylic acid (2-methyl-4-o-tolylazophenyl)amide	C511621		TP53	7157	2-methyl-2H-pyrazole-3-carboxylic acid (2-methyl-4-o-tolylazophenyl)amide inhibits the reaction [Benzo(a)pyrene results in increased expression of TP53 mRNA]	decreases^reaction|increases^expression	1	1
2-Naphthylamine	D015081	91-59-8	TP53	7157	2-Naphthylamine results in decreased expression of TP53 mRNA	decreases^expression	1	1
2-phenyl-4,4,5,5-tetramethylimidazoline-1-oxyl-3-oxide	C079391	18390-00-6	TP53	7157	2-phenyl-4,4,5,5-tetramethylimidazoline-1-oxyl-3-oxide inhibits the reaction [2-butylamino-2-demethoxy-hypocrellin B results in increased expression of TP53 mRNA]	decreases^reaction|increases^expression	1	1
3,4,5,3',4'-pentachlorobiphenyl	C023035	57465-28-8	TP53	7157	3,4,5,3',4'-pentachlorobiphenyl results in decreased expression of TP53 mRNA	decreases^expression	1	1
3,4,8-trimethylimidazo(4,5-f)quinoxalin-2-amine	C045421	95896-78-9	TP53	7157	3,4,8-trimethylimidazo(4,5-f)quinoxalin-2-amine results in decreased expression of TP53 mRNA	decreases^expression	1	1
3-((6-(2-methoxyphenyl)pyrimidin-4-yl)amino)phenyl)methane sulfonamide	C000590771		TP53	7157	3-((6-(2-methoxyphenyl)pyrimidin-4-yl)amino)phenyl)methane sulfonamide results in decreased expression of TP53 mRNA	decreases^expression	1	1
3'-methoxy-4'-nitroflavone	C091768		TP53	7157	3'-methoxy-4'-nitroflavone inhibits the reaction [Dioxins results in decreased expression of TP53 mRNA]	decreases^expression|decreases^reaction	1	1
3'-methoxy-4'-nitroflavone	C091768		TP53	7157	3'-methoxy-4'-nitroflavone inhibits the reaction [Tetrachlorodibenzodioxin results in decreased expression of TP53 mRNA]	decreases^expression|decreases^reaction	1	1
3'-methoxy-4'-nitroflavone	C091768		TP53	7157	3'-methoxy-4'-nitroflavone inhibits the reaction [Tobacco Smoke Pollution results in decreased expression of TP53 mRNA]	decreases^expression|decreases^reaction	1	1
3-N-1(spermine)-7, 24-dihydroxy-5-cholestane 24-sulfate	C441128		TP53	7157	3-N-1(spermine)-7, 24-dihydroxy-5-cholestane 24-sulfate inhibits the reaction [[Palmitic Acid co-treated with Oleic Acid] results in increased expression of TP53 mRNA]	affects^cotreatment|decreases^reaction|increases^expression	1	1
3-nitrobenzanthrone	C117220		TP53	7157	3-nitrobenzanthrone results in decreased expression of TP53 mRNA	decreases^expression	1	1
4-(4-((5-(4,5-dimethyl-2-nitrophenyl)-2-furanyl)methylene)-4,5-dihydro-3-methyl-5-oxo-1H-pyrazol-1-yl)benzoic acid	C584509		TP53	7157	4-(4-((5-(4,5-dimethyl-2-nitrophenyl)-2-furanyl)methylene)-4,5-dihydro-3-methyl-5-oxo-1H-pyrazol-1-yl)benzoic acid results in decreased expression of TP53 mRNA	decreases^expression	1	1
4-(5-(4-chlorophenyl)-3-(trifluoromethyl)-1H-pyrazol-1-yl)benzenesulfonamide	C119130		TP53	7157	4-(5-(4-chlorophenyl)-3-(trifluoromethyl)-1H-pyrazol-1-yl)benzenesulfonamide inhibits the reaction [[Water Pollutants results in increased abundance of naphthenic acid] which results in increased expression of TP53 mRNA]	decreases^reaction|increases^abundance|increases^expression	1	1
4-biphenylamine	C006757	92-67-1	TP53	7157	4-biphenylamine results in decreased expression of TP53 mRNA	decreases^expression	1	1
4-hydroxy-equilenin	C065250	81608-60-8	TP53	7157	4-hydroxy-equilenin results in decreased expression of TP53 mRNA	decreases^expression	1	1
6-OH-BDE-47	C580599		TP53	7157	6-OH-BDE-47 results in decreased expression of TP53 mRNA	decreases^expression	1	1
7,8-Dihydro-7,8-dihydroxybenzo(a)pyrene 9,10-oxide	D015123	55097-80-8	TP53	7157	7,8-Dihydro-7,8-dihydroxybenzo(a)pyrene 9,10-oxide results in decreased expression of TP53 mRNA	decreases^expression	1	1
9,10-Dimethyl-1,2-benzanthracene	D015127	57-97-6	TP53	7157	9,10-Dimethyl-1,2-benzanthracene results in decreased expression of TP53 mRNA	decreases^expression	1	1
Acetaminophen	D000082	103-90-2	TP53	7157	Acetaminophen results in decreased expression of TP53 mRNA	decreases^expression	3	2
acetamiprid	C464485		TP53	7157	acetamiprid results in decreased expression of TP53 mRNA	decreases^expression	1	1
acetamiprid	C464485		TP53	7157	[iprodione co-treated with acetamiprid] results in decreased expression of TP53 mRNA	affects^cotreatment|decreases^expression	1	1
Acetic Acid	D019342	64-19-7	TP53	7157	Acetic Acid results in decreased expression of TP53 mRNA	decreases^expression	1	1
Acetylcysteine	D000111	616-91-1	TP53	7157	Acetylcysteine inhibits the reaction [Arsenic Trioxide results in increased expression of TP53 mRNA]	decreases^reaction|increases^expression	1	1
Acetylcysteine	D000111	616-91-1	TP53	7157	Acetylcysteine inhibits the reaction [Benzo(a)pyrene results in increased expression of TP53 mRNA]	decreases^reaction|increases^expression	1	1
Acetylcysteine	D000111	616-91-1	TP53	7157	Acetylcysteine inhibits the reaction [cyadox results in increased expression of TP53 mRNA]	decreases^reaction|increases^expression	1	1
Acetylcysteine	D000111	616-91-1	TP53	7157	Acetylcysteine inhibits the reaction [cypermethrin results in increased expression of TP53 mRNA]	decreases^reaction|increases^expression	1	1
Acetylcysteine	D000111	616-91-1	TP53	7157	Acetylcysteine inhibits the reaction [Fenitrothion results in increased expression of TP53 mRNA]	decreases^reaction|increases^expression	1	1
Acetylcysteine	D000111	616-91-1	TP53	7157	Acetylcysteine inhibits the reaction [fumonisin B1 promotes the reaction [Zearalenone results in increased expression of TP53 mRNA]]	decreases^reaction|increases^expression|increases^reaction	1	1
Acetylcysteine	D000111	616-91-1	TP53	7157	Acetylcysteine inhibits the reaction [Hydrogen Peroxide results in increased expression of TP53 mRNA]	decreases^reaction|increases^expression	1	1
Acetylcysteine	D000111	616-91-1	TP53	7157	Acetylcysteine inhibits the reaction [Methotrexate results in increased expression of TP53 mRNA]	decreases^reaction|increases^expression	1	1
Acetylcysteine	D000111	616-91-1	TP53	7157	Acetylcysteine inhibits the reaction [N-acetylsphingosine results in increased expression of TP53 mRNA]	decreases^reaction|increases^expression	1	1
Acetylcysteine	D000111	616-91-1	TP53	7157	Acetylcysteine inhibits the reaction [[sodium arsenite results in increased abundance of Arsenic] which results in increased expression of TP53 mRNA]	decreases^reaction|increases^abundance|increases^expression	1	1
Acetylcysteine	D000111	616-91-1	TP53	7157	Acetylcysteine inhibits the reaction [TNF protein results in increased expression of TP53 mRNA]	decreases^reaction|increases^expression	1	1
Acetylcysteine	D000111	616-91-1	TP53	7157	Acetylcysteine inhibits the reaction [Zearalenone promotes the reaction [fumonisin B1 results in increased expression of TP53 mRNA]]	decreases^reaction|increases^expression|increases^reaction	1	1
Acetylcysteine	D000111	616-91-1	TP53	7157	Acetylcysteine promotes the reaction [deoxynivalenol inhibits the reaction [Zearalenone results in increased expression of TP53 mRNA]]	decreases^reaction|increases^expression|increases^reaction	1	1
Acrylamide	D020106	79-06-1	TP53	7157	naringin inhibits the reaction [Acrylamide results in increased expression of TP53 mRNA]	decreases^reaction|increases^expression	1	1
Aflatoxin B1	D016604	1162-65-8	TP53	7157	Aflatoxin B1 results in decreased expression of TP53 mRNA	decreases^expression	1	1
Air Pollutants	D000393		TP53	7157	Air Pollutants analog results in decreased expression of TP53 mRNA	decreases^expression	1	1
Air Pollutants, Occupational	D000395		TP53	7157	Air Pollutants, Occupational results in decreased expression of TP53 mRNA	decreases^expression	1	1
Aldehydes	D000447		TP53	7157	Aldehydes results in decreased expression of TP53 mRNA	decreases^expression	1	1
Allergens	D000485		TP53	7157	Allergens results in decreased expression of TP53 mRNA	decreases^expression	1	1
Allethrins	D000487		TP53	7157	Allethrins results in decreased expression of TP53 mRNA	decreases^expression	1	1
alpha-hexachlorocyclohexane	C040534	319-84-6	TP53	7157	alpha-hexachlorocyclohexane results in decreased expression of TP53 mRNA	decreases^expression	1	1
alpha-Tocopherol	D024502	59-02-9	TP53	7157	alpha-Tocopherol inhibits the reaction [arsenite results in increased expression of TP53 mRNA]	decreases^reaction|increases^expression	1	1
aluminum maltolate	C067527	23058-19-7	TP53	7157	aluminum maltolate results in decreased expression of TP53 mRNA	decreases^expression	1	1
Amiodarone	D000638	1951-25-3	TP53	7157	Amiodarone results in decreased expression of TP53 mRNA	decreases^expression	1	1
Amphetamine	D000661	300-62-9	TP53	7157	Amphetamine results in decreased expression of TP53 mRNA	decreases^expression	1	1
Antineoplastic Agents, Immunological	D000074322		TP53	7157	Antineoplastic Agents, Immunological inhibits the reaction [[Deferoxamine co-treated with tert-Butylhydroperoxide] results in increased expression of TP53 mRNA]	affects^cotreatment|decreases^reaction|increases^expression	1	1
apicidin	C102351		TP53	7157	apicidin results in decreased expression of TP53 mRNA	decreases^expression	1	1
Arsenic	D001151	7440-38-2	TP53	7157	Acetylcysteine inhibits the reaction [[sodium arsenite results in increased abundance of Arsenic] which results in increased expression of TP53 mRNA]	decreases^reaction|increases^abundance|increases^expression	1	1
Arsenic	D001151	7440-38-2	TP53	7157	Arsenic results in decreased expression of TP53 mRNA	decreases^expression	1	1
Arsenic	D001151	7440-38-2	TP53	7157	Succimer inhibits the reaction [[sodium arsenite results in increased abundance of Arsenic] which results in increased expression of TP53 mRNA]	decreases^reaction|increases^abundance|increases^expression	1	1
Arsenic	D001151	7440-38-2	TP53	7157	Zinc inhibits the reaction [[Arsenic Trioxide results in increased abundance of Arsenic] which results in increased expression of TP53 mRNA]	decreases^reaction|increases^abundance|increases^expression	1	1
Arsenic Trioxide	D000077237	1327-53-3	TP53	7157	Acetylcysteine inhibits the reaction [Arsenic Trioxide results in increased expression of TP53 mRNA]	decreases^reaction|increases^expression	1	1
Arsenic Trioxide	D000077237	1327-53-3	TP53	7157	Arsenic Trioxide results in decreased expression of TP53 mRNA	decreases^expression	2	2
Arsenic Trioxide	D000077237	1327-53-3	TP53	7157	polydatin inhibits the reaction [Arsenic Trioxide results in increased expression of TP53 mRNA]	decreases^reaction|increases^expression	1	1
Arsenic Trioxide	D000077237	1327-53-3	TP53	7157	Zinc inhibits the reaction [[Arsenic Trioxide results in increased abundance of Arsenic] which results in increased expression of TP53 mRNA]	decreases^reaction|increases^abundance|increases^expression	1	1
arsenite	C015001	15502-74-6	TP53	7157	alpha-Tocopherol inhibits the reaction [arsenite results in increased expression of TP53 mRNA]	decreases^reaction|increases^expression	1	1
Asbestos, Amosite	D017639	12172-73-5	TP53	7157	Deferoxamine inhibits the reaction [Asbestos, Amosite results in increased expression of TP53 mRNA]	decreases^reaction|increases^expression	1	1
Asbestos, Amosite	D017639	12172-73-5	TP53	7157	Phytic Acid inhibits the reaction [Asbestos, Amosite results in increased expression of TP53 mRNA]	decreases^reaction|increases^expression	1	1
Asbestos, Amosite	D017639	12172-73-5	TP53	7157	Sodium Benzoate inhibits the reaction [Asbestos, Amosite results in increased expression of TP53 mRNA]	decreases^reaction|increases^expression	1	1
Asbestos, Serpentine	D017632		TP53	7157	Asbestos, Serpentine results in decreased expression of TP53 mRNA	decreases^expression	1	1
Ascorbic Acid	D001205	50-81-7	TP53	7157	Ascorbic Acid inhibits the reaction [Potassium Dichromate results in increased expression of TP53 mRNA]	decreases^reaction|increases^expression	1	1
Ascorbic Acid	D001205	50-81-7	TP53	7157	Ascorbic Acid inhibits the reaction [Silicon Dioxide results in increased expression of TP53 mRNA]	decreases^reaction|increases^expression	1	1
astaxanthine	C005948	472-61-7	TP53	7157	astaxanthine inhibits the reaction [iprodione results in increased expression of TP53 mRNA]	decreases^reaction|increases^expression	1	1
Atrazine	D001280	1912-24-9	TP53	7157	Atrazine results in decreased expression of TP53 mRNA	decreases^expression	3	2
Atrazine	D001280	1912-24-9	TP53	7157	kolaviron inhibits the reaction [Atrazine results in decreased expression of TP53 mRNA]	decreases^expression|decreases^reaction	1	1
belinostat	C487081		TP53	7157	belinostat results in decreased expression of TP53 mRNA	decreases^expression	1	1
Bentonite	D001546	1302-78-9	TP53	7157	Bentonite inhibits the reaction [[HT-2 toxin co-treated with T-2 Toxin] results in increased expression of TP53 mRNA]	affects^cotreatment|decreases^reaction|increases^expression	1	1
Benzalkonium Compounds	D001548		TP53	7157	Benzalkonium Compounds results in decreased expression of TP53 mRNA	decreases^expression	1	1
Benzene	D001554	71-43-2	TP53	7157	Benzene results in decreased expression of TP53 mRNA	decreases^expression	1	1
Benzo(a)pyrene	D001564	50-32-8	TP53	7157	2-methyl-2H-pyrazole-3-carboxylic acid (2-methyl-4-o-tolylazophenyl)amide inhibits the reaction [Benzo(a)pyrene results in increased expression of TP53 mRNA]	decreases^reaction|increases^expression	1	1
Benzo(a)pyrene	D001564	50-32-8	TP53	7157	Acetylcysteine inhibits the reaction [Benzo(a)pyrene results in increased expression of TP53 mRNA]	decreases^reaction|increases^expression	1	1
Benzo(a)pyrene	D001564	50-32-8	TP53	7157	Benzo(a)pyrene results in decreased expression of TP53 mRNA	decreases^expression	2	2
Benzo(a)pyrene	D001564	50-32-8	TP53	7157	Resveratrol inhibits the reaction [Benzo(a)pyrene results in increased expression of TP53 mRNA]	decreases^reaction|increases^expression	1	1
bifenthrin	C099952	82657-04-3	TP53	7157	bifenthrin results in decreased expression of TP53 mRNA	decreases^expression	1	1
bisphenol A	C006780	80-05-7	TP53	7157	bisphenol A analog results in decreased expression of TP53 mRNA	decreases^expression	1	1
bisphenol A	C006780	80-05-7	TP53	7157	bisphenol A results in decreased expression of TP53 mRNA	decreases^expression	4	2
bisphenol A	C006780	80-05-7	TP53	7157	Grape Seed Proanthocyanidins inhibits the reaction [bisphenol A results in increased expression of TP53 mRNA]	decreases^reaction|increases^expression	1	1
bisphenol A	C006780	80-05-7	TP53	7157	MIR149 mRNA inhibits the reaction [bisphenol A results in decreased expression of TP53 mRNA]	decreases^expression|decreases^reaction	1	1
bisphenol F	C000611646		TP53	7157	bisphenol F results in decreased expression of TP53 mRNA	decreases^expression	1	1
Buspirone	D002065	36505-84-7	TP53	7157	Buspirone results in decreased expression of TP53 mRNA	decreases^expression	1	1
butylbenzyl phthalate	C027561	85-68-7	TP53	7157	butylbenzyl phthalate results in decreased expression of TP53 mRNA	decreases^expression	2	1
butyraldehyde	C018475	123-72-8	TP53	7157	butyraldehyde results in decreased expression of TP53 mRNA	decreases^expression	1	1
Butyric Acid	D020148	107-92-6	TP53	7157	Butyric Acid results in decreased expression of TP53 mRNA	decreases^expression	1	1
Cadmium	D002104	7440-43-9	TP53	7157	[Cadmium Chloride results in increased abundance of Cadmium] which results in decreased expression of TP53 mRNA	decreases^expression|increases^abundance	1	1
Cadmium	D002104	7440-43-9	TP53	7157	Cadmium results in decreased expression of TP53 mRNA	decreases^expression	1	1
Cadmium	D002104	7440-43-9	TP53	7157	Nitric Oxide inhibits the reaction [Cadmium results in increased expression of TP53 mRNA]	decreases^reaction|increases^expression	1	1
Cadmium	D002104	7440-43-9	TP53	7157	spermine nitric oxide complex inhibits the reaction [Cadmium results in increased expression of TP53 mRNA]	decreases^reaction|increases^expression	1	1
cadmium acetate	C028031	543-90-8	TP53	7157	cadmium acetate results in decreased expression of TP53 mRNA	decreases^expression	1	1
Cadmium Chloride	D019256	10108-64-2	TP53	7157	[Cadmium Chloride co-treated with diallyl disulfide] results in decreased expression of TP53 mRNA	affects^cotreatment|decreases^expression	1	1
Cadmium Chloride	D019256	10108-64-2	TP53	7157	Cadmium Chloride results in decreased expression of TP53 mRNA	decreases^expression	3	2
Cadmium Chloride	D019256	10108-64-2	TP53	7157	[Cadmium Chloride results in increased abundance of Cadmium] which results in decreased expression of TP53 mRNA	decreases^expression|increases^abundance	1	1
Cadmium Chloride	D019256	10108-64-2	TP53	7157	Resveratrol inhibits the reaction [Cadmium Chloride results in increased expression of TP53 mRNA]	decreases^reaction|increases^expression	1	1
Cadmium Chloride	D019256	10108-64-2	TP53	7157	Selenium inhibits the reaction [Cadmium Chloride results in increased expression of TP53 mRNA]	decreases^reaction|increases^expression	1	1
cadmium sulfate	C037123	10124-36-4	TP53	7157	cadmium sulfate results in decreased expression of TP53 mRNA	decreases^expression	1	1
cadmium telluride	C028337	1306-25-8	TP53	7157	cadmium telluride analog results in decreased expression of TP53 mRNA	decreases^expression	1	1
caffeic acid	C040048	331-39-5	TP53	7157	caffeic acid promotes the reaction [Thapsigargin results in decreased expression of TP53 mRNA]	decreases^expression|increases^reaction	1	1
caffeic acid phenethyl ester	C055494	104594-70-9	TP53	7157	caffeic acid phenethyl ester inhibits the reaction [Diethylnitrosamine results in decreased expression of TP53 mRNA]	decreases^expression|decreases^reaction	1	1
calyculin A	C059041	101932-71-2	TP53	7157	calyculin A inhibits the reaction [N-caproylsphingosine affects the splicing of and results in increased expression of TP53 mRNA]	affects^splicing|decreases^reaction|increases^expression	1	1
Cannabidiol	D002185	13956-29-1	TP53	7157	[Cannabidiol co-treated with moringin] results in decreased expression of TP53 mRNA	affects^cotreatment|decreases^expression	1	1
Cannabidiol	D002185	13956-29-1	TP53	7157	Cannabidiol inhibits the reaction [[Oxygen co-treated with Ozone] results in increased expression of TP53 mRNA]	affects^cotreatment|decreases^reaction|increases^expression	1	1
Cannabidiol	D002185	13956-29-1	TP53	7157	Cannabidiol results in decreased expression of TP53 mRNA	decreases^expression	3	2
Cannabidiol	D002185	13956-29-1	TP53	7157	[Oxygen co-treated with Ozone] inhibits the reaction [Cannabidiol results in increased expression of TP53 mRNA]	affects^cotreatment|decreases^reaction|increases^expression	1	1
Carbon Tetrachloride	D002251	56-23-5	TP53	7157	Carbon Tetrachloride results in decreased expression of TP53 mRNA	decreases^expression	1	1
Carbon Tetrachloride	D002251	56-23-5	TP53	7157	schizandrin B inhibits the reaction [Carbon Tetrachloride results in increased expression of TP53 mRNA]	decreases^reaction|increases^expression	1	1
Catechin	D002392	154-23-4	TP53	7157	Catechin inhibits the reaction [Rotenone results in increased expression of TP53 mRNA]	decreases^reaction|increases^expression	1	1
Ceramides	D002518		TP53	7157	[fumonisin B1 results in decreased chemical synthesis of Ceramides] which affects the splicing of and results in decreased expression of TP53 mRNA	affects^splicing|decreases^chemical synthesis|decreases^expression	1	1
Ceramides	D002518		TP53	7157	[UGCG protein results in decreased abundance of Ceramides] which affects the splicing of and results in decreased expression of TP53 mRNA	affects^splicing|decreases^abundance|decreases^expression	1	1
Cerium	D002563	7440-45-1	TP53	7157	Cerium results in decreased expression of TP53 mRNA	decreases^expression	1	1
Chlorophyll	D002734	1406-65-1	TP53	7157	Chlorophyll inhibits the reaction [dibenzo(a,l)pyrene results in increased expression of TP53 mRNA]	decreases^reaction|increases^expression	1	1
Chlorpyrifos	D004390	2921-88-2	TP53	7157	[Chlorpyrifos co-treated with cyhalothrin] results in decreased expression of TP53 mRNA	affects^cotreatment|decreases^expression	1	1
Chlorpyrifos	D004390	2921-88-2	TP53	7157	[[Chlorpyrifos co-treated with decamethrin co-treated with polymarcine co-treated with glyphosate] results in decreased susceptibility to Cisplatin] which results in decreased expression of TP53 mRNA	affects^cotreatment|decreases^expression|decreases^response to substance	1	1
Chlorpyrifos	D004390	2921-88-2	TP53	7157	[[Chlorpyrifos co-treated with decamethrin co-treated with polymarcine co-treated with glyphosate] results in decreased susceptibility to Fluorouracil] which results in decreased expression of TP53 mRNA	affects^cotreatment|decreases^expression|decreases^response to substance	1	1
Chlorpyrifos	D004390	2921-88-2	TP53	7157	[[Chlorpyrifos co-treated with decamethrin co-treated with polymarcine co-treated with glyphosate] results in decreased susceptibility to Temozolomide] which results in decreased expression of TP53 mRNA	affects^cotreatment|decreases^expression|decreases^response to substance	1	1
Chlorpyrifos	D004390	2921-88-2	TP53	7157	[Malathion co-treated with Chlorpyrifos co-treated with cyhalothrin] results in decreased expression of TP53 mRNA	affects^cotreatment|decreases^expression	1	1
Chlorpyrifos	D004390	2921-88-2	TP53	7157	[Malathion co-treated with Chlorpyrifos] results in decreased expression of TP53 mRNA	affects^cotreatment|decreases^expression	1	1
Cholesterol	D002784	57-88-5	TP53	7157	[[[EGF protein binds to 1,2-dioleoyl-3-phosphoethanolamine-n-(poly(ethyleneglycol))-hydroxy succinamide] co-treated with [1,2-distearoyllecithin co-treated with Cholesterol co-treated with 1,2-distearoyl-sn-glycero-3-phosphoethanolamine-N-methoxy-poly(ethylene glycol 2000)]] co-treated with Silver Compounds] results in decreased expression of TP53 mRNA	affects^binding|affects^cotreatment|decreases^expression	1	1
Cholesterol, Dietary	D002791		TP53	7157	Rutin inhibits the reaction [Cholesterol, Dietary results in increased expression of TP53 mRNA]	decreases^reaction|increases^expression	1	1
Choline	D002794	62-49-7	TP53	7157	Choline results in decreased expression of TP53 mRNA	decreases^expression	1	1
chrysin	C043561	480-40-0	TP53	7157	chrysin inhibits the reaction [Diethylnitrosamine results in decreased expression of TP53 mRNA]	decreases^expression|decreases^reaction	1	1
chrysin	C043561	480-40-0	TP53	7157	chrysin inhibits the reaction [Testosterone results in decreased expression of TP53 mRNA]	decreases^expression|decreases^reaction	1	1
cinnamaldehyde	C012843		TP53	7157	cinnamaldehyde results in decreased expression of TP53 mRNA	decreases^expression	1	1
cirsimarin	C107783	13020-19-4	TP53	7157	cirsimarin results in decreased expression of TP53 mRNA	decreases^expression	1	1
Cisplatin	D002945	15663-27-1	TP53	7157	[[Chlorpyrifos co-treated with decamethrin co-treated with polymarcine co-treated with glyphosate] results in decreased susceptibility to Cisplatin] which results in decreased expression of TP53 mRNA	affects^cotreatment|decreases^expression|decreases^response to substance	1	1
Cisplatin	D002945	15663-27-1	TP53	7157	[Cisplatin co-treated with Quercetin] results in decreased expression of TP53 mRNA	affects^cotreatment|decreases^expression	1	1
Cisplatin	D002945	15663-27-1	TP53	7157	[Cisplatin results in decreased susceptibility to Cisplatin] which results in increased expression of TP53 mRNA	decreases^response to substance|increases^expression	1	1
Cisplatin	D002945	15663-27-1	TP53	7157	naringin inhibits the reaction [Cisplatin results in increased expression of TP53 mRNA]	decreases^reaction|increases^expression	2	1
Cisplatin	D002945	15663-27-1	TP53	7157	NFE2L2 protein inhibits the reaction [Cisplatin results in increased expression of TP53 mRNA]	decreases^reaction|increases^expression	1	1
Cisplatin	D002945	15663-27-1	TP53	7157	Plant Extracts inhibits the reaction [Cisplatin results in increased expression of TP53 mRNA]	decreases^reaction|increases^expression	1	1
Cisplatin	D002945	15663-27-1	TP53	7157	Y 27632 inhibits the reaction [Cisplatin results in increased expression of TP53 mRNA]	decreases^reaction|increases^expression	1	1
Clozapine	D003024	5786-21-0	TP53	7157	CSF3 protein inhibits the reaction [Clozapine results in increased expression of TP53 mRNA]	decreases^reaction|increases^expression	1	1
cobaltous chloride	C018021	7646-79-9	TP53	7157	peoniflorin inhibits the reaction [cobaltous chloride results in increased expression of TP53 mRNA]	decreases^reaction|increases^expression	1	1
Copper Sulfate	D019327	7758-98-7	TP53	7157	Copper Sulfate results in decreased expression of TP53 mRNA	decreases^expression	1	1
CPG-oligonucleotide	C408982		TP53	7157	CPG-oligonucleotide results in decreased expression of TP53 mRNA	decreases^expression	1	1
cupric oxide	C030973	1317-38-0	TP53	7157	cupric oxide results in decreased expression of TP53 mRNA	decreases^expression	2	1
Curcumin	D003474	458-37-7	TP53	7157	Curcumin analog results in decreased expression of TP53 mRNA	decreases^expression	1	1
Curcumin	D003474	458-37-7	TP53	7157	Curcumin results in decreased expression of TP53 mRNA	decreases^expression	1	1
cyadox	C020728	65884-46-0	TP53	7157	Acetylcysteine inhibits the reaction [cyadox results in increased expression of TP53 mRNA]	decreases^reaction|increases^expression	1	1
cyadox	C020728	65884-46-0	TP53	7157	perifosine inhibits the reaction [cyadox results in increased expression of TP53 mRNA]	decreases^reaction|increases^expression	1	1
Cyclophosphamide	D003520	50-18-0	TP53	7157	sacubitril and valsartan sodium hydrate drug combination inhibits the reaction [Cyclophosphamide results in increased expression of TP53 mRNA]	decreases^reaction|increases^expression	1	1
Cyclophosphamide	D003520	50-18-0	TP53	7157	Valsartan inhibits the reaction [Cyclophosphamide results in increased expression of TP53 mRNA]	decreases^reaction|increases^expression	1	1
Cyclosporine	D016572	59865-13-3	TP53	7157	Cyclosporine inhibits the reaction [sodium arsenite results in increased expression of TP53 mRNA]	decreases^reaction|increases^expression	1	1
cyhalothrin	C037304	68085-85-8	TP53	7157	[Chlorpyrifos co-treated with cyhalothrin] results in decreased expression of TP53 mRNA	affects^cotreatment|decreases^expression	1	1
cyhalothrin	C037304	68085-85-8	TP53	7157	[Malathion co-treated with Chlorpyrifos co-treated with cyhalothrin] results in decreased expression of TP53 mRNA	affects^cotreatment|decreases^expression	1	1
cyhalothrin	C037304	68085-85-8	TP53	7157	[Malathion co-treated with cyhalothrin] results in decreased expression of TP53 mRNA	affects^cotreatment|decreases^expression	1	1
cypermethrin	C017160	52315-07-8	TP53	7157	Acetylcysteine inhibits the reaction [cypermethrin results in increased expression of TP53 mRNA]	decreases^reaction|increases^expression	1	1
cypermethrin	C017160	52315-07-8	TP53	7157	cypermethrin results in decreased expression of TP53 mRNA	decreases^expression	1	1
cypermethrin	C017160	52315-07-8	TP53	7157	Vitamin E inhibits the reaction [cypermethrin results in increased expression of TP53 mRNA]	decreases^reaction|increases^expression	1	1
DDT	D003634	50-29-3	TP53	7157	DDT results in decreased expression of TP53 mRNA	decreases^expression	1	1
decamethrin	C017180	52820-00-5	TP53	7157	[[Chlorpyrifos co-treated with decamethrin co-treated with polymarcine co-treated with glyphosate] results in decreased susceptibility to Cisplatin] which results in decreased expression of TP53 mRNA	affects^cotreatment|decreases^expression|decreases^response to substance	1	1
decamethrin	C017180	52820-00-5	TP53	7157	[[Chlorpyrifos co-treated with decamethrin co-treated with polymarcine co-treated with glyphosate] results in decreased susceptibility to Fluorouracil] which results in decreased expression of TP53 mRNA	affects^cotreatment|decreases^expression|decreases^response to substance	1	1
decamethrin	C017180	52820-00-5	TP53	7157	[[Chlorpyrifos co-treated with decamethrin co-treated with polymarcine co-treated with glyphosate] results in decreased susceptibility to Temozolomide] which results in decreased expression of TP53 mRNA	affects^cotreatment|decreases^expression|decreases^response to substance	1	1
decamethrin	C017180	52820-00-5	TP53	7157	Tea inhibits the reaction [decamethrin results in increased expression of TP53 mRNA]	decreases^reaction|increases^expression	1	1
decamethrin	C017180	52820-00-5	TP53	7157	Vitamin E inhibits the reaction [decamethrin results in increased expression of TP53 mRNA]	decreases^reaction|increases^expression	1	1
Deferoxamine	D003676	70-51-9	TP53	7157	Antineoplastic Agents, Immunological inhibits the reaction [[Deferoxamine co-treated with tert-Butylhydroperoxide] results in increased expression of TP53 mRNA]	affects^cotreatment|decreases^reaction|increases^expression	1	1
Deferoxamine	D003676	70-51-9	TP53	7157	Deferoxamine inhibits the reaction [Asbestos, Amosite results in increased expression of TP53 mRNA]	decreases^reaction|increases^expression	1	1
Deferoxamine	D003676	70-51-9	TP53	7157	Melatonin inhibits the reaction [[Glucose co-treated with Deferoxamine] results in increased expression of TP53 mRNA]	affects^cotreatment|decreases^reaction|increases^expression	1	1
Deferoxamine	D003676	70-51-9	TP53	7157	MIR184 mRNA inhibits the reaction [[Deferoxamine co-treated with tert-Butylhydroperoxide] results in increased expression of TP53 mRNA]	affects^cotreatment|decreases^reaction|increases^expression	1	1
deguelin	C107676	522-17-8	TP53	7157	deguelin results in decreased expression of TP53 mRNA	decreases^expression	1	1
Deoxycholic Acid	D003840	83-44-3	TP53	7157	Ursodeoxycholic Acid inhibits the reaction [Deoxycholic Acid results in increased expression of TP53 mRNA]	decreases^reaction|increases^expression	1	1
deoxynivalenol	C007262	51481-10-8	TP53	7157	Acetylcysteine promotes the reaction [deoxynivalenol inhibits the reaction [Zearalenone results in increased expression of TP53 mRNA]]	decreases^reaction|increases^expression|increases^reaction	1	1
deoxynivalenol	C007262	51481-10-8	TP53	7157	deoxynivalenol inhibits the reaction [Zearalenone results in increased expression of TP53 mRNA]	decreases^reaction|increases^expression	1	1
deoxynivalenol	C007262	51481-10-8	TP53	7157	fumonisin B1 inhibits the reaction [deoxynivalenol inhibits the reaction [Zearalenone results in increased expression of TP53 mRNA]]	decreases^reaction|increases^expression	1	1
Dexamethasone	D003907	50-02-2	TP53	7157	Dexamethasone results in decreased expression of TP53 mRNA	decreases^expression	1	1
diallyl disulfide	C028009	2179-57-9	TP53	7157	[Cadmium Chloride co-treated with diallyl disulfide] results in decreased expression of TP53 mRNA	affects^cotreatment|decreases^expression	1	1
Diatrizoate Meglumine	D003974		TP53	7157	Lansoprazole inhibits the reaction [Diatrizoate Meglumine results in increased expression of TP53 mRNA]	decreases^reaction|increases^expression	1	1
Diazinon	D003976	333-41-5	TP53	7157	Magnesium Oxide analog inhibits the reaction [Diazinon results in increased expression of TP53 mRNA]	decreases^reaction|increases^expression	1	1
Diazinon	D003976	333-41-5	TP53	7157	[Selenium analog co-treated with Magnesium Oxide analog] inhibits the reaction [Diazinon results in increased expression of TP53 mRNA]	affects^cotreatment|decreases^reaction|increases^expression	1	1
Diazoxide	D003981	364-98-7	TP53	7157	Diazoxide results in decreased expression of TP53 mRNA	decreases^expression	1	1
dibenzo(a,l)pyrene	C041517	191-30-0	TP53	7157	Chlorophyll inhibits the reaction [dibenzo(a,l)pyrene results in increased expression of TP53 mRNA]	decreases^reaction|increases^expression	1	1
Dibutyl Phthalate	D003993	84-74-2	TP53	7157	Dibutyl Phthalate results in decreased expression of TP53 mRNA	decreases^expression	1	1
Dichlorvos	D004006	62-73-7	TP53	7157	Dichlorvos results in decreased expression of TP53 mRNA	decreases^expression	1	1
Dichlorvos	D004006	62-73-7	TP53	7157	TEMPOL-H inhibits the reaction [Dichlorvos results in increased expression of TP53 mRNA]	decreases^reaction|increases^expression	1	1
Dietary Fats	D004041		TP53	7157	Orlistat inhibits the reaction [Dietary Fats results in increased expression of TP53 mRNA]	decreases^reaction|increases^expression	1	1
diethanolamine	C020283	111-42-2	TP53	7157	diethanolamine results in decreased expression of TP53 mRNA	decreases^expression	1	1
Diethylhexyl Phthalate	D004051	117-81-7	TP53	7157	Diethylhexyl Phthalate results in decreased expression of TP53 mRNA	decreases^expression	1	1
Diethylnitrosamine	D004052	55-18-5	TP53	7157	caffeic acid phenethyl ester inhibits the reaction [Diethylnitrosamine results in decreased expression of TP53 mRNA]	decreases^expression|decreases^reaction	1	1
Diethylnitrosamine	D004052	55-18-5	TP53	7157	chrysin inhibits the reaction [Diethylnitrosamine results in decreased expression of TP53 mRNA]	decreases^expression|decreases^reaction	1	1
Diethylnitrosamine	D004052	55-18-5	TP53	7157	[Diethylnitrosamine co-treated with 2-Acetylaminofluorene] results in decreased expression of TP53 mRNA	affects^cotreatment|decreases^expression	1	1
Diethylnitrosamine	D004052	55-18-5	TP53	7157	[Diethylnitrosamine co-treated with kojic acid co-treated with Diethylnitrosamine] results in decreased expression of TP53 mRNA	affects^cotreatment|decreases^expression	1	1
Diethylnitrosamine	D004052	55-18-5	TP53	7157	Diethylnitrosamine results in decreased expression of TP53 mRNA	decreases^expression	4	1
Diethylnitrosamine	D004052	55-18-5	TP53	7157	geraniol inhibits the reaction [[ferric nitrilotriacetate co-treated with Diethylnitrosamine] results in increased expression of TP53 mRNA]	affects^cotreatment|decreases^reaction|increases^expression	1	1
Diethylnitrosamine	D004052	55-18-5	TP53	7157	lanreotide inhibits the reaction [Diethylnitrosamine results in increased expression of TP53 mRNA]	decreases^reaction|increases^expression	1	1
Diethylnitrosamine	D004052	55-18-5	TP53	7157	myrtenal inhibits the reaction [[Phenobarbital co-treated with Diethylnitrosamine] results in decreased expression of TP53 mRNA]	affects^cotreatment|decreases^expression|decreases^reaction	1	1
Diethylnitrosamine	D004052	55-18-5	TP53	7157	neferine inhibits the reaction [Diethylnitrosamine results in decreased expression of TP53 mRNA]	decreases^expression|decreases^reaction	1	1
Diethylnitrosamine	D004052	55-18-5	TP53	7157	[Phenobarbital co-treated with Diethylnitrosamine] results in decreased expression of TP53 mRNA	affects^cotreatment|decreases^expression	1	1
Diethylstilbestrol	D004054	56-53-1	TP53	7157	Diethylstilbestrol results in decreased expression of TP53 mRNA	decreases^expression	2	2
Dihydrotestosterone	D013196	521-18-6	TP53	7157	Dihydrotestosterone results in decreased expression of TP53 mRNA	decreases^expression	1	1
dimethoxon	C002302	1113-02-6	TP53	7157	dimethoxon results in decreased expression of TP53 mRNA	decreases^expression	1	1
Dioxins	D004147		TP53	7157	3'-methoxy-4'-nitroflavone inhibits the reaction [Dioxins results in decreased expression of TP53 mRNA]	decreases^expression|decreases^reaction	1	1
Dioxins	D004147		TP53	7157	AHR protein affects the reaction [Dioxins results in decreased expression of TP53 mRNA]	affects^reaction|decreases^expression	1	1
Dioxins	D004147		TP53	7157	Dioxins results in decreased expression of TP53 mRNA	decreases^expression	1	1
Docetaxel	D000077143		TP53	7157	[Docetaxel results in increased expression of TP53 mRNA] which results in decreased expression of ABCB1 mRNA	decreases^expression|increases^expression	1	1
Doxorubicin	D004317	23214-92-8	TP53	7157	Doxorubicin results in decreased expression of TP53 mRNA	decreases^expression	2	2
Doxorubicin	D004317	23214-92-8	TP53	7157	Ginkgo biloba extract inhibits the reaction [Doxorubicin results in increased expression of TP53 mRNA]	decreases^reaction|increases^expression	1	1
Doxorubicin	D004317	23214-92-8	TP53	7157	kaempferol inhibits the reaction [Doxorubicin results in increased expression of TP53 mRNA]	decreases^reaction|increases^expression	1	1
Dronabinol	D013759		TP53	7157	Dronabinol results in decreased expression of TP53 mRNA	decreases^expression	1	1
Dust	D004391		TP53	7157	Dust results in decreased expression of TP53 mRNA	decreases^expression	1	1
Ellagic Acid	D004610	476-66-4	TP53	7157	Ellagic Acid inhibits the reaction [phosalone results in increased expression of TP53 mRNA]	decreases^reaction|increases^expression	1	1
Erythromycin Estolate	D004918	3521-62-8	TP53	7157	Erythromycin Estolate results in decreased expression of TP53 mRNA	decreases^expression	1	1
Estradiol	D004958	50-28-2	TP53	7157	[Estradiol co-treated with Methylnitrosourea co-treated with Progesterone] results in decreased expression of TP53 mRNA	affects^cotreatment|decreases^expression	1	1
Estradiol	D004958	50-28-2	TP53	7157	Estradiol results in decreased expression of TP53 mRNA	decreases^expression	1	1
estradiol 3-benzoate	C074283	50-50-0	TP53	7157	Quercetin inhibits the reaction [estradiol 3-benzoate results in increased expression of TP53 mRNA]	decreases^reaction|increases^expression	1	1
Ethanol	D000431	64-17-5	TP53	7157	Starch inhibits the reaction [Ethanol results in increased expression of TP53 mRNA]	decreases^reaction|increases^expression	1	1
Ethinyl Estradiol	D004997	57-63-6	TP53	7157	Ethinyl Estradiol results in decreased expression of TP53 mRNA	decreases^expression	2	2
Fenitrothion	D005278	122-14-5	TP53	7157	Acetylcysteine inhibits the reaction [Fenitrothion results in increased expression of TP53 mRNA]	decreases^reaction|increases^expression	1	1
Fenitrothion	D005278	122-14-5	TP53	7157	Plant Preparations inhibits the reaction [Fenitrothion promotes the reaction [[Vehicle Emissions results in increased abundance of Particulate Matter] which results in increased expression of TP53 mRNA]]	decreases^reaction|increases^abundance|increases^expression|increases^reaction	1	1
Fenitrothion	D005278	122-14-5	TP53	7157	Plant Preparations inhibits the reaction [Fenitrothion results in increased expression of TP53 mRNA]	decreases^reaction|increases^expression	1	1
Fenitrothion	D005278	122-14-5	TP53	7157	Plant Preparations inhibits the reaction [[Vehicle Emissions results in increased abundance of Particulate Matter] promotes the reaction [Fenitrothion results in increased expression of TP53 mRNA]]	decreases^reaction|increases^abundance|increases^expression|increases^reaction	1	1
Fenitrothion	D005278	122-14-5	TP53	7157	Quercetin inhibits the reaction [Fenitrothion results in increased expression of TP53 mRNA]	decreases^reaction|increases^expression	1	1
Fenretinide	D017313	65646-68-6	TP53	7157	Fenretinide results in decreased expression of TP53 mRNA	decreases^expression	1	1
ferric nitrilotriacetate	C020326	16448-54-7	TP53	7157	geraniol inhibits the reaction [[ferric nitrilotriacetate co-treated with Diethylnitrosamine] results in increased expression of TP53 mRNA]	affects^cotreatment|decreases^reaction|increases^expression	1	1
fisetin	C017875	528-48-3	TP53	7157	fisetin inhibits the reaction [Silicon Dioxide results in increased expression of TP53 mRNA]	decreases^reaction|increases^expression	1	1
Flame Retardants	D005411		TP53	7157	Flame Retardants results in decreased expression of TP53 mRNA	decreases^expression	1	1
Fluorouracil	D005472	51-21-8	TP53	7157	[[Chlorpyrifos co-treated with decamethrin co-treated with polymarcine co-treated with glyphosate] results in decreased susceptibility to Fluorouracil] which results in decreased expression of TP53 mRNA	affects^cotreatment|decreases^expression|decreases^response to substance	1	1
Fluorouracil	D005472	51-21-8	TP53	7157	Fluorouracil results in decreased expression of TP53 mRNA	decreases^expression	2	1
Flutamide	D005485	13311-84-7	TP53	7157	Flutamide results in decreased expression of TP53 mRNA	decreases^expression	2	2
Folic Acid	D005492	59-30-3	TP53	7157	[Folic Acid co-treated with Methyl Methanesulfonate] results in decreased expression of TP53 mRNA	affects^cotreatment|decreases^expression	1	1
Folic Acid	D005492	59-30-3	TP53	7157	Folic Acid inhibits the reaction [Methotrexate results in increased expression of TP53 mRNA]	decreases^reaction|increases^expression	1	1
fullerene C60	C069837	99685-96-8	TP53	7157	fullerene C60 results in decreased expression of TP53 mRNA	decreases^expression	1	1
fumonisin B1	C056933	116355-83-0	TP53	7157	Acetylcysteine inhibits the reaction [fumonisin B1 promotes the reaction [Zearalenone results in increased expression of TP53 mRNA]]	decreases^reaction|increases^expression|increases^reaction	1	1
fumonisin B1	C056933	116355-83-0	TP53	7157	Acetylcysteine inhibits the reaction [Zearalenone promotes the reaction [fumonisin B1 results in increased expression of TP53 mRNA]]	decreases^reaction|increases^expression|increases^reaction	1	1
fumonisin B1	C056933	116355-83-0	TP53	7157	fumonisin B1 inhibits the reaction [deoxynivalenol inhibits the reaction [Zearalenone results in increased expression of TP53 mRNA]]	decreases^reaction|increases^expression	1	1
fumonisin B1	C056933	116355-83-0	TP53	7157	[fumonisin B1 results in decreased chemical synthesis of Ceramides] which affects the splicing of and results in decreased expression of TP53 mRNA	affects^splicing|decreases^chemical synthesis|decreases^expression	1	1
fumonisin B1	C056933	116355-83-0	TP53	7157	fumonisin B1 results in decreased expression of TP53 mRNA	decreases^expression	1	1
Gallic Acid	D005707	149-91-7	TP53	7157	Gallic Acid results in decreased expression of TP53 mRNA	decreases^expression	1	1
gallium arsenide	C043055	1303-00-0	TP53	7157	gallium arsenide results in decreased expression of TP53 mRNA	decreases^expression	1	1
Genistein	D019833	446-72-0	TP53	7157	[Genistein co-treated with vinclozolin] results in decreased expression of TP53 mRNA	affects^cotreatment|decreases^expression	1	1
geraniol	C007836	624-15-7	TP53	7157	geraniol inhibits the reaction [[ferric nitrilotriacetate co-treated with Diethylnitrosamine] results in increased expression of TP53 mRNA]	affects^cotreatment|decreases^reaction|increases^expression	1	1
Ginkgo biloba extract	C063170		TP53	7157	Ginkgo biloba extract inhibits the reaction [Doxorubicin results in increased expression of TP53 mRNA]	decreases^reaction|increases^expression	1	1
Glucose	D005947	50-99-7	TP53	7157	Melatonin inhibits the reaction [[Glucose co-treated with Deferoxamine] results in increased expression of TP53 mRNA]	affects^cotreatment|decreases^reaction|increases^expression	1	1
Glucose	D005947	50-99-7	TP53	7157	Resveratrol inhibits the reaction [Glucose results in increased expression of TP53 mRNA]	decreases^reaction|increases^expression	1	1
Glutaral	D005976	111-30-8	TP53	7157	Glutaral results in decreased expression of TP53 mRNA	decreases^expression	1	1
Glyburide	D005905	10238-21-8	TP53	7157	Glyburide inhibits the reaction [Streptozocin results in increased expression of TP53 mRNA]	decreases^reaction|increases^expression	1	1
glyphosate	C010974	1071-83-6	TP53	7157	[[Chlorpyrifos co-treated with decamethrin co-treated with polymarcine co-treated with glyphosate] results in decreased susceptibility to Cisplatin] which results in decreased expression of TP53 mRNA	affects^cotreatment|decreases^expression|decreases^response to substance	1	1
glyphosate	C010974	1071-83-6	TP53	7157	[[Chlorpyrifos co-treated with decamethrin co-treated with polymarcine co-treated with glyphosate] results in decreased susceptibility to Fluorouracil] which results in decreased expression of TP53 mRNA	affects^cotreatment|decreases^expression|decreases^response to substance	1	1
glyphosate	C010974	1071-83-6	TP53	7157	[[Chlorpyrifos co-treated with decamethrin co-treated with polymarcine co-treated with glyphosate] results in decreased susceptibility to Temozolomide] which results in decreased expression of TP53 mRNA	affects^cotreatment|decreases^expression|decreases^response to substance	1	1
glyphosate	C010974	1071-83-6	TP53	7157	glyphosate results in decreased expression of TP53 mRNA	decreases^expression	1	1
Grape Seed Proanthocyanidins	C511402		TP53	7157	Grape Seed Proanthocyanidins inhibits the reaction [bisphenol A results in increased expression of TP53 mRNA]	decreases^reaction|increases^expression	1	1
GW 4064	C412815		TP53	7157	GW 4064 results in decreased expression of TP53 mRNA	decreases^expression	1	1
GW 506033X	C000617853		TP53	7157	GW 506033X inhibits the reaction [satratoxin G results in increased expression of TP53 mRNA]	decreases^reaction|increases^expression	1	1
Halogenated Diphenyl Ethers	D055768		TP53	7157	Halogenated Diphenyl Ethers results in decreased expression of TP53 mRNA	decreases^expression	1	1
heteronemin	C493748		TP53	7157	[heteronemin affects the susceptibility to tetraiodothyroacetic acid] which results in decreased expression of TP53 mRNA	affects^response to substance|decreases^expression	1	1
heteronemin	C493748		TP53	7157	heteronemin promotes the reaction [tetraiodothyroacetic acid results in decreased expression of TP53 mRNA]	decreases^expression|increases^reaction	1	1
heteronemin	C493748		TP53	7157	heteronemin results in decreased expression of TP53 mRNA	decreases^expression	1	1
heteronemin	C493748		TP53	7157	tetraiodothyroacetic acid promotes the reaction [heteronemin results in decreased expression of TP53 mRNA]	decreases^expression|increases^reaction	1	1
HT-2 toxin	C012351		TP53	7157	Bentonite inhibits the reaction [[HT-2 toxin co-treated with T-2 Toxin] results in increased expression of TP53 mRNA]	affects^cotreatment|decreases^reaction|increases^expression	1	1
HUF-101	C000627295		TP53	7157	HUF-101 results in decreased expression of TP53 mRNA	decreases^expression	1	1
Hydrogen Peroxide	D006861	7722-84-1	TP53	7157	Acetylcysteine inhibits the reaction [Hydrogen Peroxide results in increased expression of TP53 mRNA]	decreases^reaction|increases^expression	1	1
Hydrogen Peroxide	D006861	7722-84-1	TP53	7157	Hydrogen Peroxide results in decreased expression of TP53 mRNA	decreases^expression	1	1
Hydrogen Peroxide	D006861	7722-84-1	TP53	7157	perifosine inhibits the reaction [Hydrogen Peroxide results in increased expression of TP53 mRNA]	decreases^reaction|increases^expression	1	1
Hydrogen Peroxide	D006861	7722-84-1	TP53	7157	Resveratrol inhibits the reaction [Hydrogen Peroxide results in increased expression of TP53 mRNA]	decreases^reaction|increases^expression	1	1
Hydrogen Peroxide	D006861	7722-84-1	TP53	7157	Tacrine inhibits the reaction [Hydrogen Peroxide results in increased expression of TP53 mRNA]	decreases^reaction|increases^expression	1	1
hydroquinone	C031927	123-31-9	TP53	7157	hydroquinone results in decreased expression of TP53 mRNA	decreases^expression	2	1
iprodione	C033148	36734-19-7	TP53	7157	astaxanthine inhibits the reaction [iprodione results in increased expression of TP53 mRNA]	decreases^reaction|increases^expression	1	1
iprodione	C033148	36734-19-7	TP53	7157	[iprodione co-treated with acetamiprid] results in decreased expression of TP53 mRNA	affects^cotreatment|decreases^expression	1	1
iprodione	C033148	36734-19-7	TP53	7157	[iprodione co-treated with pyrachlostrobin] results in decreased expression of TP53 mRNA	affects^cotreatment|decreases^expression	1	1
iprodione	C033148	36734-19-7	TP53	7157	[iprodione co-treated with pyrimethanil] results in decreased expression of TP53 mRNA	affects^cotreatment|decreases^expression	1	1
iprodione	C033148	36734-19-7	TP53	7157	iprodione results in decreased expression of TP53 mRNA	decreases^expression	1	1
Isoflurane	D007530	26675-46-7	TP53	7157	Isoflurane results in decreased expression of TP53 mRNA	decreases^expression	1	1
Isoproterenol	D007545	7683-59-2	TP53	7157	Isoproterenol results in decreased expression of TP53 mRNA	decreases^expression	1	1
isoquercitrin	C016527	21637-25-2	TP53	7157	isoquercitrin inhibits the reaction [Streptozocin results in increased expression of TP53 mRNA]	decreases^reaction|increases^expression	1	1
kaempferol	C006552	520-18-3	TP53	7157	kaempferol inhibits the reaction [Doxorubicin results in increased expression of TP53 mRNA]	decreases^reaction|increases^expression	1	1
kojic acid	C011890	501-30-4	TP53	7157	[Diethylnitrosamine co-treated with kojic acid co-treated with Diethylnitrosamine] results in decreased expression of TP53 mRNA	affects^cotreatment|decreases^expression	1	1
kolaviron	C045492		TP53	7157	kolaviron inhibits the reaction [Atrazine results in decreased expression of TP53 mRNA]	decreases^expression|decreases^reaction	1	1
lanreotide	C060347	118992-92-0	TP53	7157	lanreotide inhibits the reaction [Diethylnitrosamine results in increased expression of TP53 mRNA]	decreases^reaction|increases^expression	1	1
Lansoprazole	D064747		TP53	7157	Lansoprazole inhibits the reaction [Diatrizoate Meglumine results in increased expression of TP53 mRNA]	decreases^reaction|increases^expression	1	1
Lead	D007854	7439-92-1	TP53	7157	Lead results in decreased expression of TP53 mRNA	decreases^expression	1	1
Lead	D007854	7439-92-1	TP53	7157	titanium dioxide inhibits the reaction [[lead nitrate results in increased abundance of Lead] which results in increased expression of TP53 mRNA]	decreases^reaction|increases^abundance|increases^expression	1	1
lead nitrate	C017461	18256-98-9	TP53	7157	titanium dioxide inhibits the reaction [[lead nitrate results in increased abundance of Lead] which results in increased expression of TP53 mRNA]	decreases^reaction|increases^abundance|increases^expression	1	1
lenvatinib	C531958		TP53	7157	lenvatinib results in decreased expression of TP53 mRNA	decreases^expression	1	1
Levamisole	D007978	14769-73-4	TP53	7157	Levamisole results in decreased expression of TP53 mRNA	decreases^expression	1	1
Lidocaine	D008012	137-58-6	TP53	7157	Lidocaine results in decreased expression of TP53 mRNA	decreases^expression	1	1
lupeol	C010480	545-47-1	TP53	7157	lupeol inhibits the reaction [mancozeb results in increased expression of TP53 mRNA]	decreases^reaction|increases^expression	1	1
Lycopene	D000077276	502-65-8	TP53	7157	Lycopene results in decreased expression of TP53 mRNA	decreases^expression	1	1
Magnesium Oxide	D008277	1309-48-4	TP53	7157	Magnesium Oxide analog inhibits the reaction [Diazinon results in increased expression of TP53 mRNA]	decreases^reaction|increases^expression	1	1
Magnesium Oxide	D008277	1309-48-4	TP53	7157	[Selenium analog co-treated with Magnesium Oxide analog] inhibits the reaction [Diazinon results in increased expression of TP53 mRNA]	affects^cotreatment|decreases^reaction|increases^expression	1	1
Malathion	D008294	121-75-5	TP53	7157	[Malathion co-treated with Chlorpyrifos co-treated with cyhalothrin] results in decreased expression of TP53 mRNA	affects^cotreatment|decreases^expression	1	1
Malathion	D008294	121-75-5	TP53	7157	[Malathion co-treated with Chlorpyrifos] results in decreased expression of TP53 mRNA	affects^cotreatment|decreases^expression	1	1
Malathion	D008294	121-75-5	TP53	7157	[Malathion co-treated with cyhalothrin] results in decreased expression of TP53 mRNA	affects^cotreatment|decreases^expression	1	1
Malathion	D008294	121-75-5	TP53	7157	Melatonin inhibits the reaction [Malathion results in increased expression of TP53 mRNA]	decreases^reaction|increases^expression	1	1
Malathion	D008294	121-75-5	TP53	7157	[Vitamin E co-treated with Selenium] inhibits the reaction [Malathion results in increased expression of TP53 mRNA]	affects^cotreatment|decreases^reaction|increases^expression	1	1
malealdehyde	C015977	2363-83-9	TP53	7157	malealdehyde results in decreased expression of TP53 mRNA	decreases^expression	1	1
mancozeb	C013099	8018-01-7	TP53	7157	lupeol inhibits the reaction [mancozeb results in increased expression of TP53 mRNA]	decreases^reaction|increases^expression	1	1
mangostin	C021053	6147-11-1	TP53	7157	mangostin inhibits the reaction [1-Methyl-4-phenylpyridinium results in increased expression of TP53 mRNA]	decreases^reaction|increases^expression	1	1
Melatonin	D008550	73-31-4	TP53	7157	Melatonin inhibits the reaction [[Glucose co-treated with Deferoxamine] results in increased expression of TP53 mRNA]	affects^cotreatment|decreases^reaction|increases^expression	1	1
Melatonin	D008550	73-31-4	TP53	7157	Melatonin inhibits the reaction [Malathion results in increased expression of TP53 mRNA]	decreases^reaction|increases^expression	1	1
Melatonin	D008550	73-31-4	TP53	7157	Melatonin results in decreased expression of TP53 mRNA	decreases^expression	1	1
Methotrexate	D008727	59-05-2	TP53	7157	Acetylcysteine inhibits the reaction [Methotrexate results in increased expression of TP53 mRNA]	decreases^reaction|increases^expression	1	1
Methotrexate	D008727	59-05-2	TP53	7157	Folic Acid inhibits the reaction [Methotrexate results in increased expression of TP53 mRNA]	decreases^reaction|increases^expression	1	1
Methotrexate	D008727	59-05-2	TP53	7157	Methotrexate results in decreased expression of TP53 mRNA	decreases^expression	2	1
methyleugenol	C005223	93-15-2	TP53	7157	methyleugenol results in decreased expression of TP53 mRNA	decreases^expression	1	1
Methyl Methanesulfonate	D008741	66-27-3	TP53	7157	[Folic Acid co-treated with Methyl Methanesulfonate] results in decreased expression of TP53 mRNA	affects^cotreatment|decreases^expression	1	1
Methylnitrosourea	D008770	684-93-5	TP53	7157	[Estradiol co-treated with Methylnitrosourea co-treated with Progesterone] results in decreased expression of TP53 mRNA	affects^cotreatment|decreases^expression	1	1
Methylnitrosourea	D008770	684-93-5	TP53	7157	[Methylnitrosourea co-treated with Progesterone] results in decreased expression of TP53 mRNA	affects^cotreatment|decreases^expression	1	1
mono-benzyl phthalate	C103325	2528-16-7	TP53	7157	mono-benzyl phthalate results in decreased expression of TP53 mRNA	decreases^expression	1	1
monobutyl phthalate	C028577	131-70-4	TP53	7157	monobutyl phthalate results in decreased expression of TP53 mRNA	decreases^expression	1	1
monomethylarsonous acid	C406082		TP53	7157	monomethylarsonous acid results in decreased expression of TP53 mRNA	decreases^expression	1	1
montelukast	C093875	158966-92-8	TP53	7157	montelukast inhibits the reaction [Rotenone results in increased expression of TP53 mRNA]	decreases^reaction|increases^expression	1	1
moringin	C000614007		TP53	7157	[Cannabidiol co-treated with moringin] results in decreased expression of TP53 mRNA	affects^cotreatment|decreases^expression	1	1
myrtenal	C061545	564-94-3	TP53	7157	myrtenal inhibits the reaction [[Phenobarbital co-treated with Diethylnitrosamine] results in decreased expression of TP53 mRNA]	affects^cotreatment|decreases^expression|decreases^reaction	1	1
N-(2-cyclohexyloxy-4-nitrophenyl)methanesulfonamide	C080955	123653-11-2	TP53	7157	N-(2-cyclohexyloxy-4-nitrophenyl)methanesulfonamide inhibits the reaction [Resveratrol results in increased expression of TP53 mRNA]	decreases^reaction|increases^expression	1	1
N-(2-cyclohexyloxy-4-nitrophenyl)methanesulfonamide	C080955	123653-11-2	TP53	7157	N-(2-cyclohexyloxy-4-nitrophenyl)methanesulfonamide results in decreased expression of TP53 mRNA	decreases^expression	1	1
N-acetylsphingosine	C064769		TP53	7157	Acetylcysteine inhibits the reaction [N-acetylsphingosine results in increased expression of TP53 mRNA]	decreases^reaction|increases^expression	1	1
Naloxone	D009270	465-65-6	TP53	7157	Naloxone results in decreased expression of TP53 mRNA	decreases^expression	1	1
Nanotubes, Carbon	D037742		TP53	7157	Nanotubes, Carbon results in decreased expression of TP53 mRNA	decreases^expression	1	1
naphthenic acid	C046170	1338-24-5	TP53	7157	4-(5-(4-chlorophenyl)-3-(trifluoromethyl)-1H-pyrazol-1-yl)benzenesulfonamide inhibits the reaction [[Water Pollutants results in increased abundance of naphthenic acid] which results in increased expression of TP53 mRNA]	decreases^reaction|increases^abundance|increases^expression	1	1
naringin	C005274	10236-47-2	TP53	7157	naringin inhibits the reaction [Acrylamide results in increased expression of TP53 mRNA]	decreases^reaction|increases^expression	1	1
naringin	C005274	10236-47-2	TP53	7157	naringin inhibits the reaction [Cisplatin results in increased expression of TP53 mRNA]	decreases^reaction|increases^expression	2	1
N-caproylsphingosine	C101954		TP53	7157	calyculin A inhibits the reaction [N-caproylsphingosine affects the splicing of and results in increased expression of TP53 mRNA]	affects^splicing|decreases^reaction|increases^expression	1	1
neferine	C057222	2292-16-2	TP53	7157	neferine inhibits the reaction [Diethylnitrosamine results in decreased expression of TP53 mRNA]	decreases^expression|decreases^reaction	1	1
n-hexanal	C010463	66-25-1	TP53	7157	n-hexanal results in decreased expression of TP53 mRNA	decreases^expression	1	1
Niacin	D009525		TP53	7157	Niacin deficiency results in decreased expression of TP53 mRNA	decreases^expression	1	1
Nickel	D009532	7440-02-0	TP53	7157	Nickel results in decreased expression of TP53 mRNA	decreases^expression	1	1
nickel monoxide	C028007	1313-99-1	TP53	7157	nickel monoxide results in decreased expression of TP53 mRNA	decreases^expression	1	1
nickel subsulfide	C017557		TP53	7157	nickel subsulfide results in decreased expression of TP53 mRNA	decreases^expression	1	1
Niclosamide	D009534	50-65-7	TP53	7157	Niclosamide results in decreased expression of TP53 mRNA	decreases^expression	1	1
Nicotine	D009538		TP53	7157	Nicotine results in decreased expression of TP53 mRNA	decreases^expression	1	1
Nitric Oxide	D009569	10102-43-9	TP53	7157	Nitric Oxide inhibits the reaction [Cadmium results in increased expression of TP53 mRNA]	decreases^reaction|increases^expression	1	1
Nonidet P-40	C010615	9036-19-5	TP53	7157	Nonidet P-40 results in decreased expression of TP53 mRNA	decreases^expression	1	1
Okadaic Acid	D019319	78111-17-8	TP53	7157	Okadaic Acid results in decreased expression of TP53 mRNA	decreases^expression	1	1
Oleic Acid	D019301	112-80-1	TP53	7157	3-N-1(spermine)-7, 24-dihydroxy-5-cholestane 24-sulfate inhibits the reaction [[Palmitic Acid co-treated with Oleic Acid] results in increased expression of TP53 mRNA]	affects^cotreatment|decreases^reaction|increases^expression	1	1
Organophosphates	D010755		TP53	7157	Organophosphates results in decreased expression of TP53 mRNA	decreases^expression	1	1
Orlistat	D000077403	96829-58-2	TP53	7157	Orlistat inhibits the reaction [Dietary Fats results in increased expression of TP53 mRNA]	decreases^reaction|increases^expression	1	1
oxfendazole	C011030	53716-50-0	TP53	7157	oxfendazole results in decreased expression of TP53 mRNA	decreases^expression	1	1
oxybenzone	C005290	131-57-7	TP53	7157	oxybenzone results in decreased expression of TP53 mRNA	decreases^expression	1	1
Oxygen	D010100	7782-44-7	TP53	7157	Cannabidiol inhibits the reaction [[Oxygen co-treated with Ozone] results in increased expression of TP53 mRNA]	affects^cotreatment|decreases^reaction|increases^expression	1	1
Oxygen	D010100	7782-44-7	TP53	7157	[Oxygen co-treated with Ozone] inhibits the reaction [Cannabidiol results in increased expression of TP53 mRNA]	affects^cotreatment|decreases^reaction|increases^expression	1	1
Oxygen	D010100	7782-44-7	TP53	7157	[Tetrachlorodibenzodioxin co-treated with Oxygen deficiency] results in decreased expression of TP53 mRNA	affects^cotreatment|decreases^expression	1	1
Ozone	D010126	10028-15-6	TP53	7157	Cannabidiol inhibits the reaction [[Oxygen co-treated with Ozone] results in increased expression of TP53 mRNA]	affects^cotreatment|decreases^reaction|increases^expression	1	1
Ozone	D010126	10028-15-6	TP53	7157	[Oxygen co-treated with Ozone] inhibits the reaction [Cannabidiol results in increased expression of TP53 mRNA]	affects^cotreatment|decreases^reaction|increases^expression	1	1
Palmitic Acid	D019308	57-10-3	TP53	7157	3-N-1(spermine)-7, 24-dihydroxy-5-cholestane 24-sulfate inhibits the reaction [[Palmitic Acid co-treated with Oleic Acid] results in increased expression of TP53 mRNA]	affects^cotreatment|decreases^reaction|increases^expression	1	1
Paraquat	D010269	4685-14-7	TP53	7157	NFE2L2 mutant form inhibits the reaction [Paraquat results in increased expression of TP53 mRNA]	decreases^reaction|increases^expression	1	1
Paraquat	D010269	4685-14-7	TP53	7157	Paraquat results in decreased expression of TP53 mRNA	decreases^expression	1	1
Particulate Matter	D052638		TP53	7157	Particulate Matter results in decreased expression of TP53 mRNA	decreases^expression	3	1
Particulate Matter	D052638		TP53	7157	Plant Preparations inhibits the reaction [Fenitrothion promotes the reaction [[Vehicle Emissions results in increased abundance of Particulate Matter] which results in increased expression of TP53 mRNA]]	decreases^reaction|increases^abundance|increases^expression|increases^reaction	1	1
Particulate Matter	D052638		TP53	7157	Plant Preparations inhibits the reaction [[Vehicle Emissions results in increased abundance of Particulate Matter] promotes the reaction [Fenitrothion results in increased expression of TP53 mRNA]]	decreases^reaction|increases^abundance|increases^expression|increases^reaction	1	1
Particulate Matter	D052638		TP53	7157	Plant Preparations inhibits the reaction [[Vehicle Emissions results in increased abundance of Particulate Matter] which results in increased expression of TP53 mRNA]	decreases^reaction|increases^abundance|increases^expression	1	1
Particulate Matter	D052638		TP53	7157	Resveratrol inhibits the reaction [Particulate Matter results in increased expression of TP53 mRNA]	decreases^reaction|increases^expression	1	1
Penicillamine	D010396	52-67-5	TP53	7157	Penicillamine results in decreased expression of TP53 mRNA	decreases^expression	1	1
pentabromodiphenyl ether	C086401	32534-81-9	TP53	7157	pentabromodiphenyl ether results in decreased expression of TP53 mRNA	decreases^expression	1	1
pentanal	C046012	110-62-3	TP53	7157	pentanal results in decreased expression of TP53 mRNA	decreases^expression	1	1
peoniflorin	C015423	23180-57-6	TP53	7157	peoniflorin inhibits the reaction [cobaltous chloride results in increased expression of TP53 mRNA]	decreases^reaction|increases^expression	1	1
perfluorooctanesulfonamide	C063900	754-91-6	TP53	7157	perfluorooctanesulfonamide results in decreased expression of TP53 mRNA	decreases^expression	1	1
perfluorooctanoic acid	C023036	335-67-1	TP53	7157	perfluorooctanoic acid results in decreased expression of TP53 mRNA	decreases^expression	1	1
perifosine	C105905		TP53	7157	perifosine inhibits the reaction [cyadox results in increased expression of TP53 mRNA]	decreases^reaction|increases^expression	1	1
perifosine	C105905		TP53	7157	perifosine inhibits the reaction [Hydrogen Peroxide results in increased expression of TP53 mRNA]	decreases^reaction|increases^expression	1	1
Pesticides	D010575		TP53	7157	Pesticides results in decreased expression of TP53 mRNA	decreases^expression	1	1
Phenobarbital	D010634	50-06-6	TP53	7157	myrtenal inhibits the reaction [[Phenobarbital co-treated with Diethylnitrosamine] results in decreased expression of TP53 mRNA]	affects^cotreatment|decreases^expression|decreases^reaction	1	1
Phenobarbital	D010634	50-06-6	TP53	7157	[Phenobarbital co-treated with Diethylnitrosamine] results in decreased expression of TP53 mRNA	affects^cotreatment|decreases^expression	1	1
Phenobarbital	D010634	50-06-6	TP53	7157	Phenobarbital results in decreased expression of TP53 mRNA	decreases^expression	1	1
phosalone	C003117	2310-17-0	TP53	7157	Ellagic Acid inhibits the reaction [phosalone results in increased expression of TP53 mRNA]	decreases^reaction|increases^expression	1	1
phosphinothricin	C003121	51276-47-2	TP53	7157	phosphinothricin results in decreased expression of TP53 mRNA	decreases^expression	1	1
Phytic Acid	D010833	83-86-3	TP53	7157	Phytic Acid inhibits the reaction [Asbestos, Amosite results in increased expression of TP53 mRNA]	decreases^reaction|increases^expression	1	1
pifithrin	C121565		TP53	7157	pifithrin inhibits the reaction [Ropivacaine results in increased expression of TP53 mRNA]	decreases^reaction|increases^expression	1	1
pifithrin	C121565		TP53	7157	pifithrin inhibits the reaction [Smoke analog results in increased expression of TP53 mRNA]	decreases^reaction|increases^expression	1	1
pifithrin	C121565		TP53	7157	pifithrin inhibits the reaction [SOX30 protein results in increased expression of TP53 mRNA]	decreases^reaction|increases^expression	1	1
pifithrin	C121565		TP53	7157	pifithrin results in decreased expression of TP53 mRNA	decreases^expression	2	1
Plant Extracts	D010936		TP53	7157	Plant Extracts inhibits the reaction [Cisplatin results in increased expression of TP53 mRNA]	decreases^reaction|increases^expression	1	1
Plant Extracts	D010936		TP53	7157	Plant Extracts results in decreased expression of TP53 mRNA	decreases^expression	1	1
Plant Preparations	D028321		TP53	7157	Plant Preparations inhibits the reaction [Fenitrothion promotes the reaction [[Vehicle Emissions results in increased abundance of Particulate Matter] which results in increased expression of TP53 mRNA]]	decreases^reaction|increases^abundance|increases^expression|increases^reaction	1	1
Plant Preparations	D028321		TP53	7157	Plant Preparations inhibits the reaction [Fenitrothion results in increased expression of TP53 mRNA]	decreases^reaction|increases^expression	1	1
Plant Preparations	D028321		TP53	7157	Plant Preparations inhibits the reaction [[Vehicle Emissions results in increased abundance of Particulate Matter] promotes the reaction [Fenitrothion results in increased expression of TP53 mRNA]]	decreases^reaction|increases^abundance|increases^expression|increases^reaction	1	1
Plant Preparations	D028321		TP53	7157	Plant Preparations inhibits the reaction [[Vehicle Emissions results in increased abundance of Particulate Matter] which results in increased expression of TP53 mRNA]	decreases^reaction|increases^abundance|increases^expression	1	1
polydatin	C058229	65914-17-2	TP53	7157	polydatin inhibits the reaction [Arsenic Trioxide results in increased expression of TP53 mRNA]	decreases^reaction|increases^expression	1	1
polymarcine	C008971	9006-42-2	TP53	7157	[[Chlorpyrifos co-treated with decamethrin co-treated with polymarcine co-treated with glyphosate] results in decreased susceptibility to Cisplatin] which results in decreased expression of TP53 mRNA	affects^cotreatment|decreases^expression|decreases^response to substance	1	1
polymarcine	C008971	9006-42-2	TP53	7157	[[Chlorpyrifos co-treated with decamethrin co-treated with polymarcine co-treated with glyphosate] results in decreased susceptibility to Fluorouracil] which results in decreased expression of TP53 mRNA	affects^cotreatment|decreases^expression|decreases^response to substance	1	1
polymarcine	C008971	9006-42-2	TP53	7157	[[Chlorpyrifos co-treated with decamethrin co-treated with polymarcine co-treated with glyphosate] results in decreased susceptibility to Temozolomide] which results in decreased expression of TP53 mRNA	affects^cotreatment|decreases^expression|decreases^response to substance	1	1
Polysaccharides	D011134		TP53	7157	Polysaccharides inhibits the reaction [sodium arsenite results in increased expression of TP53 mRNA]	decreases^reaction|increases^expression	1	1
Potassium Dichromate	D011192	7778-50-9	TP53	7157	Ascorbic Acid inhibits the reaction [Potassium Dichromate results in increased expression of TP53 mRNA]	decreases^reaction|increases^expression	1	1
Povidone	D011205		TP53	7157	[Silver co-treated with Povidone] results in decreased expression of TP53 mRNA	affects^cotreatment|decreases^expression	1	1
Progesterone	D011374	57-83-0	TP53	7157	[Estradiol co-treated with Methylnitrosourea co-treated with Progesterone] results in decreased expression of TP53 mRNA	affects^cotreatment|decreases^expression	1	1
Progesterone	D011374	57-83-0	TP53	7157	[Methylnitrosourea co-treated with Progesterone] results in decreased expression of TP53 mRNA	affects^cotreatment|decreases^expression	1	1
Progesterone	D011374	57-83-0	TP53	7157	Progesterone results in decreased expression of TP53 mRNA	decreases^expression	1	1
Promethazine	D011398	60-87-7	TP53	7157	Promethazine results in decreased expression of TP53 mRNA	decreases^expression	1	1
propiconazole	C045950	60207-90-1	TP53	7157	propiconazole results in decreased expression of TP53 mRNA	decreases^expression	1	1
propionaldehyde	C005556	123-38-6	TP53	7157	propionaldehyde results in decreased expression of TP53 mRNA	decreases^expression	1	1
ptaquiloside	C043680	87625-62-5	TP53	7157	ptaquiloside results in decreased expression of TP53 mRNA	decreases^expression	1	1
pyrachlostrobin	C513428		TP53	7157	[iprodione co-treated with pyrachlostrobin] results in decreased expression of TP53 mRNA	affects^cotreatment|decreases^expression	1	1
pyrachlostrobin	C513428		TP53	7157	[pyrimethanil co-treated with pyrachlostrobin] results in decreased expression of TP53 mRNA	affects^cotreatment|decreases^expression	1	1
pyrimethanil	C108337	53112-28-0	TP53	7157	[iprodione co-treated with pyrimethanil] results in decreased expression of TP53 mRNA	affects^cotreatment|decreases^expression	1	1
pyrimethanil	C108337	53112-28-0	TP53	7157	[pyrimethanil co-treated with pyrachlostrobin] results in decreased expression of TP53 mRNA	affects^cotreatment|decreases^expression	1	1
pyrimethanil	C108337	53112-28-0	TP53	7157	pyrimethanil results in decreased expression of TP53 mRNA	decreases^expression	1	1
Quartz	D011791	14808-60-7	TP53	7157	Quartz results in decreased expression of TP53 mRNA	decreases^expression	1	1
Quercetin	D011794	117-39-5	TP53	7157	[Cisplatin co-treated with Quercetin] results in decreased expression of TP53 mRNA	affects^cotreatment|decreases^expression	1	1
Quercetin	D011794	117-39-5	TP53	7157	Quercetin inhibits the reaction [estradiol 3-benzoate results in increased expression of TP53 mRNA]	decreases^reaction|increases^expression	1	1
Quercetin	D011794	117-39-5	TP53	7157	Quercetin inhibits the reaction [Fenitrothion results in increased expression of TP53 mRNA]	decreases^reaction|increases^expression	1	1
Quercetin	D011794	117-39-5	TP53	7157	Quercetin inhibits the reaction [Rotenone results in increased expression of TP53 mRNA]	decreases^reaction|increases^expression	1	1
Quercetin	D011794	117-39-5	TP53	7157	Quercetin results in decreased degradation of and results in increased stability of TP53 mRNA	decreases^degradation|increases^stability	1	1
Quercetin	D011794	117-39-5	TP53	7157	Quercetin results in decreased expression of TP53 mRNA	decreases^expression	1	1
Quinidine	D011802	56-54-2	TP53	7157	Quinidine results in decreased expression of TP53 mRNA	decreases^expression	1	1
Raloxifene Hydrochloride	D020849		TP53	7157	Raloxifene Hydrochloride results in decreased expression of TP53 mRNA	decreases^expression	1	1
Resveratrol	D000077185		TP53	7157	2-(2-amino-3-methoxyphenyl)-4H-1-benzopyran-4-one inhibits the reaction [Resveratrol results in increased expression of TP53 mRNA]	decreases^reaction|increases^expression	1	1
Resveratrol	D000077185		TP53	7157	N-(2-cyclohexyloxy-4-nitrophenyl)methanesulfonamide inhibits the reaction [Resveratrol results in increased expression of TP53 mRNA]	decreases^reaction|increases^expression	1	1
Resveratrol	D000077185		TP53	7157	Resveratrol inhibits the reaction [Benzo(a)pyrene results in increased expression of TP53 mRNA]	decreases^reaction|increases^expression	1	1
Resveratrol	D000077185		TP53	7157	Resveratrol inhibits the reaction [Cadmium Chloride results in increased expression of TP53 mRNA]	decreases^reaction|increases^expression	1	1
Resveratrol	D000077185		TP53	7157	Resveratrol inhibits the reaction [Glucose results in increased expression of TP53 mRNA]	decreases^reaction|increases^expression	1	1
Resveratrol	D000077185		TP53	7157	Resveratrol inhibits the reaction [Hydrogen Peroxide results in increased expression of TP53 mRNA]	decreases^reaction|increases^expression	1	1
Resveratrol	D000077185		TP53	7157	Resveratrol inhibits the reaction [Particulate Matter results in increased expression of TP53 mRNA]	decreases^reaction|increases^expression	1	1
Resveratrol	D000077185		TP53	7157	Resveratrol inhibits the reaction [Rotenone results in increased expression of TP53 mRNA]	decreases^reaction|increases^expression	1	1
Resveratrol	D000077185		TP53	7157	Resveratrol inhibits the reaction [Trichloroethylene results in decreased expression of TP53 mRNA]	decreases^expression|decreases^reaction	1	1
Resveratrol	D000077185		TP53	7157	Resveratrol results in decreased expression of TP53 mRNA	decreases^expression	1	1
Ropivacaine	D000077212	84057-95-4	TP53	7157	pifithrin inhibits the reaction [Ropivacaine results in increased expression of TP53 mRNA]	decreases^reaction|increases^expression	1	1
Rotenone	D012402	83-79-4	TP53	7157	Catechin inhibits the reaction [Rotenone results in increased expression of TP53 mRNA]	decreases^reaction|increases^expression	1	1
Rotenone	D012402	83-79-4	TP53	7157	montelukast inhibits the reaction [Rotenone results in increased expression of TP53 mRNA]	decreases^reaction|increases^expression	1	1
Rotenone	D012402	83-79-4	TP53	7157	[PSME4 protein affects the susceptibility to Rotenone] which results in decreased expression of TP53 mRNA	affects^response to substance|decreases^expression	1	1
Rotenone	D012402	83-79-4	TP53	7157	Quercetin inhibits the reaction [Rotenone results in increased expression of TP53 mRNA]	decreases^reaction|increases^expression	1	1
Rotenone	D012402	83-79-4	TP53	7157	Resveratrol inhibits the reaction [Rotenone results in increased expression of TP53 mRNA]	decreases^reaction|increases^expression	1	1
Rotenone	D012402	83-79-4	TP53	7157	Rotenone inhibits the reaction [sodium arsenite results in increased expression of TP53 mRNA]	decreases^reaction|increases^expression	1	1
Rutin	D012431	153-18-4	TP53	7157	Rutin inhibits the reaction [Cholesterol, Dietary results in increased expression of TP53 mRNA]	decreases^reaction|increases^expression	1	1
sacubitril and valsartan sodium hydrate drug combination	C549068		TP53	7157	sacubitril and valsartan sodium hydrate drug combination inhibits the reaction [Cyclophosphamide results in increased expression of TP53 mRNA]	decreases^reaction|increases^expression	1	1
salinomycin	C010327	53003-10-4	TP53	7157	salinomycin results in decreased expression of TP53 mRNA	decreases^expression	1	1
satratoxin G	C028268	53126-63-9	TP53	7157	GW 506033X inhibits the reaction [satratoxin G results in increased expression of TP53 mRNA]	decreases^reaction|increases^expression	1	1
schizandrin B	C015499		TP53	7157	schizandrin B inhibits the reaction [Carbon Tetrachloride results in increased expression of TP53 mRNA]	decreases^reaction|increases^expression	1	1
Selenium	D012643	7782-49-2	TP53	7157	[Selenium analog co-treated with Magnesium Oxide analog] inhibits the reaction [Diazinon results in increased expression of TP53 mRNA]	affects^cotreatment|decreases^reaction|increases^expression	1	1
Selenium	D012643	7782-49-2	TP53	7157	Selenium inhibits the reaction [Cadmium Chloride results in increased expression of TP53 mRNA]	decreases^reaction|increases^expression	1	1
Selenium	D012643	7782-49-2	TP53	7157	[Vitamin E co-treated with Selenium] inhibits the reaction [Malathion results in increased expression of TP53 mRNA]	affects^cotreatment|decreases^reaction|increases^expression	1	1
Silicon Dioxide	D012822	7631-86-9	TP53	7157	Ascorbic Acid inhibits the reaction [Silicon Dioxide results in increased expression of TP53 mRNA]	decreases^reaction|increases^expression	1	1
Silicon Dioxide	D012822	7631-86-9	TP53	7157	fisetin inhibits the reaction [Silicon Dioxide results in increased expression of TP53 mRNA]	decreases^reaction|increases^expression	1	1
Silicon Dioxide	D012822	7631-86-9	TP53	7157	Silicon Dioxide results in decreased expression of TP53 mRNA	decreases^expression	1	1
Silver	D012834	7440-22-4	TP53	7157	Silver analog results in decreased expression of TP53 mRNA	decreases^expression	1	1
Silver	D012834	7440-22-4	TP53	7157	[Silver co-treated with Povidone] results in decreased expression of TP53 mRNA	affects^cotreatment|decreases^expression	1	1
Silver Compounds	D018030		TP53	7157	[[[EGF protein binds to 1,2-dioleoyl-3-phosphoethanolamine-n-(poly(ethyleneglycol))-hydroxy succinamide] co-treated with [1,2-distearoyllecithin co-treated with Cholesterol co-treated with 1,2-distearoyl-sn-glycero-3-phosphoethanolamine-N-methoxy-poly(ethylene glycol 2000)]] co-treated with Silver Compounds] results in decreased expression of TP53 mRNA	affects^binding|affects^cotreatment|decreases^expression	1	1
Silver Nitrate	D012835	7761-88-8	TP53	7157	Silver Nitrate analog results in decreased expression of TP53 mRNA	decreases^expression	1	1
Smoke	D012906		TP53	7157	pifithrin inhibits the reaction [Smoke analog results in increased expression of TP53 mRNA]	decreases^reaction|increases^expression	1	1
S-Nitrosoglutathione	D026422	57564-91-7	TP53	7157	S-Nitrosoglutathione inhibits the reaction [PRKN protein results in decreased expression of TP53 mRNA]	decreases^expression|decreases^reaction	1	1
S-Nitrosoglutathione	D026422	57564-91-7	TP53	7157	[S-Nitrosoglutathione results in increased nitrosation of PRKN protein] inhibits the reaction [PRKN protein results in decreased expression of TP53 mRNA]	decreases^expression|decreases^reaction|increases^nitrosation	1	1
sodium arsenite	C017947	13768-07-5	TP53	7157	Acetylcysteine inhibits the reaction [[sodium arsenite results in increased abundance of Arsenic] which results in increased expression of TP53 mRNA]	decreases^reaction|increases^abundance|increases^expression	1	1
sodium arsenite	C017947	13768-07-5	TP53	7157	Cyclosporine inhibits the reaction [sodium arsenite results in increased expression of TP53 mRNA]	decreases^reaction|increases^expression	1	1
sodium arsenite	C017947	13768-07-5	TP53	7157	Polysaccharides inhibits the reaction [sodium arsenite results in increased expression of TP53 mRNA]	decreases^reaction|increases^expression	1	1
sodium arsenite	C017947	13768-07-5	TP53	7157	Rotenone inhibits the reaction [sodium arsenite results in increased expression of TP53 mRNA]	decreases^reaction|increases^expression	1	1
sodium arsenite	C017947	13768-07-5	TP53	7157	sodium arsenite results in decreased expression of TP53 mRNA	decreases^expression	6	2
sodium arsenite	C017947	13768-07-5	TP53	7157	Succimer inhibits the reaction [[sodium arsenite results in increased abundance of Arsenic] which results in increased expression of TP53 mRNA]	decreases^reaction|increases^abundance|increases^expression	1	1
sodium arsenite	C017947	13768-07-5	TP53	7157	Succimer inhibits the reaction [sodium arsenite results in increased expression of TP53 mRNA]	decreases^reaction|increases^expression	1	1
Sodium Azide	D019810	26628-22-8	TP53	7157	Sodium Azide inhibits the reaction [2-butylamino-2-demethoxy-hypocrellin B results in increased expression of TP53 mRNA]	decreases^reaction|increases^expression	1	1
Sodium Benzoate	D020160	532-32-1	TP53	7157	Sodium Benzoate inhibits the reaction [Asbestos, Amosite results in increased expression of TP53 mRNA]	decreases^reaction|increases^expression	1	1
sodium bichromate	C016104	10588-01-9	TP53	7157	sodium bichromate results in decreased expression of TP53 mRNA	decreases^expression	2	2
sodium metabisulfite	C005200	7681-57-4	TP53	7157	sodium metabisulfite results in decreased expression of TP53 mRNA	decreases^expression	1	1
Soot	D053260		TP53	7157	Soot results in decreased expression of TP53 mRNA	decreases^expression	2	2
spermine nitric oxide complex	C091861	136587-13-8	TP53	7157	spermine nitric oxide complex inhibits the reaction [Cadmium results in increased expression of TP53 mRNA]	decreases^reaction|increases^expression	1	1
Starch	D013213	9005-25-8	TP53	7157	Starch inhibits the reaction [Ethanol results in increased expression of TP53 mRNA]	decreases^reaction|increases^expression	1	1
Streptozocin	D013311	18883-66-4	TP53	7157	Glyburide inhibits the reaction [Streptozocin results in increased expression of TP53 mRNA]	decreases^reaction|increases^expression	1	1
Streptozocin	D013311	18883-66-4	TP53	7157	isoquercitrin inhibits the reaction [Streptozocin results in increased expression of TP53 mRNA]	decreases^reaction|increases^expression	1	1
Succimer	D004113	304-55-2	TP53	7157	Succimer inhibits the reaction [[sodium arsenite results in increased abundance of Arsenic] which results in increased expression of TP53 mRNA]	decreases^reaction|increases^abundance|increases^expression	1	1
Succimer	D004113	304-55-2	TP53	7157	Succimer inhibits the reaction [sodium arsenite results in increased expression of TP53 mRNA]	decreases^reaction|increases^expression	1	1
T-2 Toxin	D013605	21259-20-1	TP53	7157	Bentonite inhibits the reaction [[HT-2 toxin co-treated with T-2 Toxin] results in increased expression of TP53 mRNA]	affects^cotreatment|decreases^reaction|increases^expression	1	1
T-2 Toxin	D013605	21259-20-1	TP53	7157	T-2 Toxin results in decreased expression of TP53 mRNA	decreases^expression	1	1
Tacrine	D013619	321-64-2	TP53	7157	Tacrine inhibits the reaction [Hydrogen Peroxide results in increased expression of TP53 mRNA]	decreases^reaction|increases^expression	1	1
Tea	D013662		TP53	7157	Tea inhibits the reaction [decamethrin results in increased expression of TP53 mRNA]	decreases^reaction|increases^expression	1	1
tebuconazole	C087114		TP53	7157	tebuconazole results in decreased expression of TP53 mRNA	decreases^expression	1	1
Temozolomide	D000077204	85622-93-1	TP53	7157	[[Chlorpyrifos co-treated with decamethrin co-treated with polymarcine co-treated with glyphosate] results in decreased susceptibility to Temozolomide] which results in decreased expression of TP53 mRNA	affects^cotreatment|decreases^expression|decreases^response to substance	1	1
TEMPOL-H	C505333		TP53	7157	TEMPOL-H inhibits the reaction [Dichlorvos results in increased expression of TP53 mRNA]	decreases^reaction|increases^expression	1	1
tert-Butylhydroperoxide	D020122	75-91-2	TP53	7157	Antineoplastic Agents, Immunological inhibits the reaction [[Deferoxamine co-treated with tert-Butylhydroperoxide] results in increased expression of TP53 mRNA]	affects^cotreatment|decreases^reaction|increases^expression	1	1
tert-Butylhydroperoxide	D020122	75-91-2	TP53	7157	MIR184 mRNA inhibits the reaction [[Deferoxamine co-treated with tert-Butylhydroperoxide] results in increased expression of TP53 mRNA]	affects^cotreatment|decreases^reaction|increases^expression	1	1
tert-Butylhydroperoxide	D020122	75-91-2	TP53	7157	tert-Butylhydroperoxide results in decreased expression of TP53 mRNA	decreases^expression	1	1
Testosterone	D013739	58-22-0	TP53	7157	chrysin inhibits the reaction [Testosterone results in decreased expression of TP53 mRNA]	decreases^expression|decreases^reaction	1	1
Testosterone	D013739	58-22-0	TP53	7157	Testosterone results in decreased expression of TP53 mRNA	decreases^expression	1	1
Tetrachlorodibenzodioxin	D013749	1746-01-6	TP53	7157	3'-methoxy-4'-nitroflavone inhibits the reaction [Tetrachlorodibenzodioxin results in decreased expression of TP53 mRNA]	decreases^expression|decreases^reaction	1	1
Tetrachlorodibenzodioxin	D013749	1746-01-6	TP53	7157	[Tetrachlorodibenzodioxin co-treated with Oxygen deficiency] results in decreased expression of TP53 mRNA	affects^cotreatment|decreases^expression	1	1
Tetrachlorodibenzodioxin	D013749	1746-01-6	TP53	7157	Tetrachlorodibenzodioxin results in decreased expression of TP53 mRNA	decreases^expression	3	3
tetraiodothyroacetic acid	C011126	67-30-1	TP53	7157	[heteronemin affects the susceptibility to tetraiodothyroacetic acid] which results in decreased expression of TP53 mRNA	affects^response to substance|decreases^expression	1	1
tetraiodothyroacetic acid	C011126	67-30-1	TP53	7157	heteronemin promotes the reaction [tetraiodothyroacetic acid results in decreased expression of TP53 mRNA]	decreases^expression|increases^reaction	1	1
tetraiodothyroacetic acid	C011126	67-30-1	TP53	7157	tetraiodothyroacetic acid promotes the reaction [heteronemin results in decreased expression of TP53 mRNA]	decreases^expression|increases^reaction	1	1
tetraiodothyroacetic acid	C011126	67-30-1	TP53	7157	tetraiodothyroacetic acid results in decreased expression of TP53 mRNA	decreases^expression	1	1
Thapsigargin	D019284	67526-95-8	TP53	7157	caffeic acid promotes the reaction [Thapsigargin results in decreased expression of TP53 mRNA]	decreases^expression|increases^reaction	1	1
Thapsigargin	D019284	67526-95-8	TP53	7157	Thapsigargin results in decreased expression of TP53 mRNA	decreases^expression	1	1
Theophylline	D013806	58-55-9	TP53	7157	Theophylline results in decreased expression of TP53 mRNA	decreases^expression	1	1
Thiostrepton	D013883	1393-48-2	TP53	7157	Thiostrepton results in decreased expression of TP53 mRNA	decreases^expression	1	1
tipifarnib	C402769		TP53	7157	tipifarnib results in decreased expression of TP53 mRNA	decreases^expression	1	1
titanium dioxide	C009495	13463-67-7	TP53	7157	titanium dioxide inhibits the reaction [[lead nitrate results in increased abundance of Lead] which results in increased expression of TP53 mRNA]	decreases^reaction|increases^abundance|increases^expression	1	1
Tobacco Smoke Pollution	D014028		TP53	7157	3'-methoxy-4'-nitroflavone inhibits the reaction [Tobacco Smoke Pollution results in decreased expression of TP53 mRNA]	decreases^expression|decreases^reaction	1	1
Tobacco Smoke Pollution	D014028		TP53	7157	Tobacco Smoke Pollution results in decreased expression of TP53 mRNA	decreases^expression	3	1
Tretinoin	D014212	302-79-4	TP53	7157	Tretinoin results in decreased expression of TP53 mRNA	decreases^expression	1	1
Trichloroethylene	D014241	79-01-6	TP53	7157	Resveratrol inhibits the reaction [Trichloroethylene results in decreased expression of TP53 mRNA]	decreases^expression|decreases^reaction	1	1
Trichloroethylene	D014241	79-01-6	TP53	7157	Trichloroethylene results in decreased expression of TP53 mRNA	decreases^expression	1	1
trichostatin A	C012589	58880-19-6	TP53	7157	trichostatin A results in decreased expression of TP53 mRNA	decreases^expression	2	2
Troglitazone	D000077288	97322-87-7	TP53	7157	Troglitazone results in decreased expression of TP53 mRNA	decreases^expression	1	1
Ursodeoxycholic Acid	D014580	128-13-2	TP53	7157	Ursodeoxycholic Acid inhibits the reaction [Deoxycholic Acid results in increased expression of TP53 mRNA]	decreases^reaction|increases^expression	1	1
Valproic Acid	D014635	99-66-1	TP53	7157	Valproic Acid results in decreased expression of TP53 mRNA	decreases^expression	1	1
Valsartan	D000068756		TP53	7157	Valsartan inhibits the reaction [Cyclophosphamide results in increased expression of TP53 mRNA]	decreases^reaction|increases^expression	1	1
vanillin	C100058	121-33-5	TP53	7157	vanillin results in decreased expression of TP53 mRNA	decreases^expression	1	1
Vehicle Emissions	D001335		TP53	7157	Plant Preparations inhibits the reaction [Fenitrothion promotes the reaction [[Vehicle Emissions results in increased abundance of Particulate Matter] which results in increased expression of TP53 mRNA]]	decreases^reaction|increases^abundance|increases^expression|increases^reaction	1	1
Vehicle Emissions	D001335		TP53	7157	Plant Preparations inhibits the reaction [[Vehicle Emissions results in increased abundance of Particulate Matter] promotes the reaction [Fenitrothion results in increased expression of TP53 mRNA]]	decreases^reaction|increases^abundance|increases^expression|increases^reaction	1	1
Vehicle Emissions	D001335		TP53	7157	Plant Preparations inhibits the reaction [[Vehicle Emissions results in increased abundance of Particulate Matter] which results in increased expression of TP53 mRNA]	decreases^reaction|increases^abundance|increases^expression	1	1
Vehicle Emissions	D001335		TP53	7157	Vehicle Emissions results in decreased expression of TP53 mRNA	decreases^expression	1	1
vinclozolin	C025643	50471-44-8	TP53	7157	[Genistein co-treated with vinclozolin] results in decreased expression of TP53 mRNA	affects^cotreatment|decreases^expression	1	1
Vinyl Chloride	D014752	75-01-4	TP53	7157	Vinyl Chloride results in decreased expression of TP53 mRNA	decreases^expression	1	1
Vitamin E	D014810	1406-18-4	TP53	7157	[Vitamin E co-treated with Selenium] inhibits the reaction [Malathion results in increased expression of TP53 mRNA]	affects^cotreatment|decreases^reaction|increases^expression	1	1
Vitamin E	D014810	1406-18-4	TP53	7157	Vitamin E inhibits the reaction [cypermethrin results in increased expression of TP53 mRNA]	decreases^reaction|increases^expression	1	1
Vitamin E	D014810	1406-18-4	TP53	7157	Vitamin E inhibits the reaction [decamethrin results in increased expression of TP53 mRNA]	decreases^reaction|increases^expression	1	1
Water Pollutants	D014873		TP53	7157	4-(5-(4-chlorophenyl)-3-(trifluoromethyl)-1H-pyrazol-1-yl)benzenesulfonamide inhibits the reaction [[Water Pollutants results in increased abundance of naphthenic acid] which results in increased expression of TP53 mRNA]	decreases^reaction|increases^abundance|increases^expression	1	1
Y 27632	C108830	138381-45-0	TP53	7157	Y 27632 inhibits the reaction [Cisplatin results in increased expression of TP53 mRNA]	decreases^reaction|increases^expression	1	1
Y 27632	C108830	138381-45-0	TP53	7157	Y 27632 results in decreased expression of TP53 mRNA	decreases^expression	1	1
Zearalenone	D015025	17924-92-4	TP53	7157	Acetylcysteine inhibits the reaction [fumonisin B1 promotes the reaction [Zearalenone results in increased expression of TP53 mRNA]]	decreases^reaction|increases^expression|increases^reaction	1	1
Zearalenone	D015025	17924-92-4	TP53	7157	Acetylcysteine inhibits the reaction [Zearalenone promotes the reaction [fumonisin B1 results in increased expression of TP53 mRNA]]	decreases^reaction|increases^expression|increases^reaction	1	1
Zearalenone	D015025	17924-92-4	TP53	7157	Acetylcysteine promotes the reaction [deoxynivalenol inhibits the reaction [Zearalenone results in increased expression of TP53 mRNA]]	decreases^reaction|increases^expression|increases^reaction	1	1
Zearalenone	D015025	17924-92-4	TP53	7157	deoxynivalenol inhibits the reaction [Zearalenone results in increased expression of TP53 mRNA]	decreases^reaction|increases^expression	1	1
Zearalenone	D015025	17924-92-4	TP53	7157	fumonisin B1 inhibits the reaction [deoxynivalenol inhibits the reaction [Zearalenone results in increased expression of TP53 mRNA]]	decreases^reaction|increases^expression	1	1
zerumbone	C403304	471-05-6	TP53	7157	zerumbone results in decreased expression of TP53 mRNA	decreases^expression	1	1
Zinc	D015032	7440-66-6	TP53	7157	Zinc inhibits the reaction [[Arsenic Trioxide results in increased abundance of Arsenic] which results in increased expression of TP53 mRNA]	decreases^reaction|increases^abundance|increases^expression	1	1
