# Supplementary material for: TFE3 and TP53 were novel diagnostic biomarkers related to mitochondrial autophagy in chronic rhinosinusitis with nasal polyps
Source: Front Genet. 2024 Oct 8;15:1423778. doi: 10.3389/fgene.2024.1423778 (PMC11493635; doi:10.3389/fgene.2024.1423778)
Supplement: Supplementary file 2 [file DataSheet1.ZIP]

Archive with 2 entries (1 files):
- 5.21上传-PCR凝胶原图/231115-9_8bit.tif
- 5.21上传-PCR凝胶原图/
