# Supplementary material for: TFE3 and TP53 were novel diagnostic biomarkers related to mitochondrial autophagy in chronic rhinosinusitis with nasal polyps
Source: Front Genet. 2024 Oct 8;15:1423778. doi: 10.3389/fgene.2024.1423778 (PMC11493635; doi:10.3389/fgene.2024.1423778)
Supplement: Supplementary file 3 [file DataSheet2.ZIP › 线粒体自噬相关基因-代码-上传frontiers.R]

#0.0线粒体自噬相关基因####
#kegg
library(org.Hs.eg.db)
library(clusterProfiler)
setwd("D:/work/2023/2023.10/R4_ZZ-0901-9/01_data/gene/")
hsa_kegg <- clusterProfiler::download_KEGG("hsa")
PATH2ID <- hsa_kegg$KEGGPATHID2EXTID
PATH2NAME <- hsa_kegg$KEGGPATHID2NAME
PATH_ID_NAME <- merge(PATH2ID, PATH2NAME, by="from")
colnames(PATH_ID_NAME) <- c("KEGGID", "ENTREZID", "DESCRPTION")

hsa04137 <- subset(PATH_ID_NAME,KEGGID=="hsa04137")
hsa04137 = bitr(hsa04137$ENTREZID, fromType="ENTREZID", toType="SYMBOL", OrgDb="org.Hs.eg.db")
write.csv(hsa04137,"kegg_hsa04137.csv",row.names = F,quote = F)

msi <- read.table("REACTOME_MITOPHAGY.v2023.1.Hs.gmt")
msi <- msi[,-c(1:2)]
msi <- data.frame(t(msi),check.names = F)

gene <- c(msi$`t(msi)`,hsa04137$SYMBOL)%>%data.frame()
colnames(gene) <- "Symbol"
gene <- gene %>% distinct(Symbol)
write.csv(gene,"MRGs.csv",row.names = F,quote = F)

#0.1 GSE136825数据集处理####
setwd("D:/work/2023/2023.10/R4_ZZ-0901-9/01_data/01_GSE136825/")
options(stringsAsFactors = F)
rm(list = ls())
library(data.table)
library(tidyverse)
exp <- fread("GSE136825_genecounts_20190903.txt.gz")%>%data.frame()
exp <- exp[,-c(2:5)]
exp <- exp%>%dplyr::select(-Length,Length)
Gene <- read.table("D:/work/文件/工具/基因集/Ensembl_Gene_info.txt",sep="\t",row.names = 1,header=T)
#Gene <- read.table("D:/work/文件/工具/gtf注释文件/gencode.v22.annotation.gene.probeMap",sep="\t",row.names = 1,header=T)

exp <- separate(data = exp, col = Geneid, into = c("ENSG","name1"), sep = "[.]")%>%dplyr::select(-name1) #删除小数点后版本
exp <- aggregate(.~ENSG,exp,mean)
rownames(exp) <- exp[,1]
exp <- exp[,-1]

exp1 <- merge(Gene,exp,by="row.names")
exp1[exp1==""] <- NA
exp1 <- na.omit(exp1)
exp1 <- exp1[,-c(1,2,4)]
exp1 <- aggregate(.~Gene.name,exp1,mean) #去重复
exp1 <- exp1%>%column_to_rownames("Gene.name")
colnames(exp1) <- substr(colnames(exp1),1,7)  #让样本名一致

#制作分组表
library(GEOquery)
library(dplyr)
library(tidyverse)
GSE136825 <- getGEO("GSE136825", destdir = ".", getGPL = F)
phe <- pData(GSE136825[[1]]) %>% as.data.frame() # 表型信息
table(phe$source_name_ch1)
phe_group <- subset(phe,source_name_ch1!="Nasal Polyp Inferior Turbinate")
phe_group <- phe_group%>%mutate(group=if_else(substr(phe_group$source_name_ch1,1,2)=="Na","CRSwNP","Control"))%>%dplyr::select(18,group)
table(phe_group$group)
phe_group <- arrange(phe_group,desc(group)) #排序，对照在前，疾病在后
write.csv(phe_group,file="GSE136825_group.csv",row.names=T,quote=F)
phe_group <- read.csv("GSE136825_group.csv",row.names = 2)


#Count转FPKM
countToTpm <- function(counts, effLen)
{
  rate <- log(counts) - log(effLen)
  denom <- log(sum(exp(rate)))
  exp(rate - denom + log(1e6))
}

# countToFpkm <- function(counts, effLen)
# {
#   N <- sum(counts)
#   exp( log(counts) + log(1e9) - log(effLen) - log(N) )
# }
# 
# fpkmToTpm <- function(fpkm)
# {
#   exp(log(fpkm) - log(sum(fpkm)) + log(1e6))
# }
# 
# countToEffCounts <- function(counts, len, effLen)
# {
#   counts * (len / effLen)
# }

mat = matrix(ncol = 0, nrow = nrow(exp1))
tpm <- data.frame(mat)
#i <- 1
for (i in c(1:(ncol(exp1)-1))) {
  co <- exp1[,c(i,ncol(exp1))]
  tp <- countToTpm(co[,1],co[,2])%>%data.frame();colnames(tp) <- colnames(exp1)[i]
  tpm <- cbind(tpm,tp)
}
range(tpm)
colSums(tpm)
rownames(tpm) <- rownames(exp1)
tpm <- tpm[,rownames(phe_group)]
tpm1 <- log2(tpm+1)
range(tpm1)
write.table(tpm1,file="GSE136825_TPM.txt",sep="\t",row.names=T,quote=F)
write.csv(tpm1,file="GSE136825_TPM.csv",row.names=T,quote=F)

#Count处理-mRNA筛选
library(edgeR)
count <- exp1[,-ncol(exp1)]
mRNA <- read.csv("D:/work/文件/工具/基因集/protein_coding_Gene.csv",row.names = 1)
count <- count[rownames(count)%in%mRNA$Symbol,]

count <- count[rowSums(cpm(count) > 0.5 ) >= ncol(count)*0.5,] #cpm定义
count <- count[rowSums(count>0)>ncol(count)*0.8,]
#count <- count[rowSums(count>10)>ncol(count)*0.8,]
range(count)
count <- count[,rownames(phe_group)]
write.table(count,file="GSE136825_count.txt",sep="\t",row.names=T,quote=F)
write.csv(count,file="GSE136825_count.csv",row.names=T,quote=F)


save.image(file="../../02_result/Rdata/01_01_GSE136825.rdata")

#0.2 GSE179265数据集处理####
setwd("D:/work/2023/2023.10/R4_ZZ-0901-9/01_data/02_GSE179265/")
options(stringsAsFactors = F)
rm(list = ls())
library(data.table)
library(tidyverse)

#制作分组表
library(GEOquery)
library(dplyr)
library(tidyverse)
exp <- fread("GSE179265_readcount_genename.txt.gz")%>%data.frame()
exp <- exp[,-c(1,27:30,32,33)]

GSE179265 <- getGEO("GSE179265", destdir = ".", getGPL = F)
phe <- pData(GSE179265[[1]]) %>% as.data.frame() # 表型信息
table(phe$title)
#phe_group <- subset(phe,source_name_ch1!="Nasal Polyp Inferior Turbinate")
phe_group <- phe%>%mutate(group=if_else(substr(phe$title,1,2)=="Co","Control","CRSwNP"))%>%dplyr::select(1,group)
table(phe_group$group)
phe_group <- arrange(phe_group,desc(group)) #排序，对照在前，疾病在后
phe_group$sample <- colnames(exp)[c(1:24)]
write.csv(phe_group,file="GSE179265_group.csv",row.names=T,quote=F)
phe_group <- read.csv("GSE179265_group.csv",row.names = 4)

exp1 <- aggregate(.~Gene_name,exp,mean) #去重复
exp1 <- exp1%>%column_to_rownames("Gene_name")
colnames(exp1)[25] <- "Length"

#Count转FPKM
countToTpm <- function(counts, effLen)
{
  rate <- log(counts) - log(effLen)
  denom <- log(sum(exp(rate)))
  exp(rate - denom + log(1e6))
}

# countToFpkm <- function(counts, effLen)
# {
#   N <- sum(counts)
#   exp( log(counts) + log(1e9) - log(effLen) - log(N) )
# }
# 
# fpkmToTpm <- function(fpkm)
# {
#   exp(log(fpkm) - log(sum(fpkm)) + log(1e6))
# }
# 
# countToEffCounts <- function(counts, len, effLen)
# {
#   counts * (len / effLen)
# }

mat = matrix(ncol = 0, nrow = nrow(exp1))
tpm <- data.frame(mat)
#i <- 1
for (i in c(1:(ncol(exp1)-1))) {
  co <- exp1[,c(i,ncol(exp1))]
  tp <- countToTpm(co[,1],co[,2])%>%data.frame();colnames(tp) <- colnames(exp1)[i]
  tpm <- cbind(tpm,tp)
}
range(tpm)
colSums(tpm)
rownames(tpm) <- rownames(exp1)
tpm <- tpm[,rownames(phe_group)]
tpm1 <- log2(tpm+1)
range(tpm1)
write.table(tpm1,file="GSE179265_TPM.txt",sep="\t",row.names=T,quote=F)
write.csv(tpm1,file="GSE179265_TPM.csv",row.names=T,quote=F)

#Count处理-mRNA筛选
library(edgeR)
count <- exp1[,-ncol(exp1)]
mRNA <- read.csv("D:/work/文件/工具/基因集/protein_coding_Gene.csv",row.names = 1)
count <- count[rownames(count)%in%mRNA$Symbol,]

count <- count[rowSums(cpm(count) > 0.5 ) >= ncol(count)*0.5,] #cpm定义
count <- count[rowSums(count>0)>ncol(count)*0.8,]
#count <- count[rowSums(count>10)>ncol(count)*0.8,]
range(count)
count <- round(count,0)
count <- count[,rownames(phe_group)]
write.table(count,file="GSE179265_count.txt",sep="\t",row.names=T,quote=F)
write.csv(count,file="GSE179265_count.csv",row.names=T,quote=F)


save.image(file="../../02_result/Rdata/01_02_GSE179265.rdata")

#1.1 差异分析GSE136825####
setwd("D:/work/2023/2023.10/R4_ZZ-0901-9/02_result/01_DEG/")
library(DESeq2)
library(pheatmap)
library(ggplot2)
rm(list=ls())
GEO <- "01_GSE136825"
dir.create(paste0("./",GEO))
count <- read.csv("../../01_data/01_GSE136825/GSE136825_count.csv",check.names = F,row.names = 1)
group <- read.csv("../../01_data/01_GSE136825/GSE136825_group.csv",check.names = F,row.names = 2 )
table(group$group)
Control_num<-28
Case_num<-42
count <- count[,rownames(group)]
all(colnames(count) == rownames(group))
table(group$group)
group$group <- factor(group$group,levels = c("Control","CRSwNP")) #定义组间对比，后/前
count <- round(count, digits = 0)
dds <-  DESeqDataSetFromMatrix(countData = count,colData = group,design = ~ group)
dds <- estimateSizeFactors(dds)
dds <- DESeq(dds)
resultsNames(dds)
res <- results(dds)
result_mRNA = res
result_mRNA <- na.omit(result_mRNA)
result_mRNA <- as.data.frame(result_mRNA)
write.csv(result_mRNA,file=paste0("./",GEO,"/DEG_mRNA_information.csv"),row.names = T,quote=F)
#result_mRNA <- read.csv("DEG_information.csv",row.names = 1,check.names = F)
#各种阈值筛选
#logFC1,padj0.05  1396
diffSig_mRNA = result_mRNA[(result_mRNA$padj < 0.05 & (result_mRNA$log2FoldChange>1 | result_mRNA$log2FoldChange<(-1))),]
nrow(diffSig_mRNA)
write.csv(diffSig_mRNA,file=paste0("./",GEO,"/diffSig_mRNA_FC1_padj0.05.csv"),quote=F)
#logFC1,pvalue0.05  1423
diffSig_mRNA = result_mRNA[(result_mRNA$pvalue < 0.05 & (result_mRNA$log2FoldChange>1 | result_mRNA$log2FoldChange<(-1))),]
nrow(diffSig_mRNA)
write.csv(diffSig_mRNA,file=paste0("./",GEO,"/diffSig_mRNA_FC1_pvalue0.05.csv"),quote=F)
#FC0.5_padj0.05  3400
diffSig_mRNA = result_mRNA[(result_mRNA$padj < 0.05 & (result_mRNA$log2FoldChange>0.5 | result_mRNA$log2FoldChange<(-0.5))),]
nrow(diffSig_mRNA)
write.csv(diffSig_mRNA,file=paste0("./",GEO,"/diffSig_mRNA_FC0.5_padj0.05.csv"),quote=F)
#FC0.5_pvalue0.05  3695
diffSig_mRNA = result_mRNA[(result_mRNA$pvalue < 0.05 & (result_mRNA$log2FoldChange>0.5 | result_mRNA$log2FoldChange<(-0.5))),]
nrow(diffSig_mRNA)
write.csv(diffSig_mRNA,file=paste0("./",GEO,"/diffSig_mRNA_FC0.5_pvalue0.05.csv"),quote=F)

logFoldChange <- 0.5
P.Value <- 0.05  
adj.P.Val <- 0.05
#result_mRNA <- read.table("DEG_PCa_information.txt",sep="\t",row.names = 1,header=T)
diffSig_mRNA = result_mRNA[(result_mRNA$padj < adj.P.Val & (result_mRNA$log2FoldChange>logFoldChange | result_mRNA$log2FoldChange<(-logFoldChange))),]
write.csv(diffSig_mRNA,file="diffSig_FC0.5_padj0.05.csv",row.names = T,quote=F)
up_mRNA = result_mRNA[(result_mRNA$padj < adj.P.Val & (result_mRNA$log2FoldChange>logFoldChange)),]
down_mRNA = result_mRNA[(result_mRNA$padj < adj.P.Val & result_mRNA$log2FoldChange<(-logFoldChange)),]

#火山图
library(ggsci)
library(ggrepel)
library(dplyr)
DEGs_file<-result_mRNA  #差异基因统计信息
DEGs_file$color <- ifelse(DEGs_file$padj <adj.P.Val & abs(DEGs_file$log2FoldChange)>= logFoldChange,
                          ifelse(DEGs_file$log2FoldChange> logFoldChange,'Up expression','Down expression'),'Non significant')
color <- c('Up expression' = "#FF7F00",'Non significant' = "gray",'Down expression' = "#91D1C2FF")
shape <- c('Up expression' = 24,'Non significant' = 4,'Down expression' = 25)
# top_de <- filter(DEGs_file,abs(log2FoldChange)>2)
diffSig_mRNA <- diffSig_mRNA[order(diffSig_mRNA$log2FoldChange),]
top_de <- rbind(subset(diffSig_mRNA)[1:5,], subset(diffSig_mRNA)[(nrow(diffSig_mRNA)-4):nrow(diffSig_mRNA),])
top_de$color <- ifelse(top_de$padj <adj.P.Val & abs(top_de$log2FoldChange)>= logFoldChange,
                       ifelse(top_de$log2FoldChange> logFoldChange,'Up expression','Down expression'),'Non significant')

pdf(file="fig1-1.DEG_volcano_symbol.pdf",width=10,height=8,onefile=FALSE)
p <- ggplot(DEGs_file, aes(log2FoldChange, -log10(padj), col = color,shape=color))+  
  geom_point(size=4)+
  theme_bw()+
  scale_shape_manual(values = shape)+
  scale_color_manual(values = color)+ 
  #ylim(c(-5,500))+
  labs(title="DEGs_volcano",x="log2(Fold Change)",y="-log10(P.adjust)")+
  geom_hline(yintercept = -log10(adj.P.Val), lty=4,col="grey",lwd=0.6)+  #lty：设置水平线的类型（直线，虚线），lwd“设置水平线宽度
  geom_vline(xintercept = c(-logFoldChange, logFoldChange), lty=4,col="grey",lwd=0.6)+
  theme(plot.margin=unit(rep(3,4),'lines'), #plot.margin:图片边缘添加一点空间。边距的顺序是上（top）、右（right）、下（bottom）、左（left）
        plot.title = element_text(size = 14, face =  "bold",hjust=0.5),
        text = element_text(size = 12),
        axis.title.x = element_text(face="bold",size=16),
        axis.title.y = element_text(face="bold",size=16),
        axis.text.x=element_text(size = 14,angle=0),
        axis.text.y=element_text(size = 14,angle=0),
        legend.text = element_text(face = "bold",size = 10,margin = margin(r=5)))+
  geom_label_repel(data = top_de,aes(label=rownames(top_de)),show.legend = FALSE) #show.legend = FALSE删除对图例的影响
print(p)
dev.off()

#热图
library('ComplexHeatmap')
library('circlize')
exp <- read.csv("../../01_data/01_GSE136825/GSE136825_TPM.csv",check.names = F,row.names = 1)
#red_de_expr <- count[rownames(count) %in% rownames(diffSig_mRNA),]
exp <- exp[,rownames(group)]
red_de_expr <- exp[rownames(exp) %in% rownames(diffSig_mRNA),] 
diffSig_mRNA <- diffSig_mRNA[order(diffSig_mRNA$log2FoldChange),]
Diff <- rbind(subset(diffSig_mRNA)[1:20,], subset(diffSig_mRNA)[(nrow(diffSig_mRNA)-19):nrow(diffSig_mRNA),])
de_expr <- exp[rownames(exp) %in% rownames(Diff),]
de_expr <- de_expr[rownames(Diff),]
#de_expr <- red_de_expr[rownames(diffSig_mRNA),]
range(de_expr)
de_expr <- log2(de_expr+1)
#de_expr <- log2(de_expr+1)
#de_expr <- log2(de_expr+1)
madt<-as.matrix(de_expr)
madt2<-t(scale(t(madt)))
range(madt2)
#重新定义热图颜色梯度：
mycol=colorRamp2(c(-3.7, 0.3, 3.0),c("blue", "white", "red"))

#绘制基础环形热图：
pdf(file="fig1-2.DEG_circpheatmap.pdf",width=7,height=6,onefile=FALSE)
circos.heatmap(madt2,col=mycol)
circos.clear()#绘制完成后需要使用此函数完全清除布局
#加基因名
circos.par(gap.after=c(50))
circos.heatmap(madt2,col=mycol,dend.side="inside",rownames.side="outside",
               rownames.col="black",
               rownames.cex=0.9,
               rownames.font=1,
               cluster=F)
#circos.clear()


circos.track(track.index = get.current.track.index(), panel.fun = function(x, y) {
  if(CELL_META$sector.numeric.index == 1) { # the last sector
    circos.rect(CELL_META$cell.xlim[2] + convert_x(1, "mm"), 0,
                CELL_META$cell.xlim[2] + convert_x(3, "mm"),42,
                col = "#FF7F00", border = NA)
    circos.text(CELL_META$cell.xlim[2] + convert_x(2, "mm"), 20,
                "CRSwNP", cex = 0.4, facing = "clockwise")
    
    circos.rect(CELL_META$cell.xlim[2] + convert_x(1, "mm"), 42,
                CELL_META$cell.xlim[2] + convert_x(3, "mm"), 70,
                col = "#91D1C2FF", border = NA)
    circos.text(CELL_META$cell.xlim[2] + convert_x(2, "mm"), 55,
                "Control", cex = 0.4, facing = "clockwise")
  }
}, bg.border = NA) #这个是样本多的时候 大概的加一个分组的label  


lg=Legend(title="Exp",col_fun=mycol,direction = c("vertical"))
grid.draw(lg)
circos.clear()
dev.off()
save.image("../Rdata/02_01_mRNA_GSE136825.Rdata")
#load("../Rdata/02_01_mRNA_DEG.Rdata")

#2.Venn####
#2.1 Venn####
#dir.create("D:/work/2023/2023.09/R5_HZZK-0303-6(Re)/02_result/03_Venn")
setwd("D:/work/2023/2023.10/R4_ZZ-0901-9/02_result/02_Venn/")
library(ggvenn)
library(ggVennDiagram)
library(eulerr)
library(tidyverse)
DEG1 <- read.csv("../01_DEG/01_GSE136825/diffSig_mRNA_FC0.5_padj0.05.csv",row.names = 1,check.names = F)
Gene <- read.csv("../../01_data/gene/MRGs.csv",header=T,check.names = F)
#WGCNA <- read.table("../02_WGCNA/module_gene/WGCNA.yellow.txt",header=F,check.names = F)
#Gene <- Gene[!duplicated(Gene$FG),]
#Gene <- read.csv("../../data/IRGs_Score3.csv",sep=",",check.names = F,header=T)

dat_up <- list(DEGs=rownames(DEG1),MRGs=Gene$Symbol) #,WGCNA=WGCNA$V1
pdf(file="fig2-1.venn.pdf",width=6,height=5,onefile=FALSE)
ggvenn(dat_up,show_percentage = T,
       stroke_color = "white",
       stroke_size = 0.5,
       fill_color = c("#F39B7FFF","#4DBBD5FF"), #,"#F781BF",,"#FF7F00"
       set_name_color =c("#F39B7FFF","#4DBBD5FF"), #,"#F781BF"
       set_name_size = 6,text_size=4)
dev.off()

venn <- as.data.frame(intersect(rownames(DEG1),Gene$Symbol));colnames(venn) <- "Symbol"
# 
# venn <- as.data.frame(intersect(venn$Symbol,WGCNA$V1))
# colnames(venn) <- "Symbol"
write.csv(venn,"venn_Gene.csv",row.names = F,quote=F)


#2.2 Enrich####
#富集分析
library(org.Hs.eg.db)
library(clusterProfiler)
library(xlsx)
library(pathview)
library(enrichplot)
library(dplyr)
library(DOSE)
library(stringr)
library(tidyr)
library(tidyverse)
rm(list = ls())
##读取数据并处理
inter_Gene  <-  read.csv("venn_Gene.csv",header = T,row.names = 1,check.names = F)  #差异基因信息
inter_gene <- rownames(inter_Gene)
Gene = clusterProfiler::bitr(inter_gene,fromType = "SYMBOL", toType = "ENTREZID", OrgDb = "org.Hs.eg.db")  #将SYMBOL转换为ENTREZID
Gene <- na.omit(Gene)  #去除未能成功转换的
#GO富集分析
ego<-enrichGO(gene=Gene$ENTREZID, 
              OrgDb=org.Hs.eg.db, 
              keyType='ENTREZID', 
              ont="ALL", 
              pAdjustMethod="none", 
              pvalueCutoff=0.05, 
              qvalueCutoff=1, 
              readable=TRUE)
ego <- setReadable(ego, 'org.Hs.eg.db', 'ENTREZID')
nrow(ego) #631
write.csv(as.data.frame(ego),"GO_venn_enrich.csv",row.names =F)
write.xlsx(as.data.frame(ego),"GO_venn_enrich.xlsx",row.names =F)

sum(ego$ONTOLOGY=="BP") #Biological process基因产物参与的生物路径或机制
sum(ego$ONTOLOGY=="CC") #Cellular component基因产物在细胞内外的位置
sum(ego$ONTOLOGY=="MF") #Molecular function基因产物分子层次的功能


library(treemap)
data <- read.csv("GO_venn_enrich.csv",  header = T)
#BP
BP <- subset(data,ONTOLOGY=="BP")
BP <- arrange(BP,pvalue)
BP1 <- BP[c(1:20),]
pdf(file = "fig2-2A.GO_BP_treemap_plot.pdf",width=8,height=6,onefile=FALSE)
treemap(BP1,
        index="Description", #指定分组的列
        vSize="Count", #指定面积大小的列
        vColor="pvalue", #指定颜色深浅的列
        type="value", #指定颜色填充数据的类型
        palette='-Greens',
        #palette='Set3',
        fontsize.labels=c(10, 10), #设置标签字体大小
        align.labels=list(c("center", "center"), c("left", "top")), #设置标签对齐的方式
        border.col="black", #设置边框的颜色
        border.lwds=c(2,2)#设置边框的线条的宽度
)
dev.off()

#CC
CC <- subset(data,ONTOLOGY=="CC")
CC <- arrange(CC,pvalue)
CC1 <- CC[c(1:20),]
pdf(file = "fig2-2B.GO_CC_treemap_plot.pdf",width=8,height=6,onefile=FALSE)
treemap(CC1,
        index="Description", #指定分组的列
        vSize="Count", #指定面积大小的列
        vColor="pvalue", #指定颜色深浅的列
        type="value", #指定颜色填充数据的类型
        palette='-Oranges',
        #palette='Set3',
        fontsize.labels=c(10, 10), #设置标签字体大小
        align.labels=list(c("center", "center"), c("left", "top")), #设置标签对齐的方式
        border.col="black", #设置边框的颜色
        border.lwds=c(2,2)#设置边框的线条的宽度
)
dev.off()

palette()
#MF
MF <- subset(data,ONTOLOGY=="MF")
MF <- arrange(MF,pvalue)
MF1 <- MF[c(1:20),]
pdf(file = "fig2-2C.GO_MF_treemap_plot.pdf",width=8,height=6,onefile=FALSE)
treemap(MF1,
        index="Description", #指定分组的列
        vSize="Count", #指定面积大小的列
        vColor="pvalue", #指定颜色深浅的列
        type="value", #指定颜色填充数据的类型
        palette='-GnBu',
        #palette='Set3',
        fontsize.labels=c(10, 10), #设置标签字体大小
        align.labels=list(c("center", "center"), c("left", "top")), #设置标签对齐的方式
        border.col="black", #设置边框的颜色
        border.lwds=c(2,2)#设置边框的线条的宽度
)
dev.off()

##KEGG富集分析
R.utils::setOption("clusterProfiler.download.method", "auto") 
kegg <- enrichKEGG(gene=Gene$ENTREZID, 
                   organism = 'hsa',
                   keyType = 'kegg',
                   pvalueCutoff =0.05, 
                   qvalueCutoff=1,
                   pAdjustMethod = 'none'
)
kegg <- setReadable(kegg, 'org.Hs.eg.db', 'ENTREZID')
nrow(kegg) #54
write.csv(as.data.frame(kegg),"KEGG_venn_enrich.csv",row.names =F)
write.xlsx(as.data.frame(kegg),"KEGG_venn_enrich.xlsx",row.names =F)

kegg1 <- read.csv("KEGG_venn_enrich.csv",  header = T)
kegg1 <- arrange(kegg1,pvalue)
kegg2 <- kegg[c(1:20),]
pdf(file = "fig2-3.KEGG_treemap_plot.pdf",width=8,height=6,onefile=FALSE)
treemap(kegg2,
        index="Description", #指定分组的列
        vSize="Count", #指定面积大小的列
        vColor="pvalue", #指定颜色深浅的列
        type="value", #指定颜色填充数据的类型
        palette='-PuRd',
        #palette='Set3',
        fontsize.labels=c(10, 10), #设置标签字体大小
        align.labels=list(c("center", "center"), c("left", "top")), #设置标签对齐的方式
        border.col="black", #设置边框的颜色
        border.lwds=c(2,2)#设置边框的线条的宽度
)
dev.off()
save.image("../Rdata/02_02_Enrich.Rdata")
load("../../04_analysis/02_result/Rdata/02_02_Enrich.Rdata")
#3.机器学习####
dir.create("D:/work/2023/2023.04/HF-0107-3/result/3.machine/")
setwd("D:/work/2023/2023.04/HF-0107-3/result/3.machine/")
#3.1Lasso####
setwd("D:/work/2023/2023.10/R4_ZZ-0901-9/02_result/03_Machine/")
library(pROC)
library(glmnet)
library(tidyr)
library(tidyverse)
#lasso
exp <- read.csv("../../01_data/01_GSE136825/GSE136825_TPM.csv",row.names=1,check.names = F)
group <- read.csv("../../01_data/01_GSE136825/GSE136825_group.csv",row.names=1,check.names = F)
range(exp)
#exp <- log2(exp+1)
gene <- read.csv("../02_Venn/venn_Gene.csv")
lasso.v <- exp[gene$Symbol,]
lasso.v <- t(lasso.v)
table(group$group)
group.v <- c(rep("control",28),rep('case',42)) %>% factor(.,levels = c("control","case"),ordered = F)
design.v <- model.matrix(~factor(group.v))    #design之前在DEG时就出现了，这里是因为没有保存所以重新加载一遍
lasso.v<-cbind(design.v[,2],lasso.v)
colnames(lasso.v)[1]<- 'group'
lasso.v <- as.matrix(lasso.v)
#1234
set.seed(1122)
fit_stage.v <-cv.glmnet(lasso.v[,-1],lasso.v[,'group'],
                        family="binomial",type.measure="default",nfolds =10, gamma = 1)
fit.v <- fit_stage.v$glmnet.fit
lam = fit_stage.v$lambda.min
pdf(file = "fig3-1A.lasso.Binomial.Deviance.pdf",height = 5,width = 7)
par(mgp = c(2.5,1,0),mar=c(4,5,3,3))
plot(fit_stage.v,xlab='Log Lambda',cex.lab = 1)+
  text(x = log(fit_stage.v$lambda.min) ,y = 1.1,
       paste('Lambda.min\n',round(fit_stage.v$lambda.min,3)),cex=1,adj=0.5)+
  text(x = log(fit_stage.v$lambda.1se),y = 1.25,
       paste('Lambda.lse\n',round(fit_stage.v$lambda.1se,3)),cex=1)
dev.off()

pdf(file = "fig3-1B.lasso.voefficients.venalty.pdf",height = 5,width = 7)
#par(mgp = c(4,1,0),mai=c(2,2,1,1))
plot(fit.v, xvar="lambda",cex.lab = 1)+
  abline(v = c(log(fit_stage.v$lambda.min), log(fit_stage.v$lambda.1se)),lty=2)+
  text(x = log(fit_stage.v$lambda.min),y =-1.5,
       paste('Lambda.min\n',round(fit_stage.v$lambda.min,3)),cex=1,adj=0.9)+
  text(x = log(fit_stage.v$lambda.1se)+0.4,y = -1,
       paste('Lambda.lse\n',round(fit_stage.v$lambda.1se,3)),cex=1,adj=0.9)
dev.off()


#获取特征基因
coefficients<-coef(fit_stage.v,s=lam)
Active.Index<-coefficients@i
Active.voefficients<-coefficients@x
Active.name.train <- colnames(lasso.v[,-1])[Active.Index[-1]]
write.csv(Active.voefficients, 'lasso_voefficients.csv', row.names = F, quote = FALSE)
write.csv(Active.name.train, 'lasso_gene.csv',row.names = F,quote = FALSE)

# #3.2SVM####
# library("e1071")
# library(caret)
# source("D:/work/文件/工具/SVM/msvmRFE.r")
# exp <- read.csv("../../01_data/01_GSE136825/GSE136825_TPM.csv",row.names=1,check.names = F)
# group <- read.csv("../../01_data/01_GSE136825/GSE136825_group.csv",row.names=2,check.names = F)
# #exp <- log2(exp+1)
# gene <- read.csv("../02_Venn/venn_Gene.csv")
# SVM.v <- exp[gene$Symbol,]
# SVM.v <- t(SVM.v)
# table(group$group)
# group.v <- c(rep("control",28),rep('case',42)) %>% factor(.,levels = c("control","case"),ordered = F)
# design.v <- model.matrix(~factor(group.v))    #design之前在DEG时就出现了，这里是因为没有保存所以重新加载一遍
# SVM.v<-cbind(design.v[,2],SVM.v)
# colnames(SVM.v)[1]<- 'group'
# SVM.v <- as.matrix(SVM.v)
# 
# data.c <-  as.data.frame(SVM.v)
# set.seed(1122)
# svmRFE(data.c, k=10, halve.above=100)
# nfold = 10
# nrows = nrow(data.c)
# folds = rep(1:nfold, len=nrows)[sample(nrows)]
# folds = lapply(1:nfold, function(x) which(folds == x))
# results = lapply(folds, svmRFE.wrap, data.c, k=10, halve.above=100)
# #save(results,file = "result.c.rda")
# top.features = WriteFeatures(results, data.c, save=F)
# write.csv(top.features,"SVM_Features.csv",row.names = F)
# 
# library("doParallel")
# library(parallel)
# set.seed(438)
# cl<- makeCluster(5)
# registerDoParallel(cl)       #进程注册
# #########################这个时间较久，大概1-10分钟左右
# mydata1c <- foreach(
#   i=1:10,          #输入等待请求的参数
#   .combine=rbind,  #返回结果的整合
#   .packages = c("e1071")
#   #多个进程共享的系统环境
# ) %dopar%  FeatSweep.wrap(i, results, data.c)
# stopCluster(cl)
# #save(mydata1c,file ='svm-rfe.rdata')
# no.info = min(prop.table(table(data.c[,1])))
# errors = as.data.frame(mydata1c)
# errors = errors$error
# 
# 
# pdf(file = "fig4-2.svm_error.pdf",height = 5,width = 7)
# PlotErrors(unlist(errors))
# dev.off()
# 
# fea_gene<-top.features[1:8,1] #上个图最低点的值，标几就选几个基因
# write.csv(fea_gene,file="SVM_gene.csv",row.names = F,quote = F)
# save.image("../Rdata/02_03_Lasso&SVM.Rdata")
# # set.seed(1234)
# # cancerdata<- data.c
# # cancerdata$group<-as.factor(data.c$group)
# # cancerdata<- cancerdata[,c(1,which(colnames(cancerdata) %in% fea_gene))]
# #
# #
# # can_svm <- svm(group~.,data = cancerdata, kernel = "linear")
# # summary(can_svm)
# # train_pre <- as.character(predict(can_svm,cancerdata))
# # sprintf('base SVM acc: %f',recall(cancerdata$group,as.factor(train_pre)))
# # acc<-table(cancerdata$group,train_pre)
# # colnames(acc)<-c("normal","case")
# # rownames(acc)<-c("normal","case")
# # kable(acc, "html",caption = '<center>**表.S SVM(Training set) **</center>') %>%
# #   kable_styling(bootstrap_options = "striped", full_width = F)
# # write.table(fea_gene,file="SVM_gene.txt",sep = '\t',
# #             row.names = F,quote = F)

#3.2Boruta####
#install.packages("Boruta")
#https://zhuanlan.zhihu.com/p/601659838?utm_id=0
library(Boruta)

exp <- read.csv("../../01_data/01_GSE136825/GSE136825_TPM.csv",row.names=1,check.names = F)
group <- read.csv("../../01_data/01_GSE136825/GSE136825_group.csv",row.names=1,check.names = F)
#exp <- log2(exp+1)
gene <- read.csv("../02_Venn/venn_Gene.csv")
exp1 <- exp[gene$Symbol,]
exp1 <- t(exp1)
table(group$group)
group.v <- c(rep(0,28),rep(1,42)) %>% factor(.,levels = c(0,1),ordered = F)

set.seed(1122)
bor <- Boruta(exp1,group.v,doTrace = 2)
print(bor)

pdf(file = "fig4-2.Boruta.pdf",height = 5,width = 7)
plot(bor, las = 2, cex.axis = 0.7) #绿色为重要特征，黄色为不明确重要特征，蓝色方框表示阴影属性的最小、平均和最大Z值
dev.off()

plotImpHistory(bor)
sel <- getSelectedAttributes(bor)

print(sel)
write.csv(sel,"Boruta.csv",row.names = F,quote = F)
save.image("../Rdata/Lasso_Boruta.Rdata")


#3.3取交集####
library(ggvenn)
library(tidyverse)
rm(list = ls())
Lasso <- read.csv("lasso_gene.csv",row.names = 1,check.names = F)%>%row.names()
#SVM <- read.csv("SVM_gene.csv",row.names = 1,check.names = F)%>%row.names()
Boruta <- read.csv("Boruta.csv",row.names = 1,check.names = F)%>%row.names()

dat_up <- list(Lasso=Lasso,Boruta=Boruta) #`SVM-RFE`=SVM
# pdf(file="fig5-4.venn.pdf",width=7,height=5,onefile=FALSE)
# ggvenn(dat_up,show_percentage = F,
#        stroke_color = "white",
#        stroke_size = 0.5,
#        fill_color = c("#E41A1C","#1E90FF","#FFCC00"),
#        set_name_color =c("#E41A1C","#1E90FF","#FFCC00"), 
#        set_name_size = 6,text_size=6)
# dev.off()

library(eulerr)
#plot(euler(dat_up, shape = "ellipse"), quantities = TRUE)

pdf(file="fig3-3.machine_venn_gene.pdf",width=4,height=3.5,onefile=FALSE)
plot(euler(dat_up),
     fill = c("lavenderblush2","lightblue2"), #,"#91D1C2FF"
     #labels = c("Tom", "Greg"), #, "Alberta"
     edges = list(lty = 3:1),
     shape = "ellipse",
     #quantities = list(type = c("percent", "counts")),
     quantities = TRUE
)
dev.off()

# venn <- as.data.frame(intersect(Lasso,SVM));colnames(venn) <- "Symbol"
# venn <- as.data.frame(intersect(venn$Symbol,Boruta));colnames(venn) <- "Symbol"
venn <- as.data.frame(intersect(Lasso,Boruta));colnames(venn) <- "Symbol"
write.csv(venn,"machine_venn.csv",row.names = F,quote = F)

#3.4 ROC验证####
#3.4.1 训练集GSE136825ROC曲线####
setwd("D:/work/2023/2023.10/R4_ZZ-0901-9/02_result/04_Expr&ROC/")
exp <- read.csv("../../01_data/01_GSE136825/GSE136825_TPM.csv",row.names=1,check.names = F)
group <- read.csv("../../01_data/01_GSE136825/GSE136825_group.csv",row.names=1,check.names = F)
#exp <- log2(exp+1)
gene <- read.csv("../03_Machine/machine_venn.csv",header = T)
RF.v <- exp[gene$Symbol,]
RF.v <- t(RF.v)
table(group$group)
group.v <- c(rep("control",28),rep('case',42)) %>% factor(.,levels = c("control","case"),ordered = F)
design.v <- model.matrix(~factor(group.v))    #design之前在DEG时就出现了，这里是因为没有保存所以重新加载一遍
RF.v<-cbind(design.v[,2],RF.v)
colnames(RF.v)[1]<- 'group'
rownames(RF.v) <- rownames(group)
#write.table(RF.v,"input.txt",sep=",",row.names = T,col.names = T)
ROC.v <- as.data.frame(RF.v)

#lasso_gene <- read.table('lasso_gene.txt')
#ROC.v <- as.data.frame(ROC.v)
#ROC.v <- ROC.v%>%select(group,lasso_gene$V1)

roc1 <- roc(ROC.v$group, ROC.v$BNIP3)
roc2 <- roc(ROC.v$group, ROC.v$EIF2AK3)
roc3 <- roc(ROC.v$group, ROC.v$PRKN)
roc4 <- roc(ROC.v$group, ROC.v$TFE3)
roc5 <- roc(ROC.v$group, ROC.v$TP53)
# roc6 <- roc(ROC.v$group, ROC.v$TOMM40)
# roc7 <- roc(ROC.v$group, ROC.v$TP53)
# roc8 <- roc(ROC.v$group, ROC.v$FCGR2B)
#计算并记录AUC值
rocobj_legend <- c()
rocobj <- roc(group ~ ., data = ROC.v)
for (l in 1:5) {
  auc <- auc(rocobj[[l]])
  legend <- paste0(colnames(ROC.v)[l+1],"_AUC: ",round(auc,3))
  rocobj_legend <- c(rocobj_legend,legend)
}

pdf(file = "fig4-1A.GSE136825_gene_ROC.pdf",width=6,height=6,onefile=FALSE)
plot(roc1,col="red",legacy.axes=T)
plot(roc2, add=TRUE, col="blue")
plot(roc3, add=TRUE, col="violet")
plot(roc4, add=TRUE, col="green")
plot(roc5, add=TRUE, col="orange")
# plot(roc6, add=TRUE, col="yellow")
# plot(roc7, add=TRUE, col="#4DBBD5FF")
# plot(roc8, add=TRUE, col="#A65628")
#title("GSE136825",line=2.5)
legend("bottomright" ,legend=rocobj_legend,
       col=c("red","blue","violet","green","orange","yellow","#4DBBD5FF","#A65628"),lty=1,cex=1.0,bty="n")
dev.off()

#3.4.2 验证集GSE179265ROC曲线####
exp <- read.csv("../../01_data/02_GSE179265/GSE179265_TPM.csv",row.names=1,check.names = F)
group <- read.csv("../../01_data/02_GSE179265/GSE179265_group.csv",row.names=1,check.names = F)
#exp <- log2(exp+1)
gene <- read.csv("../03_Machine/machine_venn.csv",header = T)
RF.v <- exp[gene$Symbol,]
RF.v <- na.omit(RF.v) #去掉PRKN基因
RF.v <- t(RF.v)
table(group$group)
group.v <- c(rep("control",7),rep('case',17)) %>% factor(.,levels = c("control","case"),ordered = F)
design.v <- model.matrix(~factor(group.v))    #design之前在DEG时就出现了，这里是因为没有保存所以重新加载一遍
RF.v<-cbind(design.v[,2],RF.v)
colnames(RF.v)[1]<- 'group'
rownames(RF.v) <- rownames(group)
#write.table(RF.v,"input.txt",sep=",",row.names = T,col.names = T)
ROC.v <- as.data.frame(RF.v)
# ROC.v <- ROC.v[,-4]
#lasso_gene <- read.table('lasso_gene.txt')
#ROC.v <- as.data.frame(ROC.v)
#ROC.v <- ROC.v%>%select(group,lasso_gene$V1)

roc1 <- roc(ROC.v$group, ROC.v$BNIP3)
roc2 <- roc(ROC.v$group, ROC.v$EIF2AK3)
roc3 <- roc(ROC.v$group, ROC.v$TFE3)
roc4 <- roc(ROC.v$group, ROC.v$TP53)
# roc5 <- roc(ROC.v$group, ROC.v$TOMM40)
# roc6 <- roc(ROC.v$group, ROC.v$TP53)
# roc7 <- roc(ROC.v$group, ROC.v$IL1B)
# roc8 <- roc(ROC.v$group, ROC.v$FCGR2B)
#计算并记录AUC值
rocobj_legend <- c()
rocobj <- roc(group ~ ., data = ROC.v)
for (l in 1:4) {
  auc <- auc(rocobj[[l]])
  legend <- paste0(colnames(ROC.v)[l+1],"_AUC: ",round(auc,3))
  rocobj_legend <- c(rocobj_legend,legend)
}

pdf(file = "fig4-1B.testGSE179265_gene_ROC.pdf",width=6,height=6,onefile=FALSE)
plot(roc1,col="red",legacy.axes=T)
plot(roc2, add=TRUE, col="blue")
plot(roc3, add=TRUE, col="violet")
plot(roc4, add=TRUE, col="green")
# plot(roc5, add=TRUE, col="orange")
# plot(roc6, add=TRUE, col="yellow")
# plot(roc7, add=TRUE, col="#4DBBD5FF")
# plot(roc8, add=TRUE, col="#A65628")

legend("bottomright" ,legend=rocobj_legend,
       col=c("red","blue","violet","green","orange","yellow","#4DBBD5FF","#A65628"),lty=1,cex=1.0,bty="n")
dev.off()

#3.5 表达量验证####
#3.5.1 训练集GSE136825####
setwd("D:/work/2023/2023.10/R4_ZZ-0901-9/02_result/04_Expr&ROC/")
library(tidyverse)
library(dplyr)
library(ggplot2)
require(ggsci)
library(ggpubr)
library(pheatmap)
rm(list = ls())
GEO <- "GSE136825"
geneexpr <- read.csv("../../01_data/01_GSE136825/GSE136825_TPM.csv",row.names = 1,header=T,check.names = FALSE)
group <- read.csv("../../01_data/01_GSE136825/GSE136825_group.csv",header=T,row.names=2,check.names = F)
geneexpr <- geneexpr[,rownames(group)]
#geneexpr <- log2(geneexpr+1)
data <- as.data.frame(t(geneexpr))
gene <- read.csv("ROC0.7.csv",check.names = F)
gene1 <- gene$Symbol

data <- data[rownames(group),]
data$ID_REF <- rownames(data)
data <- dplyr::select(data,ID_REF,gene1)
data1 <- dplyr::select(data,gene1)
table(group$group)
data<-data.frame(data,"Group"=rep(c("Control","CRSwNP"), 
                                  c(28,42))) 
mydata<-data %>% 
  ## 基因表达数据gather,gather的范围应调整
  #将B_cells_naive列到Neutrophils列进行合并，宽数据变成长数据（原来列名放到行），原来的列名指定为”gene“
  gather(key="gene",value="Expression",gene1)%>% 
  dplyr::select(ID_REF,gene,Expression,everything())
#绘图
mydata$Group <- factor(mydata$Group,levels = c("Control","CRSwNP"))

d <- c()
e <- c()
for(x in colnames(data)[-c(1,ncol(data))]){
  a = median(data[,x][which(data$Group %in% "Control")])
  b = median(data[,x][which(data$Group %in% "CRSwNP")])
  pa <-  wilcox.test(data[,x][which(data$Group %in% "Control")],data[,x][which(data$Group %in% "CRSwNP")])
  p = pa$p.value
  c = if_else(p>0.05,"black",if_else(a>b,"#377EB8","#DC0000FF"))
  d <- c(d,c)
}

#半边小提琴图
library(ggunchained)
P <- ggplot(mydata,aes( x = gene,y = Expression, fill = Group)) + #fill按照分组区分颜色
  #geom_violin(position = position_dodge(0.5),scale = "area",cex=1.2,trim = F)+
  geom_split_violin(scale = "area",alpha=0.3,trim = F)+
  #geom_half_violin()+
  #geom_flat_violin() +
  geom_boxplot(position = position_dodge(0.25),width=0.2,alpha=0.1,color="black") + #绘制箱线图
  scale_fill_manual(values=c("#91D1C2FF","#FF7F00"))+ #自定义分组颜色
  scale_x_discrete(limits=gene1)+
  labs(x="",y="Expression level",title = GEO)+
  theme_bw() + #主题
  theme(#plot.margin=unit(rep(3,4),'lines'), #画布边界
    legend.position = 'top',#图例在上'top','bottom','right','left'
    text = element_text(size = 16), #文本字体
    axis.line = element_line(color = "black"),
    axis.title = element_text(face="bold",size = 18), #xy轴标题
    axis.text.x=element_text(face="bold",size = 18,angle=0,vjust = 0.5,color = d),#x轴文本字体大小，角度，下移0.5
    axis.text.y=element_text(size = 12),
    plot.title=element_text(hjust=0.5),
    panel.border = element_blank(),
    panel.background = element_blank(),
    panel.grid.major =element_blank(),
    panel.grid.minor = element_blank()) + #去边框，去背景
  stat_compare_means(label = "p.signif", size=6,label.y=max(mydata$Expression)+0.5,method = "wilcox.test") #加显著性，p值，t检验 label.y=max(mydata$Expression)+1.5,

pdf(file=paste0("fig4-2A.train_",GEO,"_Expr.pdf"),width=7,height=4.5,onefile=F)
print(P)
dev.off()

P <- ggboxplot(mydata,x = "gene",y = "Expression", color = "Group",palette="jco",add="jitter")+ #,notch = T
  scale_color_manual(values=c("#91D1C2FF","#FF7F00"))+ #自定义分组颜色
  #scale_x_discrete()+
  labs(x="",y="Expression level",title = GEO)+
  theme_bw() + #主题
  theme(#plot.margin=unit(rep(3,4),'lines'), #画布边界
    legend.position = 'top',#图例在上'top','bottom','right','left'
    text = element_text(size = 20), #文本字体
    axis.line = element_line(color = "black"),
    axis.title = element_text(face="bold",size = 18), #xy轴标题
    axis.text.x=element_text(face="bold",size = 18,angle=0,vjust = 0.5,color = d),#x轴文本字体大小，角度，下移0.5
    axis.text.y=element_text(size = 12),
    panel.border = element_blank(),
    plot.title=element_text(hjust=0.5),
    panel.background = element_blank(),
    panel.grid.major =element_blank(),
    panel.grid.minor = element_blank()) + #去边框，去背景
  stat_compare_means(aes(group = Group),label = "p.signif", size=6,method = "wilcox.test")

pdf(file=paste0("fig4-6A.train_",GEO,"_Expr.pdf"),width=7,height=5,onefile=F)
print(P)
dev.off()

#3.5.2 验证集GSE179265####
setwd("D:/work/2023/2023.10/R4_ZZ-0901-9/02_result/04_Expr&ROC/")
library(tidyverse)
library(dplyr)
library(ggplot2)
require(ggsci)
library(ggpubr)
library(pheatmap)
rm(list = ls())
GEO <- "GSE179265"
geneexpr <- read.csv("../../01_data/02_GSE179265/GSE179265_TPM.csv",row.names = 1,header=T,check.names = FALSE)
range(geneexpr)
#geneexpr <- log2(geneexpr+1)
data <- as.data.frame(t(geneexpr))
# gene <- read.csv("../2.Venn/venn_Gene.txt",sep="\t")
# gene1 <- gene$Symbol
gene <- read.csv("ROC0.7.csv",check.names = F)
gene1 <- gene$Symbol
group <- read.csv("../../01_data/02_GSE179265/GSE179265_group.csv",header=T,row.names=4,check.names = F)
#group[group=="Case"] <- "PD"

data <- data[rownames(group),]
data$ID_REF <- rownames(data)
data <- dplyr::select(data,ID_REF,gene1)
data1 <- dplyr::select(data,gene1)
table(group$group)
data<-data.frame(data,"Group"=rep(c("Control","CRSwNP"), 
                                  c(7,17))) 
mydata<-data %>% 
  ## 基因表达数据gather,gather的范围应调整
  #将B_cells_naive列到Neutrophils列进行合并，宽数据变成长数据（原来列名放到行），原来的列名指定为”gene“
  gather(key="gene",value="Expression",gene1)%>% 
  dplyr::select(ID_REF,gene,Expression,everything())
#绘图
mydata$Group <- factor(mydata$Group,levels = c("Control","CRSwNP"))

d <- c()
e <- c()
#x <- "COX10"
for(x in colnames(data)[-c(1,ncol(data))]){
  a = median(data[,x][which(data$Group %in% "Control")])
  b = median(data[,x][which(data$Group %in% "CRSwNP")])
  pa <-  wilcox.test(data[,x][which(data$Group %in% "Control")],data[,x][which(data$Group %in% "CRSwNP")])
  p = pa$p.value
  c = if_else(p>0.05,"black",if_else(a>b,"#377EB8","#DC0000FF"))
  d <- c(d,c)
}
#半边小提琴
P <- ggplot(mydata,aes( x = gene,y = Expression, fill = Group)) + #fill按照分组区分颜色
  #geom_violin(position = position_dodge(0.5),scale = "area",cex=1.2,trim = F)+
  geom_split_violin(scale = "area",alpha=0.3,trim = F)+
  #geom_half_violin()+
  #geom_flat_violin() +
  geom_boxplot(position = position_dodge(0.25),width=0.2,alpha=0.1,color="black") + #绘制箱线图
  scale_fill_manual(values=c("#91D1C2FF","#FF7F00"))+ #自定义分组颜色
  scale_x_discrete(limits=gene1)+
  labs(x="",y="Expression level",title = GEO)+
  theme_bw() + #主题
  theme(#plot.margin=unit(rep(3,4),'lines'), #画布边界
    legend.position = 'top',#图例在上'top','bottom','right','left'
    text = element_text(size = 16), #文本字体
    axis.line = element_line(color = "black"),
    axis.title = element_text(face="bold",size = 18), #xy轴标题
    axis.text.x=element_text(face="bold",size = 18,angle=0,vjust = 0.5,color = d),#x轴文本字体大小，角度，下移0.5
    axis.text.y=element_text(size = 12),
    plot.title=element_text(hjust=0.5),
    panel.border = element_blank(),
    panel.background = element_blank(),
    panel.grid.major =element_blank(),
    panel.grid.minor = element_blank()) + #去边框，去背景
  stat_compare_means(label = "p.signif", size=6,label.y=max(mydata$Expression)+0.5,method = "wilcox.test") #加显著性，p值，t检验 label.y=max(mydata$Expression)+1.5,

pdf(file=paste0("fig4-2B.train_",GEO,"_Expr.pdf"),width=7,height=4.5,onefile=F)
print(P)
dev.off()

P <- ggboxplot(mydata,x = "gene",y = "Expression", color = "Group",palette="jco",add="jitter")+ #,notch = T
  scale_color_manual(values=c("#91D1C2FF","#FF7F00"))+ #自定义分组颜色
  #scale_x_discrete()+
  labs(x="",y="Expression level",title = GEO)+
  theme_bw() + #主题
  theme(#plot.margin=unit(rep(3,4),'lines'), #画布边界
    legend.position = 'top',#图例在上'top','bottom','right','left'
    text = element_text(size = 20), #文本字体
    axis.line = element_line(color = "black"),
    axis.title = element_text(face="bold",size = 18), #xy轴标题
    axis.text.x=element_text(face="bold",size = 18,angle=0,vjust = 0.5,color = d),#x轴文本字体大小，角度，下移0.5
    axis.text.y=element_text(size = 12),
    panel.border = element_blank(),
    plot.title=element_text(hjust=0.5),
    panel.background = element_blank(),
    panel.grid.major =element_blank(),
    panel.grid.minor = element_blank()) + #去边框，去背景
  stat_compare_means(aes(group = Group),label = "p.signif", size=6,method = "t.test")

pdf(file=paste0("fig4-6B.test_",GEO,"_Expr.pdf"),width=7,height=5,onefile=F)
print(P)
dev.off()

#找差异的基因
exp <- geneexpr
gene <- read.csv("../2.Venn/venn_Gene.txt",sep="\t")
gene1 <- gene$Symbol
exp <- exp[gene$Symbol,]
exp <- na.omit(exp)
exp1 <- data.frame(t(exp))

d <- c()

for(i in colnames(exp1)){
  a = median(exp1[c(1:3),i])
  b = median(exp1[-c(1:3),i])
  pa <-  t.test(exp1[c(1:3),i],exp1[-c(1:3),i])
  p = pa$p.value
  c = if_else(p>=0.05,"ns",if_else(a>b,"down","up"))
  d <- c(d,c)
}
d <- as.data.frame(d)
rownames(d) <- colnames(exp1)
write.csv(d,"GSE167199.csv")


#4. BP反向传播####
library(tidyverse)
setwd("D:/work/2023/2023.10/R4_ZZ-0901-9/02_result/04_BP/")
exp <- read.csv("../../01_data/01_GSE136825/GSE136825_TPM.csv",row.names=1,check.names = F)
#exp <- log2(exp+1)
gene <- read.csv("../03_Machine/ROC0.7.csv",header = T)
RF.v <- exp[gene$Symbol,]
RF.v <- as.data.frame(t(RF.v))
RF.v$a <- if_else(RF.v$TFE3>median(RF.v$TFE3),0,1)
RF.v$b <- if_else(RF.v$TP53>median(RF.v$TP53),0,1)
#RF.v$c <- if_else(RF.v$TCF7>median(RF.v$TCF7),0,1)

net <- RF.v[,c(3:4)]
colnames(net) <- colnames(RF.v)[1:2]
#net <- data.frame(t(net))

library(neuralnet)
#install.packages("NeuralNetTools")
library(NeuralNetTools)

group <- read.csv("../../01_data/01_GSE136825/GSE136825_group.csv",row.names=2,check.names = F)
net <- net[rownames(group),]
table(group$group)
group.v <- factor(c(rep("Control",28),rep("Case",42)),levels=c('Control','Case')) 
design.v <- model.matrix(~0+group.v)    #design之前在DEG时就出现了，这里是因为没有保存所以重新加载一遍
net <- cbind(design.v[,1],design.v[,2],net)
colnames(net)[1:2]<- c("Control","CRSwNP")

#构建神经网络
set.seed(1234)
fit=neuralnet(Control+CRSwNP~., net, hidden=5) #设置隐藏节点的数目
fit$result.matrix
fit$weight

pdf(file="fig4-1.neuralnet_BP.pdf", width=9, height=7)
plotnet(fit)
dev.off()

#利用模型预测结果
net.predict=compute(fit, net)$net.result
net.prediction=c("Control", "CRSwNP")[apply(net.predict, 1, which.max)]
predict.table=table(group.v, net.prediction)
predict.table
conAccuracy=predict.table[1,1]/(predict.table[1,1]+predict.table[1,2])
treatAccuracy=predict.table[2,2]/(predict.table[2,1]+predict.table[2,2])
paste0("Control accuracy: ", sprintf("%.3f", conAccuracy))
paste0("CRSwNP accuracy: ", sprintf("%.3f", treatAccuracy))

#输出预测结果
colnames(net.predict)=c("Control", "CRSwNP")
outTab=rbind(id=colnames(net.predict), net.predict)
write.csv(outTab, file="neural.predict.csv", quote=F)


#ROC绘制
library(pROC)                    #引用包
#读取输入文件，并对输入文件整理
rt=outTab[-1,]
y=gsub("(.*)\\_(.*)", "\\2", row.names(rt))
y=c(rep(0,28),rep(1,42))

#绘制ROC曲线
roc1=roc(y, as.numeric(rt[,2]))
ci1=ci.auc(roc1, method="bootstrap")
ciVec=as.numeric(ci1)
pdf(file="fig4-2.ROC.pdf", width=5, height=5)
plot(roc1, print.auc=TRUE, col="red", legacy.axes=T, main="Train group")
text(0.39, 0.43, paste0("95% CI: ",sprintf("%.03f",ciVec[1]),"-",sprintf("%.03f",ciVec[3])), col="red")
dev.off()
save.image("../Rdata/02_04_neuralNet.Rdata")
#5.1 基因相关性分析####
library(psych)
library(corrplot)
setwd("D:/work/2023/2023.10/R4_ZZ-0901-9/02_result/05_Cor/")
exp <- read.csv("../../01_data/01_GSE136825/GSE136825_TPM.csv",row.names=1,check.names = F)
#exp <- log2(exp+1)
gene <- read.csv("../03_Machine/ROC0.7.csv",header = T)
cor_dt <- exp[gene$Symbol,]
cor_dt <- as.data.frame(t(cor_dt))
colnames(cor_dt)
p_point <- ggplot(cor_dt, aes(x = TFE3, y = TP53)) +
  geom_point(colour = "#8491B4FF") +
  #theme(legend.position = 'none')+
  labs(x = "TFE3",y = "TP53")+
  ggpubr::stat_cor(method = "pearson",size=6)+
  theme_bw()+
  theme(axis.title.y=element_text(size = 18),
        axis.title.x=element_text(size = 18),
        axis.text.x=element_text(size = 12),
        axis.text.y=element_text(size = 12))+
  geom_smooth( method = "lm", color = "red",level=0.95)

p_x <- ggplot(cor_dt, aes(x=TFE3))+
  geom_density(fill="#4DBBD5FF",alpha=0.5,size = 0.5)+
  scale_y_continuous(expand = c(0,0))+
  theme_minimal()+
  theme(axis.title = element_blank(),
        axis.text = element_blank(),
        axis.ticks = element_blank(),
        panel.grid.major = element_blank(),
        panel.grid.minor = element_blank())

p_y <- ggplot(cor_dt,aes(x=TP53))+
  geom_density(fill="#91D1C2FF",alpha=0.5,size = 0.5)+
  scale_y_continuous(expand = c(0,0))+
  theme_minimal()+
  theme(axis.title = element_blank(),
        axis.text = element_blank(),
        axis.ticks = element_blank(),
        panel.grid.major = element_blank(),
        panel.grid.minor = element_blank())+
  coord_flip()
p13 <- p_point %>% insert_top(p_x,0.2)%>% insert_right(p_y,0.2)
pdf(file="fig5-1.cor_hub.pdf",width=6,height=5)
print(p13)
dev.off()
#5.2 基因功能相似性####
library(GOSemSim)
library(reshape2)
library(ggplot2)
gene <- read.csv("../03_Machine/ROC0.7.csv",header = T)
lassogene <- gene$Symbol
Gene = clusterProfiler::bitr(lassogene,fromType = "SYMBOL", toType = "ENTREZID", OrgDb = "org.Hs.eg.db")  #将SYMBOL转换为ENTREZID
Gene <- na.omit(Gene)

bp <- godata( 'org.Hs.eg.db', ont= "BP", computeIC = FALSE) 
cc <- godata( 'org.Hs.eg.db', ont= "CC", computeIC = FALSE) 
mf <- godata( 'org.Hs.eg.db', ont= "MF", computeIC = FALSE)

simbp<- mgeneSim(Gene$ENTREZID, semData= bp, measure= "Wang", drop= NULL, combine= "BMA") 
simcc<- mgeneSim(Gene$ENTREZID, semData= cc, measure= "Wang", drop= NULL, combine= "BMA") 
simmf<- mgeneSim(Gene$ENTREZID, semData= mf, measure= "Wang", drop= NULL, combine= "BMA")
fsim<- (simmf * simcc * simbp)^( 1/ 3) #取三者的平均
colnames(fsim) = Gene$SYMBOL
rownames(fsim) = Gene$SYMBOL

#for i in (1:ncol(fsim)){fsim[i,i] <- NA }
dat <- melt(fsim)
write.csv(dat,"gene_function_value.csv",row.names = F,quote = F)
dat <- read.csv("gene_function_value.csv",header = T)
dat <- dat[! is.na(dat$ value),]
dat <- dat[,c( 1, 3)]
head(dat)
#平均值
# dat.mean <- aggregate(value~Var1,dat,mean)
# m <- dat.mean$value
# names(m) <- dat.mean$Var1
# dat$Var1 <- factor(dat$Var1,levels = names(sort(m)))
# str(dat)
#中位值排序
dat.median <- aggregate(value~Var1,dat,median)
m <- dat.median$value
names(m) <- dat.median$Var1
dat$Var1 <- factor(dat$Var1,levels = names(sort(m)))
str(dat)


pdf(file="fig5-2.Gene_function_boxplot.pdf",width=4,height=2.6,onefile=F)
ggplot(dat, aes(x = Var1, y = value, fill = factor(Var1))) + 
  scale_fill_brewer(palette= "Set2") + #配色选择 
  geom_boxplot(alpha=0.7,outlier.shape = NA) + 
  coord_flip() + #坐标轴互换 
  xlab( "") + ylab( "")+
  theme_bw() + 
  theme(
    axis.text.x=element_text(size = 12),#x轴文本字体大小，角度，下移0.5
    axis.text.y=element_text(size = 12),
    legend.position = 'none')+
  guides(fill=guide_legend(title="Gene"))
dev.off()
save.image("../Rdata/02_05_Cor.Rdata")
#6. GSEA####
rm(list = ls()); gc()
#dir.create("D:/work/2023/2023.05/GYQL-0502-5/result/8.GSEA/")
setwd("D:/work/2023/2023.10/R4_ZZ-0901-9/02_result/06_GSEA/")
# if (!dir.exists("10_Hub_GSEA/")) {dir.create("10_Hub_GSEA/")}
# setwd("10_Hub_GSEA/")

library(magrittr)
library(stringr)
library(dplyr)
library(org.Hs.eg.db)
#df.deg <- read.table("../1.DEG/diffSig_FC1_padj0.05.csv", header = T)

df.expr <- read.csv("../../01_data/01_GSE136825/GSE136825_TPM.csv", header = T,row.names = 1)
#df.expr <- df.expr[-1,]
all.gene <- AnnotationDbi::select(org.Hs.eg.db, rownames(df.expr), "ENTREZID", "SYMBOL")
exprSet <- merge(df.expr, all.gene, by.x = "row.names", by.y  = "SYMBOL") %>% 
  dplyr::distinct(ENTREZID, .keep_all = T) %>% na.omit()
rownames(exprSet) <- NULL
exprSet <- exprSet %>% tibble::column_to_rownames(var = "ENTREZID") %>% dplyr::select(-Row.names)


hub_gene <- read.csv("../03_Machine/ROC0.7.csv")
hub_gene <- hub_gene$Symbol
hub_gene = AnnotationDbi::select(org.Hs.eg.db, hub_gene, "ENTREZID", "SYMBOL")
entrez.gene <- hub_gene$ENTREZID
df.gene <- exprSet[entrez.gene, ] %>% as.data.frame()
df.gene2 <- cbind(GeneID = hub_gene$SYMBOL, df.gene)
#write.table(df.gene2, file = "01.hub_gene_expr.xls", sep = "\t", quote = F, col.names = T, row.names = F)


library(org.Hs.eg.db)
library(clusterProfiler)
library(msigdbr)
library(ggrepel)
library(enrichplot)
library(aplot)

gsea.plot = function(res.kegg, top.hall, gene){
  gsdata <- do.call(rbind, lapply(top.hall, enrichplot:::gsInfo, object = res.kegg))
  gsdata$Description = factor(gsdata$Description, levels = top.hall)
  p1 = ggplot(gsdata, aes_(x = ~x)) + xlab(NULL) + theme_classic(14) + 
    theme(panel.grid.major = element_line(colour = "grey92"), 
          panel.grid.minor = element_line(colour = "grey92"), 
          panel.grid.major.y = element_blank(), panel.grid.minor.y = element_blank()) + 
    scale_x_continuous(expand = c(0, 0)) +
    scale_color_brewer(palette = "Set1") +
    ggtitle(gene) +
    geom_hline(yintercept = 0, color = "black", size = 0.8) +
    geom_line(aes_(y = ~runningScore, color = ~Description), size = 1) +
    theme(legend.position = "right", legend.title = element_blank(), legend.background = element_rect(fill = "transparent")) +
    ylab("Running Enrichment Score") + 
    theme(axis.text.x = element_blank(), 
          axis.ticks.x = element_blank(), 
          axis.line.x = element_blank(),
          text = element_text(face = "bold", family = "Times"))
  i = 0
  for (term in unique(gsdata$Description)) {
    idx <- which(gsdata$ymin != 0 & gsdata$Description == term)
    gsdata[idx, "ymin"] <- i
    gsdata[idx, "ymax"] <- i + 1
    i <- i + 1 }
  p2 = ggplot(gsdata, aes_(x = ~x)) + geom_linerange(aes_(ymin = ~ymin, ymax = ~ymax, color = ~Description)) + xlab(NULL) + ylab(NULL) + 
    theme_classic(14) + theme(legend.position = "none", 
                              axis.ticks = element_blank(), 
                              axis.text = element_blank(), 
                              axis.line.x = element_blank(),
                              text = element_text(face = "bold", family = "Times")) + 
    scale_x_continuous(expand = c(0,0)) + 
    scale_y_continuous(expand = c(0,0)) + 
    scale_color_brewer(palette = "Set1")
  p = aplot::insert_bottom(p1, p2, height = 0.15)
  return(p)
}

df.m = msigdbr()
df.kegg = subset(df.m, gs_subcat == "CP:KEGG")[c(3,5)]
df.exp <- exprSet %>% t %>% as.data.frame()

if (!dir.exists("02.GSEA")) {dir.create("02.GSEA")}
if (!dir.exists("03.GSEA_Res")) {dir.create("03.GSEA_Res")}
lapply(1:nrow(hub_gene), function(i){
  hub = rownames(df.gene2)[i] %>% as.character()
  hub.exp = df.exp[[hub]]
  hub.cor = cor(df.exp, hub.exp, method = "spearman") %>% as.data.frame %>% na.omit
  hub.coreff = hub.cor[[1]]
  names(hub.coreff) = rownames(hub.cor)
  hub.coreff = hub.coreff[order(hub.coreff, decreasing = T)]
  res.kegg = GSEA(hub.coreff, TERM2GENE = df.kegg, pvalueCutoff = 0.05, seed = 1, pAdjustMethod = "BH", eps = 0)
  print(nrow(res.kegg))
  write.csv(res.kegg, file = paste0("03.GSEA_Res/0", i, ".", hub_gene$SYMBOL[which(hub_gene$ENTREZID==hub)], ".csv"),
              row.names = F, quote = F)
  top.kegg = res.kegg@result
  top.kegg = top.kegg[order(top.kegg$p.adjust, decreasing = F),]$Description[1:5]
  p = gsea.plot(res.kegg, top.kegg, hub_gene$SYMBOL[which(hub_gene$ENTREZID==hub)])
  fn1 = paste0("02.GSEA/", sprintf("%02d",i), ".", hub_gene$SYMBOL[which(hub_gene$ENTREZID==hub)], ".png")
  fn2 = paste0("02.GSEA/", sprintf("%02d",i), ".", hub_gene$SYMBOL[which(hub_gene$ENTREZID==hub)], ".pdf")
  ggsave(fn1, p, width = 12, height = 6, units = "in", limitsize = 300)
  ggsave(fn2, p, width = 12, height = 6, units = "in", limitsize = 300)
  return(0)
})


# #KEGG+GO
# 
# for (GS in c("GO:CC","GO:MF")) {  #c("CP:KEGG","GO:BP","GO:CC","GO:MF")
#   df.m = msigdbr()
#   c = substr(GS,1,2);d = substr(GS,4,5)
#   df.kegg = subset(df.m, gs_subcat == GS)[c(3,5)];n <- paste0(c,"_",d)
#   df.exp <- exprSet %>% t %>% as.data.frame()
#   lapply(1:nrow(hub_gene), function(i){
#     hub = rownames(df.gene2)[i] %>% as.character()
#     hub.exp = df.exp[[hub]]
#     hub.cor = cor(df.exp, hub.exp, method = "spearman") %>% as.data.frame %>% na.omit
#     hub.coreff = hub.cor[[1]]
#     names(hub.coreff) = rownames(hub.cor)
#     hub.coreff = hub.coreff[order(hub.coreff, decreasing = T)]
#     res.kegg = GSEA(hub.coreff, TERM2GENE = df.kegg, pvalueCutoff = 0.05, seed = 1, pAdjustMethod = "none", eps = 0)
#     write.csv(res.kegg, file = paste0("03.GSEA_Res/0", i, ".", hub_gene$SYMBOL[which(hub_gene$ENTREZID==hub)],"_",n,".csv"),
#               row.names = F, quote = F)
#     print(n)
#     print(hub_gene$SYMBOL[which(hub_gene$ENTREZID==hub)])
#     print(nrow(res.kegg))
#     top.kegg = res.kegg@result
#     top.kegg = top.kegg[order(top.kegg$p.adjust, decreasing = F),]$Description[1:5]
#     p = gsea.plot(res.kegg, top.kegg, hub_gene$SYMBOL[which(hub_gene$ENTREZID==hub)])
#     fn1 = paste0("02.GSEA/", sprintf("%02d",i), ".", hub_gene$SYMBOL[which(hub_gene$ENTREZID==hub)],"_",n,".png")
#     fn2 = paste0("02.GSEA/", sprintf("%02d",i), ".", hub_gene$SYMBOL[which(hub_gene$ENTREZID==hub)],"_",n,".pdf")
#     ggsave(fn1, p, width = 12, height = 6, units = "in", limitsize = 300)
#     ggsave(fn2, p, width = 12, height = 6, units = "in", limitsize = 300)
#     return(0)
#   })
# }
#7. Immune####
setwd("D:/work/2023/2023.10/R4_ZZ-0901-9/02_result/07_Immune/")
library(RColorBrewer)
library(radiant.data)
library(aplot)
library(cowplot)
library(pheatmap)
library(ggpubr)
library(GSEABase)
library(GSVA)
library(devtools)
library(ggcor)
library(dplyr)
data <- read.csv("../../01_data/01_GSE136825/GSE136825_TPM.csv",row.names=1,header=T,check.names = F)
Group <- read.csv("../../01_data/01_GSE136825/GSE136825_group.csv",row.names = 2,header = T) %>% dplyr::select(group)
data <- data[,rownames(Group)]
gmtFile="D:/work/Files/Tools/Immune/mmc3.gmt"
geneSet=getGmt(gmtFile,
               geneIdType=SymbolIdentifier())
ssgseaScore=gsva(as.matrix(data), geneSet, method='ssgsea', kcdf='Gaussian', abs.ranking=TRUE)

range(ssgseaScore)
ssgseaOut <- as.data.frame(t(ssgseaScore))
ssgseaOut <- merge(Group,ssgseaOut,by="row.names")

row.names(ssgseaOut) <- ssgseaOut[,1]
ssgseaOut <- ssgseaOut[,-1]
ssgseaOut <- ssgseaOut[rownames(Group),]
write.csv(ssgseaOut,"ssgsea_result.csv",row.names = T,quote = F)
#ssgseaOut <- read.csv("ssgsea_result.csv",row.names = 1,check.names = F)
re1 <- ssgseaOut
colnames(re1)[1] <- "group"
table(re1$group)
re1$group <- factor(re1$group,levels = c("Control","CRSwNP"))

table(re1$group) 
re2 = re1[,-1]  #分组信息
mypalette <- colorRampPalette(brewer.pal(8,"Set3"))
dat_cell <- re2 %>% as.data.frame() %>%rownames_to_column("Sample") %>%gather(key = Cell_type,value = Proportion,-Sample)
#提取数据
dat_group = gather(re1,Cell_type,Proportion,-group )
#合并分组
dat = cbind(dat_cell,dat_group$group)
colnames(dat)[4] <- "group"
##柱状图
table(dat$group)
dat$group <- factor(dat$group,levels = c("Control","CRSwNP"))
p1 <- ggplot(dat,aes(Sample,Proportion,fill = Cell_type)) +
  geom_bar(stat = "identity") +
  labs(fill = "Cell Type",x = "",y = "ssGSEA") +
  theme_bw() +
  theme(axis.text.x = element_blank(),
        axis.ticks.x = element_blank(),
        legend.key.size = unit(10, "pt"), #调整图例大小
        legend.position = "right") +
  guides(fill = guide_legend( ncol = 1, byrow = TRUE))+ #图例从多列列成一列
  scale_x_discrete(limits=rownames(re1))+ #对x轴按照之前样品的顺序排序
  scale_y_continuous(expand = c(0.01,0)) +
  scale_fill_manual(values = mypalette(28))

#画分组bar
Var1 = re1$group #high risk & low risk的数量
Var2=c(1:length(row.names(re1))) #high risk & low risk长度，从1开始
annotation_col<- data.frame(Var1 = re1$group,
                            Var2=c(1:length(row.names(re1))),
                            value=1)
annotation_col$Var1 <- factor(annotation_col$Var1,levels = c("Control","CRSwNP"))
p2 <- ggplot(dat, aes(Var2, Var1),size=0.5)+
  geom_raster(aes(Var2,value,fill = Var1), data= annotation_col)+ 
  labs(x = "", y = "",fill="group")+
  theme_void()+
  theme(legend.position = "right",legend.text=element_text(size=8),
        legend.title = element_text(size=10))+
  scale_x_discrete(name="")+
  scale_fill_manual(labels=c("Control","CRSwNP"),
                    values =c("#91D1C2FF","#FF7F00"))+
  theme(plot.margin = margin(0, 0, 0, 0, "cm"))

#拼图
pdf('fig7-1A.Immune_Cell_rate.pdf',height = 8,width = 10)
plot_grid(p2,p1,
          rel_heights = c(0.06,1), #相对于p1的0.03/1
          label_x=0,
          label_y=1,
          align = 'v',ncol = 1,greedy = F)
dev.off()


#免疫细胞的差异
library(ggpubr)
library(ggplot2)
dat$group <- factor(dat$group,levels = c("Control","CRSwNP"))
table(re1$group)
# Controlnumber <- 483
# Casenumber <- 373
# d <- c()
# e <- c()
# for(i in colnames(re2)){
#   a = median(re2[c(1:Controlnumber),i])
#   b = median(re2[-c(1:Controlnumber),i])
#   pa <-  wilcox.test(re2[c(1:Controlnumber),i],re2[-c(1:Controlnumber),i])
#   p = pa$p.value
#   c = if_else(p>0.05,"black",if_else(a>b,"#377EB8","#DC0000FF"))
#   d <- c(d,c)
# }
d <- c()
e <- c()
for(i in colnames(re1)[-1]){
  a = median(re1[,i][which(re1$group %in% "Control")])
  b = median(re1[,i][which(re1$group %in% "CRSwNP")])
  pa <-  wilcox.test(re1[,i][which(re1$group %in% "Control")],re1[,i][which(re1$group %in% "CRSwNP")])
  p = pa$p.value
  c = if_else(p>0.05,"black",if_else(a>b,"#377EB8","#DC0000FF"))
  d <- c(d,c)
}
e <- c(d,d)

pdf('fig7-1B.Immune_Box.pdf',width=12,height = 6)
ggplot(dat,aes(x=Cell_type,y=Proportion),palette = "jco", add = "jitter")+
  #geom_boxplot(aes(fill=group),position=position_dodge(0.1),width=0.2,size=0.1,linetype="solid",col=e)+
  geom_boxplot(aes(fill=group),position=position_dodge(0.5),width=0.4)+
  labs(x = "", y = "ssGSEA Score")+
  scale_fill_manual(values = c("#91D1C2FF","#FF7F00")) +
  scale_x_discrete(limits=colnames(re2))+ #对x轴按照顺序排序
  theme(#plot.margin=unit(rep(0.5,4), 'lines'),
    panel.background=element_rect(fill='transparent',color='black'),
    panel.border=element_rect(fill='transparent', color='transparent'),
    panel.grid=element_blank(),#去网格线
    axis.line = element_line(colour = "black"),
    #axis.title.x = element_blank(),#去x轴标签
    axis.title.y=element_text(face = "bold",size = 18),#y轴标签加粗及字体大小
    axis.title.x=element_text(face = "bold",size = 18),#X轴标签加粗及字体大小     
    axis.text.y = element_text(size = 14),#y坐标轴刻度标签加粗
    axis.text.x = element_text(size = 14, vjust = 1, hjust = 1, angle = 45,color = d),#x坐标轴刻度标签加粗 
    axis.ticks = element_line(color='black'),
    # axis.ticks.margin = unit(0.8,"lines"),
    legend.title=element_blank(),
    legend.position="top",
    #legend.position=c(0.93, 0.8),#图例在绘图区域的位置
    legend.direction = "horizontal",
    legend.text = element_text(face = "bold",size = 14,margin = margin(r=8)))+
  #guides(fill = guide_legend( ncol = 1, byrow = TRUE))+ #图例分2列
  stat_compare_means(aes(group = group),label = "p.signif",method="wilcox.test")
dev.off()

# #免疫细胞相关性热图
# library(psych)
# library(ggcor)
# cor_hub_imm <- corr.test(re2,method = "spearman",adjust="BH")
# cmt_imm <- cor_hub_imm$r # max:FUNDC1,TOMM20
# pmt_imm <- cor_hub_imm$p
# write.csv(cmt_imm, file = "ImmuneCell_All_cor.csv")
# write.csv(pmt_imm, file = "ImmuneCell_All_pvalue.csv")
# 
# pdf(file = "fig10-2.ImmuneCell_cor.pdf",height=8,width=9,onefile=FALSE)
# quickcor(re2,type = "lower",method="spearman",cor.test = T)+  #type = "lower"下半图显示
#   geom_circle2()+ 
#   #geom_star(n = 3)+
#   theme(text = element_text(size = 13),
#         axis.text.x = element_text(size = 12),
#         axis.text.y = element_text(size = 12),
#         #legend.position=c(0.9,0.9),
#         legend.position="right",
#         legend.text=element_text(size = 13))+
#   scale_fill_gradient2(low = "#4169E1", high = "#FF7F00")+ 
#   geom_mark(r = NA,size = 1.2) + #框内显著性
#   #geom_cross()+ 
#   scale_size_manual(values = c(2, 0.5, 2)) +
#   scale_colour_manual(values = c("#FF9933", "#0066CC", "#999999"))
# dev.off()

#生物标志物与免疫细胞
#hub表达量
geneexpr <- read.csv("../../01_data/01_GSE136825/GSE136825_TPM.csv",row.names = 1,header=T,check.names = FALSE)
#group <- read.csv("../../data/1.GSE21942/GSE21942_all_group.txt",sep="\t",row.names = 1,header=T,check.names = FALSE)
geneexpr <- geneexpr[,rownames(re1)]
hubgene <- read.csv("../03_Machine/ROC0.7.csv",header=T,check.names = FALSE)
hub_expr <- geneexpr[rownames(geneexpr)%in%hubgene$Symbol,]
hub_expr <- data.frame(t(hub_expr))
hub_expr <- hub_expr[rownames(re2),]
#相关性计算
#生物标志物与差异免疫细胞
library(psych)
library(ggcor)
#library(ggcorrplot)
cor_hub_imm <- corr.test(hub_expr,re2,method = "spearman",adjust="BH")
cmt_imm <- cor_hub_imm$r # max:FUNDC1,TOMM20
pmt_imm <- cor_hub_imm$p
write.csv(cmt_imm, file = "hub_ImmuneCell_cor.csv")
write.csv(pmt_imm, file = "hub_ImmuneCell_pvalue.csv")

pdf(file = "fig10-3.hub_ImmuneCell_cor.pdf",height=5,width=12,onefile=FALSE)

quickcor(hub_expr,re2,method="spearman",cor.test = T)+ 
  #geom_circle2()+ 
  geom_star(n = 5)+
  theme(text = element_text(size = 13),
        axis.text.x = element_text(size = 12),
        axis.text.y = element_text(size = 12),
        #legend.position=c(0.9,0.9),
        legend.position="right",
        legend.text=element_text(size = 13))+
  scale_fill_gradient2(low = "#4169E1", high = "#FF7F00")+ 
  geom_mark(r = NA,size = 2.8) + #框内显著性
  #geom_cross()+ 
  scale_size_manual(values = c(2, 0.5, 2)) +
  scale_colour_manual(values = c("#FF9933", "#0066CC", "#999999"))
dev.off()


#hub基因与差异免疫细胞
#差异免疫细胞
d1 <- data.frame(d)
rownames(d1) <- colnames(re1)[-1]
d1 <- subset(d1,d!="black")
re3 <- re2[,rownames(d1)]
colnames(re3)

#hub表达量
geneexpr <- read.csv("../../01_data/01_GSE136825/GSE136825_TPM.csv",row.names = 1,header=T,check.names = FALSE)
#group <- read.csv("../../data/1.GSE21942/GSE21942_all_group.txt",sep="\t",row.names = 1,header=T,check.names = FALSE)
geneexpr <- geneexpr[,rownames(re1)]
hubgene <- read.csv("../03_Machine/ROC0.7.csv",header=T,check.names = FALSE)
hub_expr <- geneexpr[rownames(geneexpr)%in%hubgene$Symbol,]
hub_expr <- data.frame(t(hub_expr))
hub_expr <- hub_expr[rownames(re3),]
#相关性计算
#生物标志物与差异免疫细胞
library(psych)
library(ggcor)
#library(ggcorrplot)
cor_hub_imm <- corr.test(hub_expr,re3,method = "spearman",adjust="BH")
cmt_imm <- cor_hub_imm$r # max:FUNDC1,TOMM20
pmt_imm <- cor_hub_imm$p
write.csv(cmt_imm, file = "hub_DEImmuneCell_cor.csv")
write.csv(pmt_imm, file = "hub_DEImmuneCell_pvalue.csv")

pdf(file = "fig7-2.hub_DEImmuneCell_cor.pdf",height=4,width=12,onefile=FALSE)

quickcor(hub_expr,re3,method="spearman",cor.test = T)+ 
  #geom_circle2()+ 
  geom_star(n = 5)+
  theme(text = element_text(size = 13),
        axis.text.x = element_text(size = 12),
        axis.text.y = element_text(size = 12),
        #legend.position=c(0.9,0.9),
        legend.position="right",
        legend.text=element_text(size = 13))+
  scale_fill_gradient2(low = "#4169E1", high = "#FF7F00")+ 
  geom_mark(r = NA,size = 2.8) + #框内显著性
  #geom_cross()+ 
  scale_size_manual(values = c(2, 0.5, 2)) +
  scale_colour_manual(values = c("#FF9933", "#0066CC", "#999999"))
dev.off()


#单个基因棒棒糖图
#hub表达量
geneexpr <- read.csv("../../01_data/01_GSE136825/GSE136825_TPM.csv",row.names = 1,header=T,check.names = FALSE)
#group <- read.csv("../../data/1.GSE21942/GSE21942_all_group.txt",sep="\t",row.names = 1,header=T,check.names = FALSE)
geneexpr <- geneexpr[,rownames(re1)]
hubgene <- read.csv("../03_Machine/ROC0.7.csv",header=T,check.names = FALSE)
hub_expr <- geneexpr[rownames(geneexpr)%in%hubgene$Symbol,]
hub_expr <- data.frame(t(hub_expr))
hub_expr <- hub_expr[rownames(re3),]

for (i in c(1:ncol(hub_expr))) {
  gene <- colnames(hub_expr)[i]
  m1 <- hub_expr[,i,drop=F];m2 <- re3
  cor_hub_imm <- corr.test(m1,m2,method = "spearman",adjust="BH")
  aa <- data.frame(t(cor_hub_imm$r),t(cor_hub_imm$p))
  colnames(aa) <- c("r","p.value")
  aa$Immune_Cell <- rownames(aa)
  aa$Sign <- if_else(aa$r>0,"Positive","Negative")
  aa <- aa%>%dplyr::select(Immune_Cell,r,`p.value`,Sign)  #第一列为表型，第二列为模块，第三列委相关性值，第四列为P值
  aa <- aa%>%
    mutate(
      Cor = cut(abs(r), breaks = c(-Inf,0.1,0.2, 0.3, Inf),
                labels = c("0-0.1", "0.1-0.2","0.2-0.3","> 0.3")),
      
      Pvalue = cut(p.value, breaks = c(-Inf, 0.01, 0.05, Inf),
                   labels = c("< 0.01", "0.01 - 0.05", "ns")))
  aa <- na.omit(aa)
  write.csv(aa,file=paste0(gene,"_DEImmune_cor.csv"),quote=F,row.names = T)
  aa$Sign <- factor(aa$Sign,levels = c("Positive","Negative")) #定义因子
  #相关性棒棒糖图
  
  p <- ggdotchart(aa, x = "Immune_Cell", y = "r",
                  color = "Pvalue",
                  dot.size="Cor",
                  palette = c("#00A087FF","#4DBBD5FF", "#999999"),
                  add = "segments",
                  #sorting = "descending",
                  #group ="group",
                  #label = "Count",
                  xlab = "",
                  ylab = "Correlation",
                  x.text.col=TRUE,
  )+
    scale_x_discrete(limits=aa$Immune_Cell)+ #对x轴按照之前样品的顺序排序
    geom_hline(yintercept = 0, color = "gray") +
    labs(title = gene)+
    theme(axis.text.x=element_text(size = 10,color = "black",angle = 45,vjust = 1,hjust = 1),
          legend.position = "right",
          plot.margin = unit(c(1, 1, 1, 1), "cm"))
  pdf(file=paste0("fig7-2.",gene,"_DEImmune_cor.pdf"),width=12,height=5)
  print(p)
  dev.off()
}
save.image("../Rdata/02_07_Immune.Rdata")
load("../Rdata/02_07_Immune.Rdata")
#8. Pathway####
setwd("D:/work/2023/2023.10/R4_ZZ-0901-9/02_result/08_Pathway/")
library(org.Hs.eg.db)
library(clusterProfiler)
library(pathview)
library(enrichplot)
library(dplyr)
library(DOSE)
library(stringr)
library(tidyr)
library(tidyverse)
rm(list = ls())
##读取数据并处理
inter_Gene  <-  read.csv("../03_Machine/ROC0.7.csv",check.names = F)  #差异基因信息
#inter_Gene  <-  inter_Gene[!duplicated(inter_Gene$SYMBOL),]
inter_gene <- inter_Gene$Symbol
Gene = clusterProfiler::bitr(inter_gene,fromType = "SYMBOL", toType = "ENTREZID", OrgDb = "org.Hs.eg.db")  #将SYMBOL转换为ENTREZID
Gene <- na.omit(Gene)  #去除未能成功转换的
##KEGG富集分析
R.utils::setOption("clusterProfiler.download.method", "auto") 
kegg <- enrichKEGG(gene=Gene$ENTREZID, 
                   organism = 'hsa',
                   keyType = 'kegg',
                   pvalueCutoff =0.05, 
                   qvalueCutoff=0.2,
                   pAdjustMethod = 'none'
)
kegg <- setReadable(kegg, 'org.Hs.eg.db', 'ENTREZID')
kegg1 <- as.data.frame(kegg)
kegg2 <- subset(kegg1,Count==2) #12条通路
write.csv(kegg2,"KEGG_hub_enrich.csv",row.names =F)


#9. Disease####
library(tidyverse)
library(data.table)
setwd("D:/work/2023/2023.10/R4_ZZ-0901-9/02_result/09_Disease/")
TFE3 <- fread("CTD_TFE3_diseases.csv")
TFE3 <- TFE3[order(TFE3$`Inference Score`,decreasing = T),]
TFE3 <- TFE3[c(1:5),]
colnames(TFE3)
p <- ggplot(TFE3,aes(x=`Inference Score`,y=`Disease Name`))+
  geom_bar(stat = "identity", fill = "#F39B7FFF", color = "black",width = 0.5)+
  labs(title="TFE3")+
  theme_bw()+
  scale_y_discrete(limits=TFE3$`Disease Name`)+
  theme(#plot.margin=unit(rep(3,4),'lines'), #画布边界
    legend.position = 'top',#图例在上'top','bottom','right','left'
    text = element_text(size = 20), #文本字体
    axis.line = element_line(color = "black"),
    axis.title = element_text(face="bold",size = 14), #xy轴标题
    axis.text.x=element_text(size = 12),#x轴文本字体大小，角度，下移0.5
    axis.text.y=element_text(size = 12),
    panel.border = element_blank(),
    panel.background = element_blank(),
    panel.grid.major =element_blank(),
    panel.grid.minor = element_blank(),
    plot.title=element_text(size = 14,hjust=0.5))

pdf(file="fig9-1.TFE3_CTD.pdf",width = 8,height = 4.5)
print(p)
dev.off()


TP53 <- fread("CTD_TP53_diseases.csv")
TP53 <- TP53[order(TP53$`Inference Score`,decreasing = T),]
TP53 <- TP53[c(1:5),]
colnames(TP53)
p <- ggplot(TP53,aes(x=`Inference Score`,y=`Disease Name`))+
  geom_bar(stat = "identity", fill = "#F39B7FFF", color = "black",width = 0.5)+
  labs(title="TP53")+
  theme_bw()+
  scale_y_discrete(limits=TP53$`Disease Name`)+
  theme(#plot.margin=unit(rep(3,4),'lines'), #画布边界
    legend.position = 'top',#图例在上'top','bottom','right','left'
    text = element_text(size = 20), #文本字体
    axis.line = element_line(color = "black"),
    axis.title = element_text(face="bold",size = 14), #xy轴标题
    axis.text.x=element_text(size = 12),#x轴文本字体大小，角度，下移0.5
    axis.text.y=element_text(size = 12),
    panel.border = element_blank(),
    panel.background = element_blank(),
    panel.grid.major =element_blank(),
    panel.grid.minor = element_blank(),
    plot.title=element_text(size = 14,hjust=0.5))

pdf(file="fig9-2.TP53_CTD.pdf",width = 8,height = 4.5)
print(p)
dev.off()
#10. CTD####
library(xlsx)
setwd("D:/work/2023/2023.10/R4_ZZ-0901-9/02_result/10_Drug/")
TP53 <- read.csv("CTD_TP53.csv")
table(TP53$Gene.Symbol);table(TP53$Interaction.Actions)
#TP53 <- subset(TP53,TP53$Interaction.Actions!="affects^cotreatment|decreases^expression|increases^abundance"&TP53$Interaction.Actions!="affects^binding|increases^reaction")
TP53$Interaction.Actions <- gsub("[^[:alnum:]///' ]","_",TP53$Interaction.Actions)
#TP53$Interaction.Actions <- str_replace_all(TP53$Interaction.Actions, "[^]", "_")
table(TP53$Gene.Symbol);table(TP53$Interaction.Actions)
TP53 <- TP53[grep("decreases_expression",TP53$Interaction.Actions),]
colnames(TP53)
TP53 <- subset(TP53,Reference.Count>1)
#TP53 <- TP53%>%filter(grepl("increases^expression",TP53$Interaction.Actions))
length(table(TP53$Chemical.Name)) #25
nrow(TP53) #24

TFE3 <- read.csv("CTD_TFE3.csv")
table(TFE3$Gene.Symbol);table(TFE3$Interaction.Actions)
TFE3$Interaction.Actions <- gsub("[^[:alnum:]///' ]","_",TFE3$Interaction.Actions)
table(TFE3$Gene.Symbol);table(TFE3$Interaction.Actions)
TFE3 <- TFE3[grep("decreases_expression",TFE3$Interaction.Actions),]
#TFE3 <- subset(TFE3,TFE3$Interaction.Actions!="affects^cotreatment|decreases^expression|increases^abundance")
TFE3 <- TFE3[!duplicated(TFE3$Chemical.Name),]
length(table(TFE3$Chemical.Name)) #20
nrow(TFE3) #23

drug <- intersect(TFE3$Chemical.Name,TP53$Chemical.Name)

# 
# MRPS9 <- read.csv("CTD_MRPS9.csv")
# table(MRPS9$Gene.Symbol);table(MRPS9$Interaction.Actions)
# MRPS9$Interaction.Actions <- gsub("[^[:alnum:]///' ]","_",MRPS9$Interaction.Actions)
# table(MRPS9$Gene.Symbol);table(MRPS9$Interaction.Actions)
# MRPS9 <- MRPS9[grep("increases_expression",MRPS9$Interaction.Actions),]
# #MRPS9 <- subset(MRPS9,MRPS9$Interaction.Actions!="affects^cotreatment|decreases^expression|increases^abundance")
# MRPS9 <- MRPS9[!duplicated(MRPS9$Chemical.Name),]
# length(table(MRPS9$Chemical.Name)) #22
# nrow(MRPS9) #22

CTD <- rbind(TFE3,TP53)
table(CTD$Gene.Symbol)
# TFE3 TP53 
# 20   25
length(table(CTD$Chemical.Name)) #43
nrow(CTD) #45
write.xlsx(CTD, file ="CTD_result.xlsx", row.names = FALSE, sheetName = "Sheet1")
#10. Drug####
Drug <- read.table("coremine_medical_associations_2023-10-26_17-47-18.txt",sep="\t",header=T)
colnames(Drug)
Drug1 <- subset(Drug,Significance<0.05)

#cation####
citation("DESeq2")
citation("circlize")
citation("ggplot2")
citation("ggvenn")
citation("clusterProfiler")
citation("treemap")
citation("glmnet")
citation("Boruta")
citation("eulerr")
citation("pROC")
citation("neuralnet")
citation("psych")
citation("GOSemSim")
citation("GSVA")
