# Supplementary material for: TFE3 and TP53 were novel diagnostic biomarkers related to mitochondrial autophagy in chronic rhinosinusitis with nasal polyps
Source: Front Genet. 2024 Oct 8;15:1423778. doi: 10.3389/fgene.2024.1423778 (PMC11493635; doi:10.3389/fgene.2024.1423778)
Supplement: Supplementary file 4 [file Table1.XLSX]

## Sheet: Table S1
Table S1 The mitophagy-related genes.
Symbol
ATG12
ATG5
CSNK2A1
CSNK2A2
CSNK2B
FUNDC1
MAP1LC3A
MAP1LC3B
MFN1
MFN2
MTERF3
PGAM5
PINK1
PRKN
RPS27A
SQSTM1
SRC
TOMM20
TOMM22
TOMM40
TOMM5
TOMM6
TOMM7
TOMM70
UBA52
UBB
UBC
ULK1
VDAC1
OPTN
CALCOCO2
CITED2
GABARAP
GABARAPL2
E2F1
RRAS2
MRAS
FOXO3
GABARAPL1
BCL2L13
CSNK2A3
ATG9B
TBK1
HIF1A
HRAS
RAB7B
JUN
KRAS
NBR1
MITF
MAP1LC3C
BECN2
ATF4
NRAS
FIS1
RHOT1
AMBRA1
MAPK8
MAPK9
MAPK10
RELA
BCL2L1
RRAS
MAP1LC3B2
TBC1D15
BNIP3
BNIP3L
SP1
TFE3
TP53
RAB7A
ATG9A
TFEB
TBC1D17
USP30
BECN1
TAX1BP1
RHOT2
USP8
EIF2AK3
USP15

## Sheet: Table S2
Table S2 The primer sequences of biomarkers.
Primer Name	Sequence (5'-3')
TFE3-F	CCTTCTTCCTTGAGGGGCAG
TFE3-R	GAACTGGGTGGGGAACAGAG
TP53-F	GAACAAGTTGGCCTGCACTG
TP53-R	GAAGTGGGCCCCTACCTAGA
GAPDH-F	CGAAGGTGGAGTCAACGGATTT
GAPDH-R	ATGGGTGGAATCATATTGGAAC

## Sheet: Table S3
Table S3 The GO items of candidate genes.
ONTOLOGY	ID	Description	GeneRatio	BgRatio	pvalue	p.adjust	qvalue	geneID	Count
BP	GO:0000422	autophagy of mitochondrion	4/8	88/18800	3.09246e-08	3.09246e-08	5.63153e-06	BNIP3/GABARAPL1/PRKN/TP53	4
BP	GO:0061726	mitochondrion disassembly	4/8	88/18800	3.09246e-08	3.09246e-08	5.63153e-06	BNIP3/GABARAPL1/PRKN/TP53	4
BP	GO:0097193	intrinsic apoptotic signaling pathway	5/8	295/18800	4.95549e-08	4.95549e-08	6.01614e-06	BNIP3/EIF2AK3/HRAS/PRKN/TP53	5
BP	GO:1903008	organelle disassembly	4/8	121/18800	1.12029e-07	1.12029e-07	1.02005e-05	BNIP3/GABARAPL1/PRKN/TP53	4
BP	GO:1903146	regulation of autophagy of mitochondrion	3/8	36/18800	3.58734e-07	3.58734e-07	2.61309e-05	BNIP3/PRKN/TP53	3
BP	GO:0090199	regulation of release of cytochrome c from mitochondria	3/8	46/18800	7.61165e-07	7.61165e-07	4.22952e-05	BNIP3/PRKN/TP53	3
BP	GO:2000378	negative regulation of reactive oxygen species metabolic process	3/8	47/18800	8.129e-07	8.129e-07	4.22952e-05	BNIP3/PRKN/TP53	3
BP	GO:0010823	negative regulation of mitochondrion organization	3/8	51/18800	1.04318e-06	1.04318e-06	4.7492e-05	BNIP3/PRKN/TP53	3
BP	GO:0001836	release of cytochrome c from mitochondria	3/8	56/18800	1.38718e-06	1.38718e-06	5.61361e-05	BNIP3/PRKN/TP53	3
BP	GO:0051402	neuron apoptotic process	4/8	241/18800	1.77095e-06	1.77095e-06	6.44998e-05	BNIP3/HRAS/PRKN/TP53	4
BP	GO:0070059	intrinsic apoptotic signaling pathway in response to endoplasmic reticulum stress	3/8	63/18800	1.98446e-06	1.98446e-06	6.57056e-05	EIF2AK3/PRKN/TP53	3
BP	GO:0010822	positive regulation of mitochondrion organization	3/8	75/18800	3.36631e-06	3.36631e-06	0.000102171	BNIP3/PRKN/TP53	3
BP	GO:0016236	macroautophagy	4/8	306/18800	4.576e-06	4.576e-06	0.000123742	BNIP3/GABARAPL1/PRKN/TP53	4
BP	GO:0071496	cellular response to external stimulus	4/8	309/18800	4.75656e-06	4.75656e-06	0.000123742	BNIP3/EIF2AK3/GABARAPL1/TP53	4
BP	GO:0062197	cellular response to chemical stress	4/8	332/18800	6.32235e-06	6.32235e-06	0.000153511	BNIP3/EIF2AK3/PRKN/TP53	4
BP	GO:0070997	neuron death	4/8	353/18800	8.05977e-06	8.05977e-06	0.000183466	BNIP3/HRAS/PRKN/TP53	4
BP	GO:0008637	apoptotic mitochondrial changes	3/8	107/18800	9.8319e-06	9.8319e-06	0.000200039	BNIP3/PRKN/TP53	3
BP	GO:0006983	ER overload response	2/8	12/18800	1.04355e-05	1.04355e-05	0.000200039	EIF2AK3/TP53	2
BP	GO:0010635	regulation of mitochondrial fusion	2/8	12/18800	1.04355e-05	1.04355e-05	0.000200039	BNIP3/PRKN	2
BP	GO:0071287	cellular response to manganese ion	2/8	13/18800	1.23303e-05	1.23303e-05	0.000213849	EIF2AK3/PRKN	2
BP	GO:1903599	positive regulation of autophagy of mitochondrion	2/8	13/18800	1.23303e-05	1.23303e-05	0.000213849	BNIP3/PRKN	2
BP	GO:0031667	response to nutrient levels	4/8	446/18800	2.0283e-05	2.0283e-05	0.000325979	BNIP3/EIF2AK3/GABARAPL1/TP53	4
BP	GO:0010663	positive regulation of striated muscle cell apoptotic process	2/8	17/18800	2.14807e-05	2.14807e-05	0.000325979	BNIP3/TP53	2
BP	GO:0010666	positive regulation of cardiac muscle cell apoptotic process	2/8	17/18800	2.14807e-05	2.14807e-05	0.000325979	BNIP3/TP53	2
BP	GO:0022411	cellular component disassembly	4/8	460/18800	2.29061e-05	2.29061e-05	0.000333705	BNIP3/GABARAPL1/PRKN/TP53	4
BP	GO:0010940	positive regulation of necrotic cell death	2/8	18/18800	2.41606e-05	2.41606e-05	0.000337297	BNIP3/TP53	2
BP	GO:2000377	regulation of reactive oxygen species metabolic process	3/8	147/18800	2.5487e-05	2.5487e-05	0.000337297	BNIP3/PRKN/TP53	3
BP	GO:0010821	regulation of mitochondrion organization	3/8	148/18800	2.60091e-05	2.60091e-05	0.000337297	BNIP3/PRKN/TP53	3
BP	GO:0009991	response to extracellular stimulus	4/8	479/18800	2.6857e-05	2.6857e-05	0.000337297	BNIP3/EIF2AK3/GABARAPL1/TP53	4
BP	GO:0010638	positive regulation of organelle organization	4/8	487/18800	2.86628e-05	2.86628e-05	0.000347977	BNIP3/HRAS/PRKN/TP53	4
BP	GO:0009267	cellular response to starvation	3/8	160/18800	3.28339e-05	3.28339e-05	0.000377191	EIF2AK3/GABARAPL1/TP53	3
BP	GO:0090141	positive regulation of mitochondrial fission	2/8	21/18800	3.31405e-05	3.31405e-05	0.000377191	BNIP3/PRKN	2
BP	GO:0010042	response to manganese ion	2/8	22/18800	3.64467e-05	3.64467e-05	0.000402251	EIF2AK3/PRKN	2
BP	GO:2001242	regulation of intrinsic apoptotic signaling pathway	3/8	171/18800	4.00426e-05	4.00426e-05	0.00042894	EIF2AK3/PRKN/TP53	3
BP	GO:0006839	mitochondrial transport	3/8	182/18800	4.82231e-05	4.82231e-05	0.000501811	BNIP3/PRKN/TP53	3
BP	GO:0090200	positive regulation of release of cytochrome c from mitochondria	2/8	26/18800	5.12342e-05	5.12342e-05	0.000518335	BNIP3/TP53	2
BP	GO:0071248	cellular response to metal ion	3/8	191/18800	5.56798e-05	5.56798e-05	0.000548086	BNIP3/EIF2AK3/PRKN	3
BP	GO:0008053	mitochondrial fusion	2/8	28/18800	5.9564e-05	5.9564e-05	0.000561557	BNIP3/PRKN	2
BP	GO:0042594	response to starvation	3/8	196/18800	6.0132e-05	6.0132e-05	0.000561557	EIF2AK3/GABARAPL1/TP53	3
BP	GO:0071480	cellular response to gamma radiation	2/8	30/18800	6.85167e-05	6.85167e-05	0.000608646	HRAS/TP53	2
BP	GO:0090140	regulation of mitochondrial fission	2/8	30/18800	6.85167e-05	6.85167e-05	0.000608646	BNIP3/PRKN	2
BP	GO:0043523	regulation of neuron apoptotic process	3/8	207/18800	7.07369e-05	7.07369e-05	0.000613408	HRAS/PRKN/TP53	3
BP	GO:0031669	cellular response to nutrient levels	3/8	213/18800	7.70069e-05	7.70069e-05	0.000632039	EIF2AK3/GABARAPL1/TP53	3
BP	GO:1902235	regulation of endoplasmic reticulum stress-induced intrinsic apoptotic signaling pathway	2/8	32/18800	7.80915e-05	7.80915e-05	0.000632039	EIF2AK3/PRKN	2
BP	GO:1902253	regulation of intrinsic apoptotic signaling pathway by p53 class mediator	2/8	32/18800	7.80915e-05	7.80915e-05	0.000632039	PRKN/TP53	2
BP	GO:0010661	positive regulation of muscle cell apoptotic process	2/8	33/18800	8.3112e-05	8.3112e-05	0.000658049	BNIP3/TP53	2
BP	GO:0071241	cellular response to inorganic substance	3/8	221/18800	8.59198e-05	8.59198e-05	0.000665806	BNIP3/EIF2AK3/PRKN	3
BP	GO:0000423	mitophagy	2/8	34/18800	8.82877e-05	8.82877e-05	0.000669902	PRKN/TP53	2
BP	GO:0072593	reactive oxygen species metabolic process	3/8	231/18800	9.79799e-05	9.79799e-05	0.000728272	BNIP3/PRKN/TP53	3
BP	GO:0031668	cellular response to extracellular stimulus	3/8	245/18800	0.000116655	0.000116655	0.000849738	EIF2AK3/GABARAPL1/TP53	3
BP	GO:0000266	mitochondrial fission	2/8	40/18800	0.000122596	0.000122596	0.000875507	BNIP3/PRKN	2
BP	GO:0034976	response to endoplasmic reticulum stress	3/8	257/18800	0.000134402	0.000134402	0.000941359	EIF2AK3/PRKN/TP53	3
BP	GO:0006984	ER-nucleus signaling pathway	2/8	45/18800	0.000155437	0.000155437	0.00105665	EIF2AK3/TP53	2
BP	GO:0010665	regulation of cardiac muscle cell apoptotic process	2/8	46/18800	0.000162468	0.000162468	0.00105665	BNIP3/TP53	2
BP	GO:0010939	regulation of necrotic cell death	2/8	46/18800	0.000162468	0.000162468	0.00105665	BNIP3/TP53	2
BP	GO:0035794	positive regulation of mitochondrial membrane permeability	2/8	46/18800	0.000162468	0.000162468	0.00105665	BNIP3/TP53	2
BP	GO:0010662	regulation of striated muscle cell apoptotic process	2/8	48/18800	0.000176991	0.000176991	0.00110149	BNIP3/TP53	2
BP	GO:1902108	regulation of mitochondrial membrane permeability involved in apoptotic process	2/8	48/18800	0.000176991	0.000176991	0.00110149	BNIP3/TP53	2
BP	GO:0034599	cellular response to oxidative stress	3/8	284/18800	0.000180588	0.000180588	0.00110149	BNIP3/PRKN/TP53	3
BP	GO:0010659	cardiac muscle cell apoptotic process	2/8	49/18800	0.000184484	0.000184484	0.00110149	BNIP3/TP53	2
BP	GO:0050873	brown fat cell differentiation	2/8	49/18800	0.000184484	0.000184484	0.00110149	BNIP3/TFE3	2
BP	GO:0042149	cellular response to glucose starvation	2/8	50/18800	0.000192129	0.000192129	0.00112025	EIF2AK3/TP53	2
BP	GO:0010658	striated muscle cell apoptotic process	2/8	51/18800	0.000199929	0.000199929	0.00112025	BNIP3/TP53	2
BP	GO:0045912	negative regulation of carbohydrate metabolic process	2/8	51/18800	0.000199929	0.000199929	0.00112025	PRKN/TP53	2
BP	GO:1905710	positive regulation of membrane permeability	2/8	51/18800	0.000199929	0.000199929	0.00112025	BNIP3/TP53	2
BP	GO:1901214	regulation of neuron death	3/8	313/18800	0.00024058	0.00024058	0.0013113	HRAS/PRKN/TP53	3
BP	GO:0010332	response to gamma radiation	2/8	56/18800	0.000241226	0.000241226	0.0013113	HRAS/TP53	2
BP	GO:0071214	cellular response to abiotic stimulus	3/8	323/18800	0.00026393	0.00026393	0.00139313	BNIP3/HRAS/TP53	3
BP	GO:0104004	cellular response to environmental stimulus	3/8	323/18800	0.00026393	0.00026393	0.00139313	BNIP3/HRAS/TP53	3
BP	GO:0046902	regulation of mitochondrial membrane permeability	2/8	62/18800	0.000295828	0.000295828	0.0015206	BNIP3/TP53	2
BP	GO:0010506	regulation of autophagy	3/8	336/18800	0.000296428	0.000296428	0.0015206	BNIP3/PRKN/TP53	3
BP	GO:0007265	Ras protein signal transduction	3/8	347/18800	0.000325875	0.000325875	0.00164843	HRAS/RRAS/TP53	3
BP	GO:0070265	necrotic cell death	2/8	66/18800	0.000335278	0.000335278	0.00165881	BNIP3/TP53	2
BP	GO:0010038	response to metal ion	3/8	351/18800	0.000337036	0.000337036	0.00165881	BNIP3/EIF2AK3/PRKN	3
BP	GO:0010639	negative regulation of organelle organization	3/8	356/18800	0.000351334	0.000351334	0.00170613	BNIP3/PRKN/TP53	3
BP	GO:0051881	regulation of mitochondrial membrane potential	2/8	71/18800	0.000388009	0.000388009	0.00185943	BNIP3/PRKN	2
BP	GO:2001233	regulation of apoptotic signaling pathway	3/8	370/18800	0.000393449	0.000393449	0.00186102	EIF2AK3/PRKN/TP53	3
BP	GO:0071479	cellular response to ionizing radiation	2/8	75/18800	0.000432921	0.000432921	0.00202147	HRAS/TP53	2
BP	GO:0061912	selective autophagy	2/8	76/18800	0.000444527	0.000444527	0.00204938	PRKN/TP53	2
BP	GO:0090559	regulation of membrane permeability	2/8	77/18800	0.000456283	0.000456283	0.00207729	BNIP3/TP53	2
BP	GO:1903533	regulation of protein targeting	2/8	78/18800	0.000468191	0.000468191	0.00210519	HRAS/PRKN	2
BP	GO:0072332	intrinsic apoptotic signaling pathway by p53 class mediator	2/8	79/18800	0.00048025	0.00048025	0.00213307	PRKN/TP53	2
BP	GO:0010660	regulation of muscle cell apoptotic process	2/8	81/18800	0.000504819	0.000504819	0.00221518	BNIP3/TP53	2
BP	GO:1905897	regulation of response to endoplasmic reticulum stress	2/8	82/18800	0.000517329	0.000517329	0.00224305	EIF2AK3/PRKN	2
BP	GO:0010657	muscle cell apoptotic process	2/8	85/18800	0.000555761	0.000555761	0.00238134	BNIP3/TP53	2
BP	GO:0006979	response to oxidative stress	3/8	433/18800	0.00062336	0.00062336	0.00263993	BNIP3/PRKN/TP53	3
BP	GO:0090398	cellular senescence	2/8	91/18800	0.000636677	0.000636677	0.00266534	HRAS/TP53	2
BP	GO:1903829	positive regulation of protein localization	3/8	446/18800	0.000679559	0.000679559	0.00281253	EIF2AK3/HRAS/PRKN	3
BP	GO:0034620	cellular response to unfolded protein	2/8	98/18800	0.000737879	0.000737879	0.00301959	EIF2AK3/PRKN	2
BP	GO:1901796	regulation of signal transduction by p53 class mediator	2/8	103/18800	0.000814633	0.000814633	0.00326042	PRKN/TP53	2
BP	GO:1905477	positive regulation of protein localization to membrane	2/8	103/18800	0.000814633	0.000814633	0.00326042	HRAS/PRKN	2
BP	GO:0033209	tumor necrosis factor-mediated signaling pathway	2/8	107/18800	0.000878707	0.000878707	0.00347863	PRKN/TP53	2
BP	GO:0007006	mitochondrial membrane organization	2/8	117/18800	0.00104923	0.00104923	0.00406534	BNIP3/TP53	2
BP	GO:0035967	cellular response to topologically incorrect protein	2/8	117/18800	0.00104923	0.00104923	0.00406534	EIF2AK3/PRKN	2
BP	GO:0010906	regulation of glucose metabolic process	2/8	123/18800	0.00115861	0.00115861	0.00444188	PRKN/TP53	2
BP	GO:0043467	regulation of generation of precursor metabolites and energy	2/8	134/18800	0.00137281	0.00137281	0.00520826	BNIP3/TP53	2
BP	GO:0010508	positive regulation of autophagy	2/8	136/18800	0.00141365	0.00141365	0.00530791	BNIP3/PRKN	2
BP	GO:0006986	response to unfolded protein	2/8	139/18800	0.001476	0.001476	0.00548545	EIF2AK3/PRKN	2
BP	GO:0046328	regulation of JNK cascade	2/8	141/18800	0.00151829	0.00151829	0.00552976	HRAS/PRKN	2
BP	GO:0048284	organelle fusion	2/8	141/18800	0.00151829	0.00151829	0.00552976	BNIP3/PRKN	2
BP	GO:0010212	response to ionizing radiation	2/8	142/18800	0.00153965	0.00153965	0.00555205	HRAS/TP53	2
BP	GO:0071456	cellular response to hypoxia	2/8	143/18800	0.00156116	0.00156116	0.00557441	BNIP3/TP53	2
BP	GO:0043524	negative regulation of neuron apoptotic process	2/8	145/18800	0.0016046	0.0016046	0.00567391	HRAS/PRKN	2
BP	GO:0010675	regulation of cellular carbohydrate metabolic process	2/8	150/18800	0.00171574	0.00171574	0.00600856	PRKN/TP53	2
BP	GO:0036294	cellular response to decreased oxygen levels	2/8	151/18800	0.0017384	0.0017384	0.00602993	BNIP3/TP53	2
BP	GO:0016241	regulation of macroautophagy	2/8	158/18800	0.00190103	0.00190103	0.00653185	BNIP3/TP53	2
BP	GO:0035966	response to topologically incorrect protein	2/8	160/18800	0.00194879	0.00194879	0.00663336	EIF2AK3/PRKN	2
BP	GO:0071453	cellular response to oxygen levels	2/8	166/18800	0.00209548	0.00209548	0.00706663	BNIP3/TP53	2
BP	GO:0072331	signal transduction by p53 class mediator	2/8	170/18800	0.00219612	0.00219612	0.00733809	PRKN/TP53	2
BP	GO:1905475	regulation of protein localization to membrane	2/8	172/18800	0.0022473	0.0022473	0.00744081	HRAS/PRKN	2
BP	GO:0007254	JNK cascade	2/8	175/18800	0.00232512	0.00232512	0.00762913	HRAS/PRKN	2
BP	GO:0006109	regulation of carbohydrate metabolic process	2/8	183/18800	0.00253887	0.00253887	0.00825608	PRKN/TP53	2
BP	GO:0071478	cellular response to radiation	2/8	187/18800	0.00264912	0.00264912	0.00853837	HRAS/TP53	2
BP	GO:0050821	protein stabilization	2/8	191/18800	0.00276161	0.00276161	0.00882288	PRKN/TP53	2
BP	GO:0032388	positive regulation of intracellular transport	2/8	198/18800	0.00296387	0.00296387	0.00930579	HRAS/PRKN	2
BP	GO:0032872	regulation of stress-activated MAPK cascade	2/8	198/18800	0.00296387	0.00296387	0.00930579	HRAS/PRKN	2
BP	GO:0006006	glucose metabolic process	2/8	201/18800	0.00305264	0.00305264	0.00942206	PRKN/TP53	2
BP	GO:0070302	regulation of stress-activated protein kinase signaling cascade	2/8	201/18800	0.00305264	0.00305264	0.00942206	HRAS/PRKN	2
BP	GO:1901215	negative regulation of neuron death	2/8	209/18800	0.00329547	0.00329547	0.0100861	HRAS/PRKN	2
BP	GO:0033157	regulation of intracellular protein transport	2/8	224/18800	0.0037746	0.0037746	0.0114562	HRAS/PRKN	2
BP	GO:0071356	cellular response to tumor necrosis factor	2/8	229/18800	0.00394117	0.00394117	0.0118629	PRKN/TP53	2
BP	GO:0045444	fat cell differentiation	2/8	237/18800	0.00421476	0.00421476	0.0118974	BNIP3/TFE3	2
BP	GO:0010998	regulation of translational initiation by eIF2 alpha phosphorylation	1/8	10/18800	0.00424819	0.00424819	0.0118974	EIF2AK3	1
BP	GO:0032025	response to cobalt ion	1/8	10/18800	0.00424819	0.00424819	0.0118974	BNIP3	1
BP	GO:0033131	regulation of glucokinase activity	1/8	10/18800	0.00424819	0.00424819	0.0118974	PRKN	1
BP	GO:0043653	mitochondrial fragmentation involved in apoptotic process	1/8	10/18800	0.00424819	0.00424819	0.0118974	BNIP3	1
BP	GO:0048102	autophagic cell death	1/8	10/18800	0.00424819	0.00424819	0.0118974	BNIP3	1
BP	GO:0051974	negative regulation of telomerase activity	1/8	10/18800	0.00424819	0.00424819	0.0118974	TP53	1
BP	GO:0019318	hexose metabolic process	2/8	242/18800	0.00439017	0.00439017	0.0118974	PRKN/TP53	2
BP	GO:0051403	stress-activated MAPK cascade	2/8	245/18800	0.00449704	0.00449704	0.0118974	HRAS/PRKN	2
BP	GO:0034612	response to tumor necrosis factor	2/8	249/18800	0.00464143	0.00464143	0.0118974	PRKN/TP53	2
BP	GO:0010917	negative regulation of mitochondrial membrane potential	1/8	11/18800	0.00467214	0.00467214	0.0118974	BNIP3	1
BP	GO:0031642	negative regulation of myelination	1/8	11/18800	0.00467214	0.00467214	0.0118974	EIF2AK3	1
BP	GO:0036490	regulation of translation in response to endoplasmic reticulum stress	1/8	11/18800	0.00467214	0.00467214	0.0118974	EIF2AK3	1
BP	GO:0043471	regulation of cellular carbohydrate catabolic process	1/8	11/18800	0.00467214	0.00467214	0.0118974	TP53	1
BP	GO:0045837	negative regulation of membrane potential	1/8	11/18800	0.00467214	0.00467214	0.0118974	BNIP3	1
BP	GO:0046929	negative regulation of neurotransmitter secretion	1/8	11/18800	0.00467214	0.00467214	0.0118974	PRKN	1
BP	GO:0051561	positive regulation of mitochondrial calcium ion concentration	1/8	11/18800	0.00467214	0.00467214	0.0118974	BNIP3	1
BP	GO:0070243	regulation of thymocyte apoptotic process	1/8	11/18800	0.00467214	0.00467214	0.0118974	TP53	1
BP	GO:1903299	regulation of hexokinase activity	1/8	11/18800	0.00467214	0.00467214	0.0118974	PRKN	1
BP	GO:1903799	negative regulation of production of miRNAs involved in gene silencing by miRNA	1/8	11/18800	0.00467214	0.00467214	0.0118974	TP53	1
BP	GO:1990440	positive regulation of transcription from RNA polymerase II promoter in response to endoplasmic reticulum stress	1/8	11/18800	0.00467214	0.00467214	0.0118974	TP53	1
BP	GO:0031098	stress-activated protein kinase signaling cascade	2/8	252/18800	0.00475112	0.00475112	0.0118974	HRAS/PRKN	2
BP	GO:0071216	cellular response to biotic stimulus	2/8	256/18800	0.00489927	0.00489927	0.0118974	EIF2AK3/TP53	2
BP	GO:0005996	monosaccharide metabolic process	2/8	261/18800	0.00508747	0.00508747	0.0118974	PRKN/TP53	2
BP	GO:0006995	cellular response to nitrogen starvation	1/8	12/18800	0.00509594	0.00509594	0.0118974	GABARAPL1	1
BP	GO:0010992	ubiquitin recycling	1/8	12/18800	0.00509594	0.00509594	0.0118974	PRKN	1
BP	GO:0043562	cellular response to nitrogen levels	1/8	12/18800	0.00509594	0.00509594	0.0118974	GABARAPL1	1
BP	GO:0051095	regulation of helicase activity	1/8	12/18800	0.00509594	0.00509594	0.0118974	TP53	1
BP	GO:0051583	dopamine uptake involved in synaptic transmission	1/8	12/18800	0.00509594	0.00509594	0.0118974	PRKN	1
BP	GO:0051934	catecholamine uptake involved in synaptic transmission	1/8	12/18800	0.00509594	0.00509594	0.0118974	PRKN	1
BP	GO:0070417	cellular response to cold	1/8	12/18800	0.00509594	0.00509594	0.0118974	EIF2AK3	1
BP	GO:1901524	regulation of mitophagy	1/8	12/18800	0.00509594	0.00509594	0.0118974	TP53	1
BP	GO:1903800	positive regulation of production of miRNAs involved in gene silencing by miRNA	1/8	12/18800	0.00509594	0.00509594	0.0118974	TP53	1
BP	GO:2000628	regulation of miRNA metabolic process	1/8	12/18800	0.00509594	0.00509594	0.0118974	HRAS	1
BP	GO:2001214	positive regulation of vasculogenesis	1/8	12/18800	0.00509594	0.00509594	0.0118974	RRAS	1
BP	GO:0051348	negative regulation of transferase activity	2/8	270/18800	0.00543462	0.00543462	0.012333	PRKN/TP53	2
BP	GO:0061418	regulation of transcription from RNA polymerase II promoter in response to hypoxia	1/8	13/18800	0.00551957	0.00551957	0.012333	TP53	1
BP	GO:0070234	positive regulation of T cell apoptotic process	1/8	13/18800	0.00551957	0.00551957	0.012333	TP53	1
BP	GO:0098814	spontaneous synaptic transmission	1/8	13/18800	0.00551957	0.00551957	0.012333	PRKN	1
BP	GO:1903265	positive regulation of tumor necrosis factor-mediated signaling pathway	1/8	13/18800	0.00551957	0.00551957	0.012333	PRKN	1
BP	GO:1903651	positive regulation of cytoplasmic transport	1/8	13/18800	0.00551957	0.00551957	0.012333	PRKN	1
BP	GO:1904925	positive regulation of autophagy of mitochondrion in response to mitochondrial depolarization	1/8	13/18800	0.00551957	0.00551957	0.012333	PRKN	1
BP	GO:0010225	response to UV-C	1/8	14/18800	0.00594305	0.00594305	0.012884	TP53	1
BP	GO:0043558	regulation of translational initiation in response to stress	1/8	14/18800	0.00594305	0.00594305	0.012884	EIF2AK3	1
BP	GO:0051589	negative regulation of neurotransmitter transport	1/8	14/18800	0.00594305	0.00594305	0.012884	PRKN	1
BP	GO:0071236	cellular response to antibiotic	1/8	14/18800	0.00594305	0.00594305	0.012884	TP53	1
BP	GO:1904923	regulation of autophagy of mitochondrion in response to mitochondrial depolarization	1/8	14/18800	0.00594305	0.00594305	0.012884	PRKN	1
BP	GO:0001666	response to hypoxia	2/8	286/18800	0.00607827	0.00607827	0.0130992	BNIP3/TP53	2
BP	GO:0044262	cellular carbohydrate metabolic process	2/8	287/18800	0.00611962	0.00611962	0.0131108	PRKN/TP53	2
BP	GO:0006098	pentose-phosphate shunt	1/8	15/18800	0.00636636	0.00636636	0.0133258	TP53	1
BP	GO:0042415	norepinephrine metabolic process	1/8	15/18800	0.00636636	0.00636636	0.0133258	PRKN	1
BP	GO:0044793	negative regulation by host of viral process	1/8	15/18800	0.00636636	0.00636636	0.0133258	PRKN	1
BP	GO:1900029	positive regulation of ruffle assembly	1/8	15/18800	0.00636636	0.00636636	0.0133258	HRAS	1
BP	GO:0034504	protein localization to nucleus	2/8	294/18800	0.00641271	0.00641271	0.0133462	EIF2AK3/TP53	2
BP	GO:0036293	response to decreased oxygen levels	2/8	299/18800	0.00662599	0.00662599	0.0134392	BNIP3/TP53	2
BP	GO:0031647	regulation of protein stability	2/8	300/18800	0.00666903	0.00666903	0.0134392	PRKN/TP53	2
BP	GO:0006089	lactate metabolic process	1/8	16/18800	0.00678952	0.00678952	0.0134392	TP53	1
BP	GO:0034349	glial cell apoptotic process	1/8	16/18800	0.00678952	0.00678952	0.0134392	TP53	1
BP	GO:0070242	thymocyte apoptotic process	1/8	16/18800	0.00678952	0.00678952	0.0134392	TP53	1
BP	GO:0090336	positive regulation of brown fat cell differentiation	1/8	16/18800	0.00678952	0.00678952	0.0134392	TFE3	1
BP	GO:0099633	protein localization to postsynaptic specialization membrane	1/8	16/18800	0.00678952	0.00678952	0.0134392	HRAS	1
BP	GO:0099645	neurotransmitter receptor localization to postsynaptic specialization membrane	1/8	16/18800	0.00678952	0.00678952	0.0134392	HRAS	1
BP	GO:2001212	regulation of vasculogenesis	1/8	16/18800	0.00678952	0.00678952	0.0134392	RRAS	1
BP	GO:0070372	regulation of ERK1 and ERK2 cascade	2/8	311/18800	0.00715108	0.00715108	0.0136067	HRAS/RRAS	2
BP	GO:0006978	DNA damage response, signal transduction by p53 class mediator resulting in transcription of p21 class mediator	1/8	17/18800	0.00721253	0.00721253	0.0136067	TP53	1
BP	GO:0051580	regulation of neurotransmitter uptake	1/8	17/18800	0.00721253	0.00721253	0.0136067	PRKN	1
BP	GO:0070230	positive regulation of lymphocyte apoptotic process	1/8	17/18800	0.00721253	0.00721253	0.0136067	TP53	1
BP	GO:0090399	replicative senescence	1/8	17/18800	0.00721253	0.00721253	0.0136067	TP53	1
BP	GO:0090494	dopamine uptake	1/8	17/18800	0.00721253	0.00721253	0.0136067	PRKN	1
BP	GO:1902916	positive regulation of protein polyubiquitination	1/8	17/18800	0.00721253	0.00721253	0.0136067	PRKN	1
BP	GO:1903541	regulation of exosomal secretion	1/8	17/18800	0.00721253	0.00721253	0.0136067	PRKN	1
BP	GO:0006605	protein targeting	2/8	317/18800	0.0074206	0.0074206	0.0136067	HRAS/PRKN	2
BP	GO:0015980	energy derivation by oxidation of organic compounds	2/8	321/18800	0.00760286	0.00760286	0.0136067	BNIP3/TP53	2
BP	GO:0006740	NADPH regeneration	1/8	18/18800	0.00763537	0.00763537	0.0136067	TP53	1
BP	GO:0006977	DNA damage response, signal transduction by p53 class mediator resulting in cell cycle arrest	1/8	18/18800	0.00763537	0.00763537	0.0136067	TP53	1
BP	GO:0008340	determination of adult lifespan	1/8	18/18800	0.00763537	0.00763537	0.0136067	TP53	1
BP	GO:0036499	PERK-mediated unfolded protein response	1/8	18/18800	0.00763537	0.00763537	0.0136067	EIF2AK3	1
BP	GO:0042772	DNA damage response, signal transduction resulting in transcription	1/8	18/18800	0.00763537	0.00763537	0.0136067	TP53	1
BP	GO:0060965	negative regulation of miRNA-mediated gene silencing	1/8	18/18800	0.00763537	0.00763537	0.0136067	TP53	1
BP	GO:0090493	catecholamine uptake	1/8	18/18800	0.00763537	0.00763537	0.0136067	PRKN	1
BP	GO:1902683	regulation of receptor localization to synapse	1/8	18/18800	0.00763537	0.00763537	0.0136067	HRAS	1
BP	GO:0070482	response to oxygen levels	2/8	324/18800	0.00774089	0.00774089	0.0136067	BNIP3/TP53	2
BP	GO:0031645	negative regulation of nervous system process	1/8	19/18800	0.00805806	0.00805806	0.0136067	EIF2AK3	1
BP	GO:0035795	negative regulation of mitochondrial membrane permeability	1/8	19/18800	0.00805806	0.00805806	0.0136067	BNIP3	1
BP	GO:0045947	negative regulation of translational initiation	1/8	19/18800	0.00805806	0.00805806	0.0136067	EIF2AK3	1
BP	GO:0055093	response to hyperoxia	1/8	19/18800	0.00805806	0.00805806	0.0136067	BNIP3	1
BP	GO:0060149	negative regulation of post-transcriptional gene silencing	1/8	19/18800	0.00805806	0.00805806	0.0136067	TP53	1
BP	GO:0060967	negative regulation of gene silencing by RNA	1/8	19/18800	0.00805806	0.00805806	0.0136067	TP53	1
BP	GO:0098780	response to mitochondrial depolarisation	1/8	19/18800	0.00805806	0.00805806	0.0136067	PRKN	1
BP	GO:1900369	negative regulation of post-transcriptional gene silencing by RNA	1/8	19/18800	0.00805806	0.00805806	0.0136067	TP53	1
BP	GO:2000251	positive regulation of actin cytoskeleton reorganization	1/8	19/18800	0.00805806	0.00805806	0.0136067	HRAS	1
BP	GO:2000269	regulation of fibroblast apoptotic process	1/8	19/18800	0.00805806	0.00805806	0.0136067	TP53	1
BP	GO:0032386	regulation of intracellular transport	2/8	332/18800	0.0081146	0.0081146	0.0136067	HRAS/PRKN	2
BP	GO:0070371	ERK1 and ERK2 cascade	2/8	335/18800	0.00825684	0.00825684	0.0136067	HRAS/RRAS	2
BP	GO:0006007	glucose catabolic process	1/8	20/18800	0.00848059	0.00848059	0.0136067	TP53	1
BP	GO:0042053	regulation of dopamine metabolic process	1/8	20/18800	0.00848059	0.00848059	0.0136067	PRKN	1
BP	GO:0042069	regulation of catecholamine metabolic process	1/8	20/18800	0.00848059	0.00848059	0.0136067	PRKN	1
BP	GO:0043555	regulation of translation in response to stress	1/8	20/18800	0.00848059	0.00848059	0.0136067	EIF2AK3	1
BP	GO:0044827	modulation by host of viral genome replication	1/8	20/18800	0.00848059	0.00848059	0.0136067	PRKN	1
BP	GO:0070314	G1 to G0 transition	1/8	20/18800	0.00848059	0.00848059	0.0136067	TP53	1
BP	GO:0090201	negative regulation of release of cytochrome c from mitochondria	1/8	20/18800	0.00848059	0.00848059	0.0136067	PRKN	1
BP	GO:1902176	negative regulation of oxidative stress-induced intrinsic apoptotic signaling pathway	1/8	20/18800	0.00848059	0.00848059	0.0136067	PRKN	1
BP	GO:1902236	negative regulation of endoplasmic reticulum stress-induced intrinsic apoptotic signaling pathway	1/8	20/18800	0.00848059	0.00848059	0.0136067	PRKN	1
BP	GO:1902473	regulation of protein localization to synapse	1/8	20/18800	0.00848059	0.00848059	0.0136067	HRAS	1
BP	GO:1903204	negative regulation of oxidative stress-induced neuron death	1/8	20/18800	0.00848059	0.00848059	0.0136067	PRKN	1
BP	GO:1990182	exosomal secretion	1/8	20/18800	0.00848059	0.00848059	0.0136067	PRKN	1
BP	GO:0062012	regulation of small molecule metabolic process	2/8	342/18800	0.00859316	0.00859316	0.0137268	PRKN/TP53	2
BP	GO:0097734	extracellular exosome biogenesis	1/8	21/18800	0.00890296	0.00890296	0.0140981	PRKN	1
BP	GO:2000178	negative regulation of neural precursor cell proliferation	1/8	21/18800	0.00890296	0.00890296	0.0140981	TP53	1
BP	GO:0032956	regulation of actin cytoskeleton organization	2/8	352/18800	0.00908436	0.00908436	0.0142106	HRAS/PRKN	2
BP	GO:0031065	positive regulation of histone deacetylation	1/8	22/18800	0.00932518	0.00932518	0.0142106	TP53	1
BP	GO:0032780	negative regulation of ATP-dependent activity	1/8	22/18800	0.00932518	0.00932518	0.0142106	TP53	1
BP	GO:0044346	fibroblast apoptotic process	1/8	22/18800	0.00932518	0.00932518	0.0142106	TP53	1
BP	GO:0051590	positive regulation of neurotransmitter transport	1/8	22/18800	0.00932518	0.00932518	0.0142106	PRKN	1
BP	GO:0090335	regulation of brown fat cell differentiation	1/8	22/18800	0.00932518	0.00932518	0.0142106	TFE3	1
BP	GO:0140467	integrated stress response signaling	1/8	22/18800	0.00932518	0.00932518	0.0142106	EIF2AK3	1
BP	GO:1903798	regulation of production of miRNAs involved in gene silencing by miRNA	1/8	22/18800	0.00932518	0.00932518	0.0142106	TP53	1
BP	GO:1905709	negative regulation of membrane permeability	1/8	22/18800	0.00932518	0.00932518	0.0142106	BNIP3	1
BP	GO:0032042	mitochondrial DNA metabolic process	1/8	23/18800	0.00974724	0.00974724	0.0144311	TP53	1
BP	GO:0045943	positive regulation of transcription by RNA polymerase I	1/8	23/18800	0.00974724	0.00974724	0.0144311	EIF2AK3	1
BP	GO:0048169	regulation of long-term neuronal synaptic plasticity	1/8	23/18800	0.00974724	0.00974724	0.0144311	HRAS	1
BP	GO:0070920	regulation of production of small RNA involved in gene silencing by RNA	1/8	23/18800	0.00974724	0.00974724	0.0144311	TP53	1
BP	GO:0140112	extracellular vesicle biogenesis	1/8	23/18800	0.00974724	0.00974724	0.0144311	PRKN	1
BP	GO:1902254	negative regulation of intrinsic apoptotic signaling pathway by p53 class mediator	1/8	23/18800	0.00974724	0.00974724	0.0144311	PRKN	1
BP	GO:1903861	positive regulation of dendrite extension	1/8	23/18800	0.00974724	0.00974724	0.0144311	PRKN	1
BP	GO:0045862	positive regulation of proteolysis	2/8	369/18800	0.0099481	0.0099481	0.0146392	EIF2AK3/PRKN	2
BP	GO:0001964	startle response	1/8	24/18800	0.0101691	0.0101691	0.0146392	PRKN	1
BP	GO:0036003	positive regulation of transcription from RNA polymerase II promoter in response to stress	1/8	24/18800	0.0101691	0.0101691	0.0146392	TP53	1
BP	GO:0051156	glucose 6-phosphate metabolic process	1/8	24/18800	0.0101691	0.0101691	0.0146392	TP53	1
BP	GO:0070841	inclusion body assembly	1/8	24/18800	0.0101691	0.0101691	0.0146392	PRKN	1
BP	GO:1901522	positive regulation of transcription from RNA polymerase II promoter involved in cellular response to chemical stimulus	1/8	24/18800	0.0101691	0.0101691	0.0146392	TP53	1
BP	GO:2000637	positive regulation of miRNA-mediated gene silencing	1/8	24/18800	0.0101691	0.0101691	0.0146392	TP53	1
BP	GO:0051560	mitochondrial calcium ion homeostasis	1/8	25/18800	0.0105909	0.0105909	0.015009	BNIP3	1
BP	GO:0060148	positive regulation of post-transcriptional gene silencing	1/8	25/18800	0.0105909	0.0105909	0.015009	TP53	1
BP	GO:0060333	interferon-gamma-mediated signaling pathway	1/8	25/18800	0.0105909	0.0105909	0.015009	TP53	1
BP	GO:1900370	positive regulation of post-transcriptional gene silencing by RNA	1/8	25/18800	0.0105909	0.0105909	0.015009	TP53	1
BP	GO:0036296	response to increased oxygen levels	1/8	26/18800	0.0110125	0.0110125	0.0154264	BNIP3	1
BP	GO:0042832	defense response to protozoan	1/8	26/18800	0.0110125	0.0110125	0.0154264	HRAS	1
BP	GO:1903859	regulation of dendrite extension	1/8	26/18800	0.0110125	0.0110125	0.0154264	PRKN	1
BP	GO:0032970	regulation of actin filament-based process	2/8	393/18800	0.0112283	0.0112283	0.0156554	HRAS/PRKN	2
BP	GO:0001562	response to protozoan	1/8	27/18800	0.0114339	0.0114339	0.0156554	HRAS	1
BP	GO:0001963	synaptic transmission, dopaminergic	1/8	27/18800	0.0114339	0.0114339	0.0156554	PRKN	1
BP	GO:0009651	response to salt stress	1/8	27/18800	0.0114339	0.0114339	0.0156554	TP53	1
BP	GO:0010586	miRNA metabolic process	1/8	27/18800	0.0114339	0.0114339	0.0156554	HRAS	1
BP	GO:2000108	positive regulation of leukocyte apoptotic process	1/8	27/18800	0.0114339	0.0114339	0.0156554	TP53	1
BP	GO:0002360	T cell lineage commitment	1/8	28/18800	0.0118552	0.0118552	0.0159918	TP53	1
BP	GO:0090312	positive regulation of protein deacetylation	1/8	28/18800	0.0118552	0.0118552	0.0159918	TP53	1
BP	GO:0090314	positive regulation of protein targeting to membrane	1/8	28/18800	0.0118552	0.0118552	0.0159918	HRAS	1
BP	GO:1903649	regulation of cytoplasmic transport	1/8	28/18800	0.0118552	0.0118552	0.0159918	PRKN	1
BP	GO:0010575	positive regulation of vascular endothelial growth factor production	1/8	29/18800	0.0122763	0.0122763	0.0160572	EIF2AK3	1
BP	GO:0019674	NAD metabolic process	1/8	29/18800	0.0122763	0.0122763	0.0160572	TP53	1
BP	GO:0031571	mitotic G1 DNA damage checkpoint signaling	1/8	29/18800	0.0122763	0.0122763	0.0160572	TP53	1
BP	GO:0043153	entrainment of circadian clock by photoperiod	1/8	29/18800	0.0122763	0.0122763	0.0160572	TP53	1
BP	GO:1900117	regulation of execution phase of apoptosis	1/8	29/18800	0.0122763	0.0122763	0.0160572	TP53	1
BP	GO:1902175	regulation of oxidative stress-induced intrinsic apoptotic signaling pathway	1/8	29/18800	0.0122763	0.0122763	0.0160572	PRKN	1
BP	GO:1903203	regulation of oxidative stress-induced neuron death	1/8	29/18800	0.0122763	0.0122763	0.0160572	PRKN	1
BP	GO:0001558	regulation of cell growth	2/8	415/18800	0.0124636	0.0124636	0.0160572	PRKN/TP53	2
BP	GO:0016032	viral process	2/8	418/18800	0.0126365	0.0126365	0.0160572	PRKN/TP53	2
BP	GO:0006734	NADH metabolic process	1/8	30/18800	0.0126972	0.0126972	0.0160572	TP53	1
BP	GO:0044819	mitotic G1/S transition checkpoint signaling	1/8	30/18800	0.0126972	0.0126972	0.0160572	TP53	1
BP	GO:0048147	negative regulation of fibroblast proliferation	1/8	30/18800	0.0126972	0.0126972	0.0160572	TP53	1
BP	GO:0051123	RNA polymerase II preinitiation complex assembly	1/8	30/18800	0.0126972	0.0126972	0.0160572	TP53	1
BP	GO:0060218	hematopoietic stem cell differentiation	1/8	30/18800	0.0126972	0.0126972	0.0160572	TP53	1
BP	GO:0060325	face morphogenesis	1/8	30/18800	0.0126972	0.0126972	0.0160572	RRAS	1
BP	GO:0070979	protein K11-linked ubiquitination	1/8	30/18800	0.0126972	0.0126972	0.0160572	PRKN	1
BP	GO:1902914	regulation of protein polyubiquitination	1/8	30/18800	0.0126972	0.0126972	0.0160572	PRKN	1
BP	GO:1903579	negative regulation of ATP metabolic process	1/8	30/18800	0.0126972	0.0126972	0.0160572	TP53	1
BP	GO:0042391	regulation of membrane potential	2/8	425/18800	0.0130443	0.0130443	0.0163621	BNIP3/PRKN	2
BP	GO:0000002	mitochondrial genome maintenance	1/8	31/18800	0.013118	0.013118	0.0163621	TP53	1
BP	GO:0062098	regulation of programmed necrotic cell death	1/8	31/18800	0.013118	0.013118	0.0163621	TP53	1
BP	GO:1900027	regulation of ruffle assembly	1/8	31/18800	0.013118	0.013118	0.0163621	HRAS	1
BP	GO:0050804	modulation of chemical synaptic transmission	2/8	429/18800	0.0132799	0.0132799	0.0163836	HRAS/PRKN	2
BP	GO:0099177	regulation of trans-synaptic signaling	2/8	430/18800	0.0133391	0.0133391	0.0163836	HRAS/PRKN	2
BP	GO:0072594	establishment of protein localization to organelle	2/8	431/18800	0.0133984	0.0133984	0.0163836	PRKN/TP53	2
BP	GO:0002063	chondrocyte development	1/8	32/18800	0.0135387	0.0135387	0.0163836	EIF2AK3	1
BP	GO:0008156	negative regulation of DNA replication	1/8	32/18800	0.0135387	0.0135387	0.0163836	TP53	1
BP	GO:0010165	response to X-ray	1/8	32/18800	0.0135387	0.0135387	0.0163836	TP53	1
BP	GO:0044788	modulation by host of viral process	1/8	32/18800	0.0135387	0.0135387	0.0163836	PRKN	1
BP	GO:0009314	response to radiation	2/8	438/18800	0.0138169	0.0138169	0.0163836	HRAS/TP53	2
BP	GO:0045936	negative regulation of phosphate metabolic process	2/8	440/18800	0.0139376	0.0139376	0.0163836	PRKN/TP53	2
BP	GO:0051960	regulation of nervous system development	2/8	440/18800	0.0139376	0.0139376	0.0163836	EIF2AK3/TP53	2
BP	GO:0006356	regulation of transcription by RNA polymerase I	1/8	33/18800	0.0139592	0.0139592	0.0163836	EIF2AK3	1
BP	GO:0009648	photoperiodism	1/8	33/18800	0.0139592	0.0139592	0.0163836	TP53	1
BP	GO:0036475	neuron death in response to oxidative stress	1/8	33/18800	0.0139592	0.0139592	0.0163836	PRKN	1
BP	GO:0070050	neuron cellular homeostasis	1/8	33/18800	0.0139592	0.0139592	0.0163836	PRKN	1
BP	GO:1903715	regulation of aerobic respiration	1/8	33/18800	0.0139592	0.0139592	0.0163836	BNIP3	1
BP	GO:0010563	negative regulation of phosphorus metabolic process	2/8	441/18800	0.0139981	0.0139981	0.0163836	PRKN/TP53	2
BP	GO:0045785	positive regulation of cell adhesion	2/8	446/18800	0.0143024	0.0143024	0.0163836	RRAS/TFE3	2
BP	GO:0009303	rRNA transcription	1/8	34/18800	0.0143795	0.0143795	0.0163836	TP53	1
BP	GO:0009649	entrainment of circadian clock	1/8	34/18800	0.0143795	0.0143795	0.0163836	TP53	1
BP	GO:0033238	regulation of cellular amine metabolic process	1/8	34/18800	0.0143795	0.0143795	0.0163836	PRKN	1
BP	GO:0046676	negative regulation of insulin secretion	1/8	34/18800	0.0143795	0.0143795	0.0163836	PRKN	1
BP	GO:0060323	head morphogenesis	1/8	34/18800	0.0143795	0.0143795	0.0163836	RRAS	1
BP	GO:0070232	regulation of T cell apoptotic process	1/8	34/18800	0.0143795	0.0143795	0.0163836	TP53	1
BP	GO:0090313	regulation of protein targeting to membrane	1/8	34/18800	0.0143795	0.0143795	0.0163836	HRAS	1
BP	GO:1901797	negative regulation of signal transduction by p53 class mediator	1/8	34/18800	0.0143795	0.0143795	0.0163836	PRKN	1
BP	GO:1902692	regulation of neuroblast proliferation	1/8	34/18800	0.0143795	0.0143795	0.0163836	TP53	1
BP	GO:1990000	amyloid fibril formation	1/8	34/18800	0.0143795	0.0143795	0.0163836	PRKN	1
BP	GO:0031331	positive regulation of cellular catabolic process	2/8	449/18800	0.0144863	0.0144863	0.0163836	BNIP3/PRKN	2
BP	GO:0016242	negative regulation of macroautophagy	1/8	35/18800	0.0147997	0.0147997	0.0163836	TP53	1
BP	GO:0019320	hexose catabolic process	1/8	35/18800	0.0147997	0.0147997	0.0163836	TP53	1
BP	GO:0034260	negative regulation of GTPase activity	1/8	35/18800	0.0147997	0.0147997	0.0163836	HRAS	1
BP	GO:0043243	positive regulation of protein-containing complex disassembly	1/8	35/18800	0.0147997	0.0147997	0.0163836	BNIP3	1
BP	GO:0045920	negative regulation of exocytosis	1/8	35/18800	0.0147997	0.0147997	0.0163836	PRKN	1
BP	GO:0051354	negative regulation of oxidoreductase activity	1/8	35/18800	0.0147997	0.0147997	0.0163836	PRKN	1
BP	GO:0097345	mitochondrial outer membrane permeabilization	1/8	35/18800	0.0147997	0.0147997	0.0163836	BNIP3	1
BP	GO:0098810	neurotransmitter reuptake	1/8	35/18800	0.0147997	0.0147997	0.0163836	PRKN	1
BP	GO:1903539	protein localization to postsynaptic membrane	1/8	35/18800	0.0147997	0.0147997	0.0163836	HRAS	1
BP	GO:0032232	negative regulation of actin filament bundle assembly	1/8	36/18800	0.0152197	0.0152197	0.0166462	PRKN	1
BP	GO:0043516	regulation of DNA damage response, signal transduction by p53 class mediator	1/8	36/18800	0.0152197	0.0152197	0.0166462	TP53	1
BP	GO:0062237	protein localization to postsynapse	1/8	36/18800	0.0152197	0.0152197	0.0166462	HRAS	1
BP	GO:0097484	dendrite extension	1/8	36/18800	0.0152197	0.0152197	0.0166462	PRKN	1
BP	GO:0006739	NADP metabolic process	1/8	37/18800	0.0156395	0.0156395	0.0168523	TP53	1
BP	GO:0014046	dopamine secretion	1/8	37/18800	0.0156395	0.0156395	0.0168523	PRKN	1
BP	GO:0014059	regulation of dopamine secretion	1/8	37/18800	0.0156395	0.0156395	0.0168523	PRKN	1
BP	GO:0048009	insulin-like growth factor receptor signaling pathway	1/8	37/18800	0.0156395	0.0156395	0.0168523	EIF2AK3	1
BP	GO:2000279	negative regulation of DNA biosynthetic process	1/8	37/18800	0.0156395	0.0156395	0.0168523	TP53	1
BP	GO:0046329	negative regulation of JNK cascade	1/8	38/18800	0.0160592	0.0160592	0.0172535	PRKN	1
BP	GO:0001819	positive regulation of cytokine production	2/8	475/18800	0.0161246	0.0161246	0.0172728	EIF2AK3/HRAS	2
BP	GO:0046365	monosaccharide catabolic process	1/8	39/18800	0.0164788	0.0164788	0.0174978	TP53	1
BP	GO:0090278	negative regulation of peptide hormone secretion	1/8	39/18800	0.0164788	0.0164788	0.0174978	PRKN	1
BP	GO:1901998	toxin transport	1/8	39/18800	0.0164788	0.0164788	0.0174978	BNIP3	1
BP	GO:0016049	cell growth	2/8	484/18800	0.0167099	0.0167099	0.0176347	PRKN/TP53	2
BP	GO:0019221	cytokine-mediated signaling pathway	2/8	486/18800	0.0168412	0.0168412	0.0176347	PRKN/TP53	2
BP	GO:0002792	negative regulation of peptide secretion	1/8	40/18800	0.0168982	0.0168982	0.0176347	PRKN	1
BP	GO:0010863	positive regulation of phospholipase C activity	1/8	40/18800	0.0168982	0.0168982	0.0176347	HRAS	1
BP	GO:0044275	cellular carbohydrate catabolic process	1/8	40/18800	0.0168982	0.0168982	0.0176347	TP53	1
BP	GO:0048489	synaptic vesicle transport	1/8	40/18800	0.0168982	0.0168982	0.0176347	PRKN	1
BP	GO:0048285	organelle fission	2/8	493/18800	0.0173044	0.0173044	0.0177716	BNIP3/PRKN	2
BP	GO:0009299	mRNA transcription	1/8	41/18800	0.0173174	0.0173174	0.0177716	TP53	1
BP	GO:0055069	zinc ion homeostasis	1/8	41/18800	0.0173174	0.0173174	0.0177716	PRKN	1
BP	GO:0060261	positive regulation of transcription initiation from RNA polymerase II promoter	1/8	41/18800	0.0173174	0.0173174	0.0177716	TP53	1
BP	GO:1902110	positive regulation of mitochondrial membrane permeability involved in apoptotic process	1/8	41/18800	0.0173174	0.0173174	0.0177716	BNIP3	1
BP	GO:0006091	generation of precursor metabolites and energy	2/8	494/18800	0.017371	0.017371	0.0177716	BNIP3/TP53	2
BP	GO:0044089	positive regulation of cellular component biogenesis	2/8	494/18800	0.017371	0.017371	0.0177716	HRAS/TP53	2
BP	GO:0051223	regulation of protein transport	2/8	495/18800	0.0174377	0.0174377	0.0177899	HRAS/PRKN	2
BP	GO:0042417	dopamine metabolic process	1/8	42/18800	0.0177365	0.0177365	0.0177956	PRKN	1
BP	GO:0060964	regulation of miRNA-mediated gene silencing	1/8	42/18800	0.0177365	0.0177365	0.0177956	TP53	1
BP	GO:0070266	necroptotic process	1/8	42/18800	0.0177365	0.0177365	0.0177956	TP53	1
BP	GO:0070897	transcription preinitiation complex assembly	1/8	42/18800	0.0177365	0.0177365	0.0177956	TP53	1
BP	GO:1900274	regulation of phospholipase C activity	1/8	42/18800	0.0177365	0.0177365	0.0177956	HRAS	1
BP	GO:2000249	regulation of actin cytoskeleton reorganization	1/8	42/18800	0.0177365	0.0177365	0.0177956	HRAS	1
BP	GO:0001504	neurotransmitter uptake	1/8	43/18800	0.0181554	0.0181554	0.0179685	PRKN	1
BP	GO:0031063	regulation of histone deacetylation	1/8	43/18800	0.0181554	0.0181554	0.0179685	TP53	1
BP	GO:0042771	intrinsic apoptotic signaling pathway in response to DNA damage by p53 class mediator	1/8	43/18800	0.0181554	0.0181554	0.0179685	TP53	1
BP	GO:0048512	circadian behavior	1/8	43/18800	0.0181554	0.0181554	0.0179685	TP53	1
BP	GO:1902686	mitochondrial outer membrane permeabilization involved in programmed cell death	1/8	43/18800	0.0181554	0.0181554	0.0179685	BNIP3	1
BP	GO:0060147	regulation of post-transcriptional gene silencing	1/8	44/18800	0.0185742	0.0185742	0.0181365	TP53	1
BP	GO:0097178	ruffle assembly	1/8	44/18800	0.0185742	0.0185742	0.0181365	HRAS	1
BP	GO:1900368	regulation of post-transcriptional gene silencing by RNA	1/8	44/18800	0.0185742	0.0185742	0.0181365	TP53	1
BP	GO:1903214	regulation of protein targeting to mitochondrion	1/8	44/18800	0.0185742	0.0185742	0.0181365	PRKN	1
BP	GO:1903573	negative regulation of response to endoplasmic reticulum stress	1/8	44/18800	0.0185742	0.0185742	0.0181365	PRKN	1
BP	GO:0007622	rhythmic behavior	1/8	45/18800	0.0189928	0.0189928	0.0182516	TP53	1
BP	GO:0008631	intrinsic apoptotic signaling pathway in response to oxidative stress	1/8	45/18800	0.0189928	0.0189928	0.0182516	PRKN	1
BP	GO:0010171	body morphogenesis	1/8	45/18800	0.0189928	0.0189928	0.0182516	RRAS	1
BP	GO:0010677	negative regulation of cellular carbohydrate metabolic process	1/8	45/18800	0.0189928	0.0189928	0.0182516	PRKN	1
BP	GO:0042088	T-helper 1 type immune response	1/8	45/18800	0.0189928	0.0189928	0.0182516	HRAS	1
BP	GO:1902895	positive regulation of miRNA transcription	1/8	45/18800	0.0189928	0.0189928	0.0182516	TP53	1
BP	GO:0031018	endocrine pancreas development	1/8	46/18800	0.0194112	0.0194112	0.0185073	EIF2AK3	1
BP	GO:0046677	response to antibiotic	1/8	46/18800	0.0194112	0.0194112	0.0185073	TP53	1
BP	GO:0060966	regulation of gene silencing by RNA	1/8	46/18800	0.0194112	0.0194112	0.0185073	TP53	1
BP	GO:0031648	protein destabilization	1/8	47/18800	0.0198295	0.0198295	0.0186137	PRKN	1
BP	GO:0034198	cellular response to amino acid starvation	1/8	47/18800	0.0198295	0.0198295	0.0186137	EIF2AK3	1
BP	GO:0043618	regulation of transcription from RNA polymerase II promoter in response to stress	1/8	47/18800	0.0198295	0.0198295	0.0186137	TP53	1
BP	GO:0051972	regulation of telomerase activity	1/8	47/18800	0.0198295	0.0198295	0.0186137	TP53	1
BP	GO:0120163	negative regulation of cold-induced thermogenesis	1/8	47/18800	0.0198295	0.0198295	0.0186137	TFE3	1
BP	GO:2000144	positive regulation of DNA-templated transcription, initiation	1/8	47/18800	0.0198295	0.0198295	0.0186137	TP53	1
BP	GO:0031641	regulation of myelination	1/8	48/18800	0.0202477	0.0202477	0.0189088	EIF2AK3	1
BP	GO:0060324	face development	1/8	48/18800	0.0202477	0.0202477	0.0189088	RRAS	1
BP	GO:0060260	regulation of transcription initiation from RNA polymerase II promoter	1/8	49/18800	0.0206657	0.0206657	0.0191032	TP53	1
BP	GO:0097300	programmed necrotic cell death	1/8	49/18800	0.0206657	0.0206657	0.0191032	TP53	1
BP	GO:1990928	response to amino acid starvation	1/8	49/18800	0.0206657	0.0206657	0.0191032	EIF2AK3	1
BP	GO:2000772	regulation of cellular senescence	1/8	49/18800	0.0206657	0.0206657	0.0191032	TP53	1
BP	GO:0032873	negative regulation of stress-activated MAPK cascade	1/8	50/18800	0.0210835	0.0210835	0.0191971	PRKN	1
BP	GO:0043457	regulation of cellular respiration	1/8	50/18800	0.0210835	0.0210835	0.0191971	BNIP3	1
BP	GO:0048168	regulation of neuronal synaptic plasticity	1/8	50/18800	0.0210835	0.0210835	0.0191971	HRAS	1
BP	GO:0070231	T cell apoptotic process	1/8	50/18800	0.0210835	0.0210835	0.0191971	TP53	1
BP	GO:0070303	negative regulation of stress-activated protein kinase signaling cascade	1/8	50/18800	0.0210835	0.0210835	0.0191971	PRKN	1
BP	GO:1903747	regulation of establishment of protein localization to mitochondrion	1/8	50/18800	0.0210835	0.0210835	0.0191971	PRKN	1
BP	GO:0009409	response to cold	1/8	51/18800	0.0215012	0.0215012	0.01948	EIF2AK3	1
BP	GO:0015872	dopamine transport	1/8	51/18800	0.0215012	0.0215012	0.01948	PRKN	1
BP	GO:0035196	production of miRNAs involved in gene silencing by miRNA	1/8	52/18800	0.0219187	0.0219187	0.0197111	TP53	1
BP	GO:0043525	positive regulation of neuron apoptotic process	1/8	52/18800	0.0219187	0.0219187	0.0197111	TP53	1
BP	GO:0097479	synaptic vesicle localization	1/8	52/18800	0.0219187	0.0219187	0.0197111	PRKN	1
BP	GO:0002931	response to ischemia	1/8	53/18800	0.022336	0.022336	0.0199878	TP53	1
BP	GO:0043620	regulation of DNA-templated transcription in response to stress	1/8	53/18800	0.022336	0.022336	0.0199878	TP53	1
BP	GO:0006360	transcription by RNA polymerase I	1/8	54/18800	0.0227532	0.0227532	0.0202615	EIF2AK3	1
BP	GO:1903202	negative regulation of oxidative stress-induced cell death	1/8	54/18800	0.0227532	0.0227532	0.0202615	PRKN	1
BP	GO:0001954	positive regulation of cell-matrix adhesion	1/8	55/18800	0.0231703	0.0231703	0.0204827	RRAS	1
BP	GO:0010518	positive regulation of phospholipase activity	1/8	55/18800	0.0231703	0.0231703	0.0204827	HRAS	1
BP	GO:0043470	regulation of carbohydrate catabolic process	1/8	55/18800	0.0231703	0.0231703	0.0204827	TP53	1
BP	GO:0031529	ruffle organization	1/8	56/18800	0.0235872	0.0235872	0.0205705	HRAS	1
BP	GO:0050433	regulation of catecholamine secretion	1/8	56/18800	0.0235872	0.0235872	0.0205705	PRKN	1
BP	GO:0070918	primary sncRNA processing	1/8	56/18800	0.0235872	0.0235872	0.0205705	TP53	1
BP	GO:0097120	receptor localization to synapse	1/8	56/18800	0.0235872	0.0235872	0.0205705	HRAS	1
BP	GO:0099072	regulation of postsynaptic membrane neurotransmitter receptor levels	1/8	56/18800	0.0235872	0.0235872	0.0205705	HRAS	1
BP	GO:0001961	positive regulation of cytokine-mediated signaling pathway	1/8	57/18800	0.0240039	0.0240039	0.0205705	PRKN	1
BP	GO:0010803	regulation of tumor necrosis factor-mediated signaling pathway	1/8	57/18800	0.0240039	0.0240039	0.0205705	PRKN	1
BP	GO:0043388	positive regulation of DNA binding	1/8	57/18800	0.0240039	0.0240039	0.0205705	PRKN	1
BP	GO:0050432	catecholamine secretion	1/8	57/18800	0.0240039	0.0240039	0.0205705	PRKN	1
BP	GO:0070228	regulation of lymphocyte apoptotic process	1/8	57/18800	0.0240039	0.0240039	0.0205705	TP53	1
BP	GO:0070534	protein K63-linked ubiquitination	1/8	57/18800	0.0240039	0.0240039	0.0205705	PRKN	1
BP	GO:0098781	ncRNA transcription	1/8	57/18800	0.0240039	0.0240039	0.0205705	TP53	1
BP	GO:2000142	regulation of DNA-templated transcription, initiation	1/8	57/18800	0.0240039	0.0240039	0.0205705	TP53	1
BP	GO:0006289	nucleotide-excision repair	1/8	58/18800	0.0244205	0.0244205	0.0207324	TP53	1
BP	GO:0006584	catecholamine metabolic process	1/8	58/18800	0.0244205	0.0244205	0.0207324	PRKN	1
BP	GO:0009712	catechol-containing compound metabolic process	1/8	58/18800	0.0244205	0.0244205	0.0207324	PRKN	1
BP	GO:0090303	positive regulation of wound healing	1/8	58/18800	0.0244205	0.0244205	0.0207324	HRAS	1
BP	GO:0010574	regulation of vascular endothelial growth factor production	1/8	59/18800	0.0248369	0.0248369	0.0209881	EIF2AK3	1
BP	GO:1902893	regulation of miRNA transcription	1/8	59/18800	0.0248369	0.0248369	0.0209881	TP53	1
BP	GO:0046888	negative regulation of hormone secretion	1/8	60/18800	0.0252532	0.0252532	0.0211923	PRKN	1
BP	GO:0061614	miRNA transcription	1/8	60/18800	0.0252532	0.0252532	0.0211923	TP53	1
BP	GO:0090311	regulation of protein deacetylation	1/8	60/18800	0.0252532	0.0252532	0.0211923	TP53	1
BP	GO:0007405	neuroblast proliferation	1/8	61/18800	0.0256693	0.0256693	0.0214427	TP53	1
BP	GO:2001244	positive regulation of intrinsic apoptotic signaling pathway	1/8	61/18800	0.0256693	0.0256693	0.0214427	TP53	1
BP	GO:0010573	vascular endothelial growth factor production	1/8	63/18800	0.0265011	0.0265011	0.0220869	EIF2AK3	1
BP	GO:0006900	vesicle budding from membrane	1/8	64/18800	0.0269167	0.0269167	0.0222803	PRKN	1
BP	GO:0045670	regulation of osteoclast differentiation	1/8	64/18800	0.0269167	0.0269167	0.0222803	TFE3	1
BP	GO:0060760	positive regulation of response to cytokine stimulus	1/8	64/18800	0.0269167	0.0269167	0.0222803	PRKN	1
BP	GO:0001756	somitogenesis	1/8	65/18800	0.0273322	0.0273322	0.022573	TP53	1
BP	GO:0010517	regulation of phospholipase activity	1/8	66/18800	0.0277475	0.0277475	0.0228641	HRAS	1
BP	GO:0035418	protein localization to synapse	1/8	67/18800	0.0281627	0.0281627	0.0229981	HRAS	1
BP	GO:0045600	positive regulation of fat cell differentiation	1/8	67/18800	0.0281627	0.0281627	0.0229981	TFE3	1
BP	GO:0051851	modulation by host of symbiont process	1/8	67/18800	0.0281627	0.0281627	0.0229981	PRKN	1
BP	GO:0070936	protein K48-linked ubiquitination	1/8	67/18800	0.0281627	0.0281627	0.0229981	PRKN	1
BP	GO:0050709	negative regulation of protein secretion	1/8	68/18800	0.0285777	0.0285777	0.0232328	PRKN	1
BP	GO:0060193	positive regulation of lipase activity	1/8	68/18800	0.0285777	0.0285777	0.0232328	HRAS	1
BP	GO:0071260	cellular response to mechanical stimulus	1/8	70/18800	0.0294073	0.0294073	0.023854	BNIP3	1
BP	GO:0050805	negative regulation of synaptic transmission	1/8	71/18800	0.0298219	0.0298219	0.0240298	PRKN	1
BP	GO:0060411	cardiac septum morphogenesis	1/8	71/18800	0.0298219	0.0298219	0.0240298	TP53	1
BP	GO:2000379	positive regulation of reactive oxygen species metabolic process	1/8	71/18800	0.0298219	0.0298219	0.0240298	TP53	1
BP	GO:0030330	DNA damage response, signal transduction by p53 class mediator	1/8	72/18800	0.0302363	0.0302363	0.024203	TP53	1
BP	GO:0051937	catecholamine transport	1/8	72/18800	0.0302363	0.0302363	0.024203	PRKN	1
BP	GO:1903036	positive regulation of response to wounding	1/8	72/18800	0.0302363	0.0302363	0.024203	HRAS	1
BP	GO:0016239	positive regulation of macroautophagy	1/8	73/18800	0.0306506	0.0306506	0.0244273	BNIP3	1
BP	GO:0043462	regulation of ATP-dependent activity	1/8	73/18800	0.0306506	0.0306506	0.0244273	TP53	1
BP	GO:0051865	protein autoubiquitination	1/8	75/18800	0.0314786	0.0314786	0.0249779	PRKN	1
BP	GO:0070227	lymphocyte apoptotic process	1/8	75/18800	0.0314786	0.0314786	0.0249779	TP53	1
BP	GO:0008344	adult locomotory behavior	1/8	76/18800	0.0318924	0.0318924	0.0251964	PRKN	1
BP	GO:0030968	endoplasmic reticulum unfolded protein response	1/8	76/18800	0.0318924	0.0318924	0.0251964	EIF2AK3	1
BP	GO:0006919	activation of cysteine-type endopeptidase activity involved in apoptotic process	1/8	77/18800	0.032306	0.032306	0.0253582	EIF2AK3	1
BP	GO:0032729	positive regulation of interferon-gamma production	1/8	77/18800	0.032306	0.032306	0.0253582	HRAS	1
BP	GO:1903201	regulation of oxidative stress-induced cell death	1/8	77/18800	0.032306	0.032306	0.0253582	PRKN	1
BP	GO:0006513	protein monoubiquitination	1/8	78/18800	0.0327195	0.0327195	0.0255725	PRKN	1
BP	GO:0033077	T cell differentiation in thymus	1/8	78/18800	0.0327195	0.0327195	0.0255725	TP53	1
BP	GO:0006970	response to osmotic stress	1/8	79/18800	0.0331328	0.0331328	0.0257849	TP53	1
BP	GO:0048145	regulation of fibroblast proliferation	1/8	79/18800	0.0331328	0.0331328	0.0257849	TP53	1
BP	GO:0001570	vasculogenesis	1/8	80/18800	0.033546	0.033546	0.0259953	RRAS	1
BP	GO:0006367	transcription initiation from RNA polymerase II promoter	1/8	80/18800	0.033546	0.033546	0.0259953	TP53	1
BP	GO:0006446	regulation of translational initiation	1/8	81/18800	0.033959	0.033959	0.0260384	EIF2AK3	1
BP	GO:0030512	negative regulation of transforming growth factor beta receptor signaling pathway	1/8	81/18800	0.033959	0.033959	0.0260384	TP53	1
BP	GO:0031016	pancreas development	1/8	81/18800	0.033959	0.033959	0.0260384	EIF2AK3	1
BP	GO:0044773	mitotic DNA damage checkpoint signaling	1/8	81/18800	0.033959	0.033959	0.0260384	TP53	1
BP	GO:0048144	fibroblast proliferation	1/8	81/18800	0.033959	0.033959	0.0260384	TP53	1
BP	GO:0015844	monoamine transport	1/8	83/18800	0.0347846	0.0347846	0.026504	PRKN	1
BP	GO:0032092	positive regulation of protein binding	1/8	83/18800	0.0347846	0.0347846	0.026504	PRKN	1
BP	GO:0048678	response to axon injury	1/8	83/18800	0.0347846	0.0347846	0.026504	BNIP3	1
BP	GO:0061053	somite development	1/8	84/18800	0.0351971	0.0351971	0.0266511	TP53	1
BP	GO:0097194	execution phase of apoptosis	1/8	84/18800	0.0351971	0.0351971	0.0266511	TP53	1
BP	GO:1900182	positive regulation of protein localization to nucleus	1/8	84/18800	0.0351971	0.0351971	0.0266511	EIF2AK3	1
BP	GO:0007032	endosome organization	1/8	85/18800	0.0356095	0.0356095	0.0266859	PRKN	1
BP	GO:0010507	negative regulation of autophagy	1/8	85/18800	0.0356095	0.0356095	0.0266859	TP53	1
BP	GO:0044774	mitotic DNA integrity checkpoint signaling	1/8	85/18800	0.0356095	0.0356095	0.0266859	TP53	1
BP	GO:2000106	regulation of leukocyte apoptotic process	1/8	85/18800	0.0356095	0.0356095	0.0266859	TP53	1
BP	GO:2000177	regulation of neural precursor cell proliferation	1/8	85/18800	0.0356095	0.0356095	0.0266859	TP53	1
BP	GO:0034103	regulation of tissue remodeling	1/8	86/18800	0.0360218	0.0360218	0.0268292	TP53	1
BP	GO:0046928	regulation of neurotransmitter secretion	1/8	86/18800	0.0360218	0.0360218	0.0268292	PRKN	1
BP	GO:2000134	negative regulation of G1/S transition of mitotic cell cycle	1/8	86/18800	0.0360218	0.0360218	0.0268292	TP53	1
BP	GO:1901216	positive regulation of neuron death	1/8	87/18800	0.0364338	0.0364338	0.0270808	TP53	1
BP	GO:0007029	endoplasmic reticulum organization	1/8	88/18800	0.0368458	0.0368458	0.0272203	EIF2AK3	1
BP	GO:0034644	cellular response to UV	1/8	88/18800	0.0368458	0.0368458	0.0272203	TP53	1
BP	GO:0051262	protein tetramerization	1/8	88/18800	0.0368458	0.0368458	0.0272203	TP53	1
BP	GO:1903578	regulation of ATP metabolic process	1/8	89/18800	0.0372576	0.0372576	0.0274688	TP53	1
BP	GO:0060191	regulation of lipase activity	1/8	90/18800	0.0376692	0.0376692	0.0276603	HRAS	1
BP	GO:0070301	cellular response to hydrogen peroxide	1/8	90/18800	0.0376692	0.0376692	0.0276603	BNIP3	1
BP	GO:0042147	retrograde transport, endosome to Golgi	1/8	91/18800	0.0380807	0.0380807	0.0278502	PRKN	1
BP	GO:1903351	cellular response to dopamine	1/8	91/18800	0.0380807	0.0380807	0.0278502	PRKN	1
BP	GO:0032436	positive regulation of proteasomal ubiquitin-dependent protein catabolic process	1/8	92/18800	0.038492	0.038492	0.0279267	PRKN	1
BP	GO:0051952	regulation of amine transport	1/8	92/18800	0.038492	0.038492	0.0279267	PRKN	1
BP	GO:1900407	regulation of cellular response to oxidative stress	1/8	92/18800	0.038492	0.038492	0.0279267	PRKN	1
BP	GO:1903350	response to dopamine	1/8	92/18800	0.038492	0.038492	0.0279267	PRKN	1
BP	GO:0035249	synaptic transmission, glutamatergic	1/8	94/18800	0.0393141	0.0393141	0.02841	PRKN	1
BP	GO:0048709	oligodendrocyte differentiation	1/8	94/18800	0.0393141	0.0393141	0.02841	BNIP3	1
BP	GO:0030316	osteoclast differentiation	1/8	96/18800	0.0401357	0.0401357	0.028832	TFE3	1
BP	GO:0046330	positive regulation of JNK cascade	1/8	96/18800	0.0401357	0.0401357	0.028832	HRAS	1
BP	GO:1902414	protein localization to cell junction	1/8	96/18800	0.0401357	0.0401357	0.028832	HRAS	1
BP	GO:1902807	negative regulation of cell cycle G1/S phase transition	1/8	97/18800	0.0405463	0.0405463	0.0290696	TP53	1
BP	GO:0016575	histone deacetylation	1/8	98/18800	0.0409567	0.0409567	0.0291915	TP53	1
BP	GO:0021549	cerebellum development	1/8	98/18800	0.0409567	0.0409567	0.0291915	TP53	1
BP	GO:0036473	cell death in response to oxidative stress	1/8	98/18800	0.0409567	0.0409567	0.0291915	PRKN	1
BP	GO:0051588	regulation of neurotransmitter transport	1/8	99/18800	0.0413669	0.0413669	0.0294263	PRKN	1
BP	GO:0015837	amine transport	1/8	100/18800	0.041777	0.041777	0.0296601	PRKN	1
BP	GO:0006626	protein targeting to mitochondrion	1/8	101/18800	0.0421869	0.0421869	0.0297194	PRKN	1
BP	GO:0008630	intrinsic apoptotic signaling pathway in response to DNA damage	1/8	101/18800	0.0421869	0.0421869	0.0297194	TP53	1
BP	GO:0051702	biological process involved in interaction with symbiont	1/8	101/18800	0.0421869	0.0421869	0.0297194	PRKN	1
BP	GO:1902882	regulation of response to oxidative stress	1/8	101/18800	0.0421869	0.0421869	0.0297194	PRKN	1
BP	GO:0062014	negative regulation of small molecule metabolic process	1/8	102/18800	0.0425967	0.0425967	0.0298924	TP53	1
BP	GO:2001243	negative regulation of intrinsic apoptotic signaling pathway	1/8	102/18800	0.0425967	0.0425967	0.0298924	PRKN	1
BP	GO:0031058	positive regulation of histone modification	1/8	103/18800	0.0430063	0.0430063	0.030064	TP53	1
BP	GO:0035282	segmentation	1/8	103/18800	0.0430063	0.0430063	0.030064	TP53	1
BP	GO:0006576	cellular biogenic amine metabolic process	1/8	105/18800	0.0438251	0.0438251	0.030461	PRKN	1
BP	GO:0071868	cellular response to monoamine stimulus	1/8	105/18800	0.0438251	0.0438251	0.030461	PRKN	1
BP	GO:0071870	cellular response to catecholamine stimulus	1/8	105/18800	0.0438251	0.0438251	0.030461	PRKN	1
BP	GO:0003279	cardiac septum development	1/8	106/18800	0.0442343	0.0442343	0.0305125	TP53	1
BP	GO:0032231	regulation of actin filament bundle assembly	1/8	106/18800	0.0442343	0.0442343	0.0305125	PRKN	1
BP	GO:0051341	regulation of oxidoreductase activity	1/8	106/18800	0.0442343	0.0442343	0.0305125	PRKN	1
BP	GO:0120034	positive regulation of plasma membrane bounded cell projection assembly	1/8	106/18800	0.0442343	0.0442343	0.0305125	HRAS	1
BP	GO:0000045	autophagosome assembly	1/8	107/18800	0.0446433	0.0446433	0.0306784	GABARAPL1	1
BP	GO:0022037	metencephalon development	1/8	107/18800	0.0446433	0.0446433	0.0306784	TP53	1
BP	GO:0071867	response to monoamine	1/8	108/18800	0.0450522	0.0450522	0.0307275	PRKN	1
BP	GO:0071869	response to catecholamine	1/8	108/18800	0.0450522	0.0450522	0.0307275	PRKN	1
BP	GO:1902749	regulation of cell cycle G2/M phase transition	1/8	108/18800	0.0450522	0.0450522	0.0307275	TP53	1
BP	GO:2000060	positive regulation of ubiquitin-dependent protein catabolic process	1/8	108/18800	0.0450522	0.0450522	0.0307275	PRKN	1
BP	GO:0036503	ERAD pathway	1/8	109/18800	0.0454609	0.0454609	0.0308905	PRKN	1
BP	GO:0071887	leukocyte apoptotic process	1/8	109/18800	0.0454609	0.0454609	0.0308905	TP53	1
BP	GO:0002062	chondrocyte differentiation	1/8	110/18800	0.0458694	0.0458694	0.0311101	EIF2AK3	1
BP	GO:0031532	actin cytoskeleton reorganization	1/8	111/18800	0.0462778	0.0462778	0.0312706	HRAS	1
BP	GO:1905037	autophagosome organization	1/8	111/18800	0.0462778	0.0462778	0.0312706	GABARAPL1	1
BP	GO:0021987	cerebral cortex development	1/8	112/18800	0.0466861	0.0466861	0.0314881	BNIP3	1
BP	GO:0018958	phenol-containing compound metabolic process	1/8	113/18800	0.0470942	0.0470942	0.0317046	PRKN	1
BP	GO:0000077	DNA damage checkpoint signaling	1/8	115/18800	0.0479099	0.0479099	0.0321943	TP53	1
BP	GO:0002286	T cell activation involved in immune response	1/8	116/18800	0.0483176	0.0483176	0.0322303	TP53	1
BP	GO:0043406	positive regulation of MAP kinase activity	1/8	116/18800	0.0483176	0.0483176	0.0322303	HRAS	1
BP	GO:0044106	cellular amine metabolic process	1/8	116/18800	0.0483176	0.0483176	0.0322303	PRKN	1
BP	GO:1901800	positive regulation of proteasomal protein catabolic process	1/8	116/18800	0.0483176	0.0483176	0.0322303	PRKN	1
BP	GO:0002761	regulation of myeloid leukocyte differentiation	1/8	117/18800	0.048725	0.048725	0.0322658	TFE3	1
BP	GO:0032609	interferon-gamma production	1/8	117/18800	0.048725	0.048725	0.0322658	HRAS	1
BP	GO:0032649	regulation of interferon-gamma production	1/8	117/18800	0.048725	0.048725	0.0322658	HRAS	1
BP	GO:0042752	regulation of circadian rhythm	1/8	117/18800	0.048725	0.048725	0.0322658	TP53	1
BP	GO:0006476	protein deacetylation	1/8	118/18800	0.0491324	0.0491324	0.032359	TP53	1
BP	GO:0032368	regulation of lipid transport	1/8	118/18800	0.0491324	0.0491324	0.032359	PRKN	1
BP	GO:0071346	cellular response to interferon-gamma	1/8	118/18800	0.0491324	0.0491324	0.032359	TP53	1
BP	GO:2000278	regulation of DNA biosynthetic process	1/8	119/18800	0.0495396	0.0495396	0.0325683	TP53	1
BP	GO:0006413	translational initiation	1/8	120/18800	0.0499466	0.0499466	0.0326321	EIF2AK3	1
BP	GO:0072655	establishment of protein localization to mitochondrion	1/8	120/18800	0.0499466	0.0499466	0.0326321	PRKN	1
CC	GO:0005741	mitochondrial outer membrane	2/8	205/19594	0.00292613	0.00292613	0.0149779	BNIP3/PRKN	2
CC	GO:0031968	organelle outer membrane	2/8	232/19594	0.00372914	0.00372914	0.0149779	BNIP3/PRKN	2
CC	GO:0019867	outer membrane	2/8	234/19594	0.0037923	0.0037923	0.0149779	BNIP3/PRKN	2
CC	GO:0014069	postsynaptic density	2/8	318/19594	0.00689197	0.00689197	0.0149779	BNIP3/PRKN	2
CC	GO:0032279	asymmetric synapse	2/8	323/19594	0.00710347	0.00710347	0.0149779	BNIP3/PRKN	2
CC	GO:0099572	postsynaptic specialization	2/8	341/19594	0.00788937	0.00788937	0.0149779	BNIP3/PRKN	2
CC	GO:0098984	neuron to neuron synapse	2/8	347/19594	0.00815982	0.00815982	0.0149779	BNIP3/PRKN	2
CC	GO:0031307	integral component of mitochondrial outer membrane	1/8	24/19594	0.00975875	0.00975875	0.0149779	BNIP3	1
CC	GO:0031301	integral component of organelle membrane	2/8	382/19594	0.00982078	0.00982078	0.0149779	BNIP3/EIF2AK3	2
CC	GO:0031306	intrinsic component of mitochondrial outer membrane	1/8	25/19594	0.0101635	0.0101635	0.0149779	BNIP3	1
CC	GO:0031300	intrinsic component of organelle membrane	2/8	412/19594	0.0113559	0.0113559	0.0152137	BNIP3/EIF2AK3	2
CC	GO:0016235	aggresome	1/8	35/19594	0.0142036	0.0142036	0.0165583	PRKN	1
CC	GO:1905360	GTPase complex	1/8	36/19594	0.0146068	0.0146068	0.0165583	HRAS	1
CC	GO:0000421	autophagosome membrane	1/8	51/19594	0.0206376	0.0206376	0.0217238	GABARAPL1	1
CC	GO:0005657	replication fork	1/8	60/19594	0.0242406	0.0242406	0.0238154	TP53	1
CC	GO:0035861	site of double-strand break	1/8	73/19594	0.0294245	0.0294245	0.0250668	TP53	1
CC	GO:0016234	inclusion body	1/8	74/19594	0.0298222	0.0298222	0.0250668	PRKN	1
CC	GO:0017053	transcription repressor complex	1/8	76/19594	0.0306173	0.0306173	0.0250668	TP53	1
CC	GO:0032592	integral component of mitochondrial membrane	1/8	88/19594	0.0353759	0.0353759	0.0266493	BNIP3	1
CC	GO:0098573	intrinsic component of mitochondrial membrane	1/8	90/19594	0.036167	0.036167	0.0266493	BNIP3	1
CC	GO:0090734	site of DNA damage	1/8	97/19594	0.0389313	0.0389313	0.0273202	TP53	1
CC	GO:0016605	PML body	1/8	105/19594	0.0420821	0.0420821	0.0275282	TP53	1
CC	GO:0016363	nuclear matrix	1/8	109/19594	0.0436541	0.0436541	0.0275282	TP53	1
CC	GO:0005776	autophagosome	1/8	112/19594	0.0448317	0.0448317	0.0275282	GABARAPL1	1
MF	GO:0031625	ubiquitin protein ligase binding	3/8	298/18410	0.000221383	0.000221383	0.00279586	GABARAPL1/PRKN/TP53	3
MF	GO:0044389	ubiquitin-like protein ligase binding	3/8	317/18410	0.000265607	0.000265607	0.00279586	GABARAPL1/PRKN/TP53	3
MF	GO:0019003	GDP binding	2/8	73/18410	0.000427588	0.000427588	0.00300062	HRAS/RRAS	2
MF	GO:0051087	chaperone binding	2/8	106/18410	0.000898973	0.000898973	0.00443095	PRKN/TP53	2
MF	GO:0031072	heat shock protein binding	2/8	123/18410	0.00120756	0.00120756	0.00443095	EIF2AK3/PRKN	2
MF	GO:0042826	histone deacetylase binding	2/8	126/18410	0.00126661	0.00126661	0.00443095	PRKN/TP53	2
MF	GO:0002020	protease binding	2/8	136/18410	0.00147329	0.00147329	0.00443095	PRKN/TP53	2
MF	GO:0019903	protein phosphatase binding	2/8	148/18410	0.00174125	0.00174125	0.00458223	EIF2AK3/TP53	2
MF	GO:0019902	phosphatase binding	2/8	193/18410	0.00293686	0.00293686	0.00686984	EIF2AK3/TP53	2
MF	GO:0001094	TFIID-class transcription factor complex binding	1/8	10/18410	0.00433804	0.00433804	0.00830246	TP53	1
MF	GO:0030957	Tat protein binding	1/8	10/18410	0.00433804	0.00433804	0.00830246	GABARAPL1	1
MF	GO:0097371	MDM2/MDM4 family protein binding	1/8	11/18410	0.00477093	0.00477093	0.00837006	TP53	1
MF	GO:0140666	annealing activity	1/8	13/18410	0.00563623	0.00563623	0.0091275	TP53	1
MF	GO:0050811	GABA receptor binding	1/8	17/18410	0.00736485	0.00736485	0.0102303	GABARAPL1	1
MF	GO:0003924	GTPase activity	2/8	336/18410	0.008647	0.008647	0.0102303	HRAS/RRAS	2
MF	GO:1990381	ubiquitin-specific protease binding	1/8	21/18410	0.00909085	0.00909085	0.0102303	PRKN	1
MF	GO:0061629	RNA polymerase II-specific DNA-binding transcription factor binding	2/8	348/18410	0.00925236	0.00925236	0.0102303	GABARAPL1/TP53	2
MF	GO:0035035	histone acetyltransferase binding	1/8	23/18410	0.00995286	0.00995286	0.0102303	TP53	1
MF	GO:0043274	phospholipase binding	1/8	23/18410	0.00995286	0.00995286	0.0102303	PRKN	1
MF	GO:0001091	RNA polymerase II general transcription initiation factor binding	1/8	24/18410	0.0103836	0.0103836	0.0102303	TP53	1
MF	GO:0015631	tubulin binding	2/8	376/18410	0.0107376	0.0107376	0.0102303	GABARAPL1/PRKN	2
MF	GO:0005525	GTP binding	2/8	379/18410	0.0109027	0.0109027	0.0102303	HRAS/RRAS	2
MF	GO:0097602	cullin family protein binding	1/8	26/18410	0.0112446	0.0112446	0.0102303	PRKN	1
MF	GO:0019001	guanyl nucleotide binding	2/8	401/18410	0.0121485	0.0121485	0.0102303	HRAS/RRAS	2
MF	GO:0032561	guanyl ribonucleotide binding	2/8	401/18410	0.0121485	0.0121485	0.0102303	HRAS/RRAS	2
MF	GO:0051721	protein phosphatase 2A binding	1/8	30/18410	0.0129647	0.0129647	0.0104978	TP53	1
MF	GO:0031624	ubiquitin conjugating enzyme binding	1/8	32/18410	0.0138238	0.0138238	0.0107788	PRKN	1
MF	GO:0097718	disordered domain specific binding	1/8	35/18410	0.0151112	0.0151112	0.0107906	TP53	1
MF	GO:0001228	DNA-binding transcription activator activity, RNA polymerase II-specific	2/8	462/18410	0.0159174	0.0159174	0.0107906	TFE3/TP53	2
MF	GO:0001216	DNA-binding transcription activator activity	2/8	466/18410	0.0161803	0.0161803	0.0107906	TFE3/TP53	2
MF	GO:0044390	ubiquitin-like protein conjugating enzyme binding	1/8	38/18410	0.0163971	0.0163971	0.0107906	PRKN	1
MF	GO:0140297	DNA-binding transcription factor binding	2/8	470/18410	0.0164452	0.0164452	0.0107906	GABARAPL1/TP53	2
MF	GO:0003925	G protein activity	1/8	40/18410	0.0172535	0.0172535	0.0107906	HRAS	1
MF	GO:0048487	beta-tubulin binding	1/8	41/18410	0.0176815	0.0176815	0.0107906	GABARAPL1	1
MF	GO:0001046	core promoter sequence-specific DNA binding	1/8	42/18410	0.0181093	0.0181093	0.0107906	TP53	1
MF	GO:0051879	Hsp90 protein binding	1/8	43/18410	0.018537	0.018537	0.0107906	EIF2AK3	1
MF	GO:0030544	Hsp70 protein binding	1/8	44/18410	0.0189644	0.0189644	0.0107906	PRKN	1
MF	GO:0140296	general transcription initiation factor binding	1/8	52/18410	0.0223785	0.0223785	0.0123981	TP53	1
MF	GO:0005507	copper ion binding	1/8	61/18410	0.0262069	0.0262069	0.0138926	TP53	1
MF	GO:1990841	promoter-specific chromatin binding	1/8	62/18410	0.0266314	0.0266314	0.0138926	TP53	1
MF	GO:0043621	protein self-association	1/8	63/18410	0.0270559	0.0270559	0.0138926	TP53	1
MF	GO:0002039	p53 binding	1/8	66/18410	0.0283281	0.0283281	0.0141995	TP53	1
MF	GO:0001098	basal transcription machinery binding	1/8	74/18410	0.0317136	0.0317136	0.015174	TP53	1
MF	GO:0001099	basal RNA polymerase II transcription machinery binding	1/8	74/18410	0.0317136	0.0317136	0.015174	TP53	1
MF	GO:0030971	receptor tyrosine kinase binding	1/8	76/18410	0.0325584	0.0325584	0.015232	TP53	1
MF	GO:0030165	PDZ domain binding	1/8	82/18410	0.0350888	0.0350888	0.0160589	PRKN	1
MF	GO:0008013	beta-catenin binding	1/8	86/18410	0.0367725	0.0367725	0.0164715	PRKN	1
MF	GO:0043130	ubiquitin binding	1/8	96/18410	0.0409706	0.0409706	0.0179696	PRKN	1
MF	GO:0047485	protein N-terminus binding	1/8	105/18410	0.0447352	0.0447352	0.0192203	TP53	1
MF	GO:1990782	protein tyrosine kinase binding	1/8	113/18410	0.0480707	0.0480707	0.0202403	TP53	1
MF	GO:0032182	ubiquitin-like protein binding	1/8	116/18410	0.0493188	0.0493188	0.0203586	PRKN	1

## Sheet: Table S4
																							Table S4 The KEGG pathways of candidate genes.
																							ID	Description	GeneRatio	BgRatio	pvalue	p.adjust	qvalue	geneID	Count
																							hsa04137	Mitophagy - animal	8/8	72/8621	1.58682e-17	1.58682e-17	9.01984e-16	BNIP3/EIF2AK3/GABARAPL1/HRAS/PRKN/RRAS/TFE3/TP53	8
																							hsa04140	Autophagy - animal	5/8	165/8621	1.29255e-07	1.29255e-07	3.67356e-06	BNIP3/EIF2AK3/GABARAPL1/HRAS/RRAS	5
																							hsa04068	FoxO signaling pathway	3/8	131/8621	0.000181626	0.000181626	0.00288409	BNIP3/GABARAPL1/HRAS	3
																							hsa04210	Apoptosis	3/8	136/8621	0.000202954	0.000202954	0.00288409	EIF2AK3/HRAS/TP53	3
																							hsa04218	Cellular senescence	3/8	156/8621	0.000304497	0.000304497	0.00299519	HRAS/RRAS/TP53	3
																							hsa05160	Hepatitis C	3/8	158/8621	0.000316159	0.000316159	0.00299519	EIF2AK3/HRAS/TP53	3
																							hsa05216	Thyroid cancer	2/8	37/8621	0.000493785	0.000493785	0.00400968	HRAS/TP53	2
																							hsa05219	Bladder cancer	2/8	41/8621	0.000606835	0.000606835	0.00429089	HRAS/TP53	2
																							hsa05205	Proteoglycans in cancer	3/8	205/8621	0.00067939	0.00067939	0.00429089	HRAS/RRAS/TP53	3
																							hsa05417	Lipid and atherosclerosis	3/8	215/8621	0.000780829	0.000780829	0.0044384	EIF2AK3/HRAS/TP53	3
																							hsa05213	Endometrial cancer	2/8	58/8621	0.00121366	0.00121366	0.00620798	HRAS/TP53	2
																							hsa05012	Parkinson disease	3/8	266/8621	0.00144967	0.00144967	0.00620798	EIF2AK3/PRKN/TP53	3
																							hsa05211	Renal cell carcinoma	2/8	69/8621	0.00171369	0.00171369	0.00620798	HRAS/TFE3	2
																							hsa05230	Central carbon metabolism in cancer	2/8	70/8621	0.00176327	0.00176327	0.00620798	HRAS/TP53	2
																							hsa05218	Melanoma	2/8	72/8621	0.00186448	0.00186448	0.00620798	HRAS/TP53	2
																							hsa05223	Non-small cell lung cancer	2/8	72/8621	0.00186448	0.00186448	0.00620798	HRAS/TP53	2
																							hsa05214	Glioma	2/8	75/8621	0.00202141	0.00202141	0.00620798	HRAS/TP53	2
																							hsa04010	MAPK signaling pathway	3/8	301/8621	0.00207092	0.00207092	0.00620798	HRAS/RRAS/TP53	3
																							hsa05220	Chronic myeloid leukemia	2/8	76/8621	0.00207508	0.00207508	0.00620798	HRAS/TP53	2
																							hsa05210	Colorectal cancer	2/8	86/8621	0.00264884	0.00264884	0.00752829	HRAS/TP53	2
																							hsa04211	Longevity regulating pathway	2/8	89/8621	0.00283403	0.00283403	0.00767107	HRAS/TP53	2
																							hsa05215	Prostate cancer	2/8	97/8621	0.00335706	0.00335706	0.00844929	HRAS/TP53	2
																							hsa01522	Endocrine resistance	2/8	98/8621	0.0034254	0.0034254	0.00844929	HRAS/TP53	2
																							hsa05014	Amyotrophic lateral sclerosis	3/8	364/8621	0.00356748	0.00356748	0.00844929	EIF2AK3/PRKN/TP53	3
																							hsa04625	C-type lectin receptor signaling pathway	2/8	104/8621	0.0038492	0.0038492	0.00875188	HRAS/RRAS	2
																							hsa04722	Neurotrophin signaling pathway	2/8	119/8621	0.00501067	0.00501067	0.0105085	HRAS/TP53	2
																							hsa04071	Sphingolipid signaling pathway	2/8	121/8621	0.00517642	0.00517642	0.0105085	HRAS/TP53	2
																							hsa04919	Thyroid hormone signaling pathway	2/8	121/8621	0.00517642	0.00517642	0.0105085	HRAS/TP53	2
																							hsa05162	Measles	2/8	138/8621	0.00668687	0.00668687	0.0128488	EIF2AK3/TP53	2
																							hsa04371	Apelin signaling pathway	2/8	139/8621	0.00678133	0.00678133	0.0128488	HRAS/RRAS	2
																							hsa05224	Breast cancer	2/8	147/8621	0.00755913	0.00755913	0.0129729	HRAS/TP53	2
																							hsa05022	Pathways of neurodegeneration - multiple diseases	3/8	476/8621	0.00760307	0.00760307	0.0129729	EIF2AK3/HRAS/PRKN	3
																							hsa04072	Phospholipase D signaling pathway	2/8	148/8621	0.00765911	0.00765911	0.0129729	HRAS/RRAS	2
																							hsa05226	Gastric cancer	2/8	149/8621	0.0077597	0.0077597	0.0129729	HRAS/TP53	2
																							hsa05161	Hepatitis B	2/8	162/8621	0.00912233	0.00912233	0.0148152	HRAS/TP53	2
																							hsa05225	Hepatocellular carcinoma	2/8	168/8621	0.00978533	0.00978533	0.0152059	HRAS/TP53	2
																							hsa04141	Protein processing in endoplasmic reticulum	2/8	169/8621	0.0098979	0.0098979	0.0152059	EIF2AK3/PRKN	2
																							hsa04360	Axon guidance	2/8	182/8621	0.0114147	0.0114147	0.0170746	HRAS/RRAS	2
																							hsa05202	Transcriptional misregulation in cancer	2/8	193/8621	0.0127745	0.0127745	0.0183338	TFE3/TP53	2
																							hsa05167	Kaposi sarcoma-associated herpesvirus infection	2/8	194/8621	0.0129015	0.0129015	0.0183338	HRAS/TP53	2
																							hsa05203	Viral carcinogenesis	2/8	204/8621	0.014203	0.014203	0.019691	HRAS/TP53	2
																							hsa04015	Rap1 signaling pathway	2/8	210/8621	0.0150108	0.0150108	0.0203154	HRAS/RRAS	2
																							hsa05166	Human T-cell leukemia virus 1 infection	2/8	222/8621	0.0166859	0.0166859	0.0220573	HRAS/TP53	2
																							hsa05163	Human cytomegalovirus infection	2/8	225/8621	0.017117	0.017117	0.0221129	HRAS/TP53	2
																							hsa04810	Regulation of actin cytoskeleton	2/8	229/8621	0.0176993	0.0176993	0.022357	HRAS/RRAS	2
																							hsa04014	Ras signaling pathway	2/8	236/8621	0.018739	0.018739	0.0231557	HRAS/RRAS	2
																							hsa05131	Shigellosis	2/8	247/8621	0.0204252	0.0204252	0.0245588	BNIP3/TP53	2
																							hsa05132	Salmonella infection	2/8	249/8621	0.0207386	0.0207386	0.0245588	HRAS/RRAS	2
																							hsa04136	Autophagy - other	1/8	32/8621	0.0293238	0.0293238	0.0340168	GABARAPL1	1
																							hsa05206	MicroRNAs in cancer	2/8	310/8621	0.031265	0.031265	0.0355434	HRAS/TP53	2
																							hsa05165	Human papillomavirus infection	2/8	331/8621	0.0353029	0.0353029	0.0393469	HRAS/TP53	2
																							hsa04216	Ferroptosis	1/8	41/8621	0.0374343	0.0374343	0.04092	TP53	1
																							hsa04151	PI3K-Akt signaling pathway	2/8	359/8621	0.0409968	0.0409968	0.0439688	HRAS/TP53	2
																							hsa05010	Alzheimer disease	2/8	384/8621	0.0463675	0.0463675	0.0488079	EIF2AK3/HRAS	2

## Sheet: Table S5
Table S5 The nodes of PPI network.
node1	node2	node1_string_id	node2_string_id	neighborhood_on_chromosome	gene_fusion	phylogenetic_cooccurrence	homology	coexpression	experimentally_determined_interaction	database_annotated	automated_textmining	combined_score
BNIP3	TP53	9606.ENSP00000357625	9606.ENSP00000269305	0	0	0	0	0	0	0	0.582	0.582
BNIP3	PRKN	9606.ENSP00000357625	9606.ENSP00000355865	0	0	0	0	0.086	0.226	0	0.737	0.798
BNIP3	GABARAPL1	9606.ENSP00000357625	9606.ENSP00000411256	0	0	0	0	0.072	0	0.9	0.968	0.996
EIF2AK3	TP53	9606.ENSP00000307235	9606.ENSP00000269305	0	0	0	0	0.087	0	0	0.609	0.627
EIF2AK3	HRAS	9606.ENSP00000307235	9606.ENSP00000407586	0	0	0	0	0.055	0	0	0.41	0.418
GABARAPL1	TP53	9606.ENSP00000411256	9606.ENSP00000269305	0	0	0	0	0	0	0	0.419	0.418
GABARAPL1	TFE3	9606.ENSP00000411256	9606.ENSP00000314129	0	0	0	0	0.072	0	0	0.39	0.41
GABARAPL1	PRKN	9606.ENSP00000411256	9606.ENSP00000355865	0	0	0	0	0.043	0	0	0.62	0.621
HRAS	TP53	9606.ENSP00000407586	9606.ENSP00000269305	0	0	0	0	0.083	0.292	0	0.894	0.925
PRKN	TP53	9606.ENSP00000355865	9606.ENSP00000269305	0	0	0	0	0	0.338	0	0.653	0.76
TFE3	TP53	9606.ENSP00000314129	9606.ENSP00000269305	0	0	0	0	0	0.069	0	0.401	0.418

## Sheet: Table S6
Table S6 Spearman’s correlation analysis between TFE3 and different immune cells.
Immune_Cell	r	p.value	Sign	Cor	Pvalue
Activated B cell	-0.0111101	0.927268	Negative	0-0.1	ns
Activated CD4 T cell	0.324049	0.00620713	Positive	> 0.3	< 0.01
Activated CD8 T cell	0.102371	0.399065	Positive	0.1-0.2	ns
Activated dendritic cell	0.345954	0.0033516	Positive	> 0.3	< 0.01
CD56bright natural killer cell	0.517872	4.40357e-06	Positive	> 0.3	< 0.01
Central memory CD4 T cell	0.278978	0.0193504	Positive	0.2-0.3	0.01 - 0.05
Central memory CD8 T cell	0.424162	0.000252923	Positive	> 0.3	< 0.01
Effector memory CD4 T cell	0.263127	0.0277519	Positive	0.2-0.3	0.01 - 0.05
Effector memory CD8 T cell	0.266696	0.0256315	Positive	0.2-0.3	0.01 - 0.05
Gamma delta T cell	0.336786	0.00436084	Positive	> 0.3	< 0.01
Immature B cell	0.0800805	0.509898	Positive	0-0.1	ns
Immature dendritic cell	0.351098	0.00288156	Positive	> 0.3	< 0.01
Macrophage	0.320269	0.00687348	Positive	> 0.3	< 0.01
Mast cell	0.206614	0.0861441	Positive	0.2-0.3	ns
MDSC	0.368489	0.00169682	Positive	> 0.3	< 0.01
Monocyte	0.159129	0.188243	Positive	0.1-0.2	ns
Natural killer cell	0.259487	0.0300644	Positive	0.2-0.3	0.01 - 0.05
Natural killer T cell	0.299659	0.0117293	Positive	0.2-0.3	0.01 - 0.05
Neutrophil	0.38875	0.000881643	Positive	> 0.3	< 0.01
Plasmacytoid dendritic cell	0.29385	0.0135479	Positive	0.2-0.3	0.01 - 0.05
Regulatory T cell	0.373108	0.00146688	Positive	> 0.3	< 0.01
T follicular helper cell	0.259487	0.0300644	Positive	0.2-0.3	0.01 - 0.05
Type 1 T helper cell	0.163503	0.176231	Positive	0.1-0.2	ns
Type 17 T helper cell	0.236042	0.0491594	Positive	0.2-0.3	0.01 - 0.05
Type 2 T helper cell	-0.121547	0.316177	Negative	0.1-0.2	ns

## Sheet: Table S7
Table S7 Spearman’s correlation analysis between TP53 and different immune cells.
Immune_Cell	r	p.value	Sign	Cor	Pvalue
Type 2 T helper cell	-0.184008	0.127295	Negative	0.1-0.2	ns
Activated B cell	0.0120199	0.92133	Positive	0-0.1	ns
Immature B cell	0.0301461	0.804339	Positive	0-0.1	ns
Type 1 T helper cell	0.0312659	0.797224	Positive	0-0.1	ns
Activated CD8 T cell	0.0676231	0.578056	Positive	0-0.1	ns
Natural killer cell	0.0716473	0.555587	Positive	0-0.1	ns
Type 17 T helper cell	0.0732569	0.546717	Positive	0-0.1	ns
Plasmacytoid dendritic cell	0.0810603	0.504717	Positive	0-0.1	ns
Effector memory CD8 T cell	0.109124	0.36852	Positive	0.1-0.2	ns
Monocyte	0.109439	0.367131	Positive	0.1-0.2	ns
Mast cell	0.130085	0.283119	Positive	0.1-0.2	ns
T follicular helper cell	0.148946	0.218469	Positive	0.1-0.2	ns
Natural killer T cell	0.179494	0.137062	Positive	0.1-0.2	ns
Central memory CD4 T cell	0.194926	0.105866	Positive	0.1-0.2	ns
Central memory CD8 T cell	0.20217	0.0932699	Positive	0.2-0.3	ns
Regulatory T cell	0.263267	0.0276661	Positive	0.2-0.3	0.01 - 0.05
Neutrophil	0.275689	0.0208876	Positive	0.2-0.3	0.01 - 0.05
Activated CD4 T cell	0.278838	0.0194137	Positive	0.2-0.3	0.01 - 0.05
Activated dendritic cell	0.281183	0.018375	Positive	0.2-0.3	0.01 - 0.05
Gamma delta T cell	0.281883	0.0180744	Positive	0.2-0.3	0.01 - 0.05
MDSC	0.299554	0.0117602	Positive	0.2-0.3	0.01 - 0.05
Macrophage	0.300079	0.0116064	Positive	> 0.3	0.01 - 0.05
Immature dendritic cell	0.313866	0.00814666	Positive	> 0.3	< 0.01
Effector memory CD4 T cell	0.319185	0.007076	Positive	> 0.3	< 0.01
CD56bright natural killer cell	0.483055	2.2808e-05	Positive	> 0.3	< 0.01

## Sheet: Table S8
Table S8 Potential drugs related to biomarkers.
Chemical.Name	Chemical.ID	CAS.RN	Gene.Symbol	Gene.ID	Interaction	Interaction.Actions	Reference.Count	Organism.Count
Acetylcysteine	D000111	616-91-1	TFE3	7030	Acetylcysteine inhibits the reaction [Glycochenodeoxycholic Acid results in decreased expression of TFE3 mRNA]	decreases_expression_decreases_reaction	1	1
Aspirin	D001241	50-78-2	TFE3	7030	Aspirin results in decreased expression of TFE3 mRNA	decreases_expression	1	1
benoxacor	C085163		TFE3	7030	benoxacor results in decreased expression of TFE3 mRNA	decreases_expression	1	1
Clodronic Acid	D004002	10596-23-3	TFE3	7030	Clodronic Acid results in decreased expression of TFE3 mRNA	decreases_expression	1	1
Dietary Carbohydrates	D004040		TFE3	7030	Dietary Carbohydrates results in decreased expression of TFE3 mRNA	decreases_expression	1	1
Doxorubicin	D004317	23214-92-8	TFE3	7030	Doxorubicin results in decreased expression of TFE3 mRNA	decreases_expression	1	1
Glycochenodeoxycholic Acid	D005999	640-79-9	TFE3	7030	Acetylcysteine inhibits the reaction [Glycochenodeoxycholic Acid results in decreased expression of TFE3 mRNA]	decreases_expression_decreases_reaction	1	1
Ibuprofen	D007052	15687-27-1	TFE3	7030	Ibuprofen results in decreased expression of TFE3 mRNA	decreases_expression	1	1
Ionomycin	D015759	56092-81-0	TFE3	7030	[Tetradecanoylphorbol Acetate co-treated with Ionomycin] results in decreased expression of TFE3 mRNA	affects_cotreatment_decreases_expression	1	1
Methamphetamine	D008694	537-46-2	TFE3	7030	Methamphetamine results in decreased expression of TFE3 mRNA	decreases_expression	1	1
nickel sulfate	C029938	7786-81-4	TFE3	7030	nickel sulfate results in decreased expression of TFE3 mRNA	decreases_expression	1	1
Propylthiouracil	D011441	51-52-5	TFE3	7030	Propylthiouracil results in decreased expression of TFE3 mRNA	decreases_expression	1	1
Rosiglitazone	D000077154		TFE3	7030	Rosiglitazone results in decreased expression of TFE3 mRNA	decreases_expression	1	1
Smoke	D012906		TFE3	7030	Smoke results in decreased expression of TFE3 mRNA	decreases_expression	1	1
Temozolomide	D000077204	85622-93-1	TFE3	7030	Temozolomide results in decreased expression of TFE3 mRNA	decreases_expression	1	1
Tetrachlorodibenzodioxin	D013749	1746-01-6	TFE3	7030	Tetrachlorodibenzodioxin results in decreased expression of TFE3 mRNA	decreases_expression	1	1
Tetradecanoylphorbol Acetate	D013755	16561-29-8	TFE3	7030	[Tetradecanoylphorbol Acetate co-treated with Ionomycin] results in decreased expression of TFE3 mRNA	affects_cotreatment_decreases_expression	1	1
Trans Fatty Acids	D044242		TFE3	7030	Trans Fatty Acids results in decreased expression of TFE3 mRNA	decreases_expression	1	1
Tungsten	D014414	7440-33-7	TFE3	7030	Tungsten results in decreased expression of TFE3 mRNA	decreases_expression	1	1
vinclozolin	C025643	50471-44-8	TFE3	7030	vinclozolin results in decreased expression of TFE3 mRNA	decreases_expression	1	1
Acetaminophen	D000082	103-90-2	TP53	7157	Acetaminophen results in decreased expression of TP53 mRNA	decreases_expression	3	2
Arsenic Trioxide	D000077237	1327-53-3	TP53	7157	Arsenic Trioxide results in decreased expression of TP53 mRNA	decreases_expression	2	2
Atrazine	D001280	1912-24-9	TP53	7157	Atrazine results in decreased expression of TP53 mRNA	decreases_expression	3	2
Benzo(a)pyrene	D001564	50-32-8	TP53	7157	Benzo(a)pyrene results in decreased expression of TP53 mRNA	decreases_expression	2	2
bisphenol A	C006780	80-05-7	TP53	7157	bisphenol A results in decreased expression of TP53 mRNA	decreases_expression	4	2
butylbenzyl phthalate	C027561	85-68-7	TP53	7157	butylbenzyl phthalate results in decreased expression of TP53 mRNA	decreases_expression	2	1
Cadmium Chloride	D019256	10108-64-2	TP53	7157	Cadmium Chloride results in decreased expression of TP53 mRNA	decreases_expression	3	2
Cannabidiol	D002185	13956-29-1	TP53	7157	Cannabidiol results in decreased expression of TP53 mRNA	decreases_expression	3	2
cupric oxide	C030973	1317-38-0	TP53	7157	cupric oxide results in decreased expression of TP53 mRNA	decreases_expression	2	1
Diethylnitrosamine	D004052	55-18-5	TP53	7157	Diethylnitrosamine results in decreased expression of TP53 mRNA	decreases_expression	4	1
Diethylstilbestrol	D004054	56-53-1	TP53	7157	Diethylstilbestrol results in decreased expression of TP53 mRNA	decreases_expression	2	2
Doxorubicin	D004317	23214-92-8	TP53	7157	Doxorubicin results in decreased expression of TP53 mRNA	decreases_expression	2	2
Ethinyl Estradiol	D004997	57-63-6	TP53	7157	Ethinyl Estradiol results in decreased expression of TP53 mRNA	decreases_expression	2	2
Fluorouracil	D005472	51-21-8	TP53	7157	Fluorouracil results in decreased expression of TP53 mRNA	decreases_expression	2	1
Flutamide	D005485	13311-84-7	TP53	7157	Flutamide results in decreased expression of TP53 mRNA	decreases_expression	2	2
hydroquinone	C031927	123-31-9	TP53	7157	hydroquinone results in decreased expression of TP53 mRNA	decreases_expression	2	1
Methotrexate	D008727	59-05-2	TP53	7157	Methotrexate results in decreased expression of TP53 mRNA	decreases_expression	2	1
Particulate Matter	D052638		TP53	7157	Particulate Matter results in decreased expression of TP53 mRNA	decreases_expression	3	1
pifithrin	C121565		TP53	7157	pifithrin results in decreased expression of TP53 mRNA	decreases_expression	2	1
sodium arsenite	C017947	13768-07-5	TP53	7157	sodium arsenite results in decreased expression of TP53 mRNA	decreases_expression	6	2
sodium bichromate	C016104	10588-01-9	TP53	7157	sodium bichromate results in decreased expression of TP53 mRNA	decreases_expression	2	2
Soot	D053260		TP53	7157	Soot results in decreased expression of TP53 mRNA	decreases_expression	2	2
Tetrachlorodibenzodioxin	D013749	1746-01-6	TP53	7157	Tetrachlorodibenzodioxin results in decreased expression of TP53 mRNA	decreases_expression	3	3
Tobacco Smoke Pollution	D014028		TP53	7157	Tobacco Smoke Pollution results in decreased expression of TP53 mRNA	decreases_expression	3	1
trichostatin A	C012589	58880-19-6	TP53	7157	trichostatin A results in decreased expression of TP53 mRNA	decreases_expression	2	2

## Sheet: Table S9
Table S9 The ENT diseases related to TFE3.
Disease Name	Disease ID	Direct Evidence	Inference Network	Inference Score	Reference Count
Nasopharyngeal Carcinoma	MESH:D000077274	marker/mechanism	Arsenic Trioxide|Butyrates|Cisplatin|Fluorouracil|Methylnitronitrosoguanidine|Resveratrol	10.19	8
Hearing Loss	MESH:D034381		Acetylcysteine|Amifostine|Amphetamine|Aspirin|Butyric Acid|Capsaicin|Carboplatin|Carmustine|Catechin|Chloroquine|Cisplatin|Copper Sulfate|Cyclophosphamide|Cytarabine|Deferoxamine|Dexamethasone|Dietary Fats|Doxorubicin|Epinephrine|Estrogens, Conjugated (USP)|Ethacrynic Acid|Etoposide|ferrostatin-1|Fluoxetine|Gentamicins|Ifosfamide|Lead|Lipopolysaccharides|Lithium Chloride|Mannitol|Melatonin|Nitric…	106.68	110
Vertigo	MESH:D014717		alpha-Tocopherol|Amiodarone|Aspirin|Carbamazepine|Dexamethasone|Dipyridamole|Fluorouracil|Fluoxetine|Gentamicins|Indomethacin|Isotretinoin|Ketamine|Levamisole|Lidocaine|Mechlorethamine|Medroxyprogesterone Acetate|Methotrexate|Microcystins|Minocycline|Morphine|Nifedipine|Paclitaxel|Phenytoin|Propylthiouracil|Ribavirin|Ritonavir|Thalidomide|Thioridazine|Trichlorfon	59.95	51
Hearing Loss, Sensorineural	MESH:D006319		2,2',4,4'-tetrabromodiphenyl ether|Aspirin|Azacitidine|Carboplatin|Chlorodiphenyl (54% Chlorine)|Cisplatin|Copper|Cyclosporine|Deferoxamine|Epinephrine|Estrogens|Ethacrynic Acid|Gentamicins|Heparin|Ibuprofen|Imatinib Mesylate|Indomethacin|Iopamidol|Paclitaxel|Polymyxin B|Propylthiouracil|Ribavirin|Tacrolimus|Theophylline|Thyroxine|Toluene|Valproic Acid|Vincristine	56.17	58
Tinnitus	MESH:D014012		Arachidonic Acid|Aspirin|Carboplatin|Cisplatin|Cyclophosphamide|Deferoxamine|Dexamethasone|Doxorubicin|Epinephrine|Gentamicins|Ibuprofen|Lidocaine|Lithium|Medroxyprogesterone Acetate|Microcystins|Minocycline|Paclitaxel|Phenytoin|Platinum Compounds|Propylthiouracil|Ribavirin|Ropivacaine|Tacrolimus|Valproic Acid|Vincristine	53.43	49
Rhinitis	MESH:D012220		2,4-Dichlorophenoxyacetic Acid|Air Pollutants|Aspirin|Benomyl|Capsaicin|Chlorine|Diazinon|Dichlorvos|Erythrosine|Fluoxetine|glyphosate|Malathion|montelukast|Nitrogen Dioxide|Nitrogen Oxides|Ozone|Particulate Matter|Permethrin|Pesticides|Sodium Benzoate|sodium metabisulfite|Tobacco Smoke Pollution|Vehicle Emissions|Zidovudine	53.3	19
Hearing Disorders	MESH:D006311		Acetylcysteine|Aspirin|Cadmium Chloride|Carbamazepine|Cefotaxime|Chloroquine|Cisplatin|cobaltous chloride|Cyclophosphamide|Cyclosporine|Deferoxamine|Doxorubicin|Ethacrynic Acid|Gentamicins|Lidocaine|Methylmercury Compounds|Nitric Oxide|Paclitaxel|Phenytoin|Ropivacaine|Toluene|Vincristine	47.17	47
Rhinitis, Allergic	MESH:D065631		2,4-Dichlorophenoxyacetic Acid|Air Pollutants|Apigenin|Atrazine|bisphenol A|Chlorpyrifos|Dexamethasone|geraniol|glyphosate|Malathion|Nitrogen Dioxide|nonylphenol|Particulate Matter|Permethrin|Rosiglitazone|saikosaponin D|Soot|Sulfur Dioxide|Terfenadine|Warfarin	41.56	13
Deafness	MESH:D003638		Aspirin|Carboplatin|Cisplatin|cobaltous chloride|Colistin|Deferoxamine|Dexamethasone|Doxorubicin|Ethacrynic Acid|Gentamicins|Malathion|Mechlorethamine|Medroxyprogesterone Acetate|Methoxychlor|Microcystins|Paclitaxel|Polymyxin B|Quinidine|Thalidomide	39.14	44
Ear Diseases	MESH:D004427		Acetylcysteine|Carboplatin|Chloroquine|Cisplatin|Deferoxamine|Ethanol|Gentamicins|Isotretinoin|Mitomycin|Mycophenolic Acid|SB 216763|Tretinoin	31.89	13
Deglutition Disorders	MESH:D003680		Budesonide|Chlorpromazine|Clozapine|Cytarabine|Donepezil|Gemcitabine|Haloperidol|Levamisole|Lithium|Methotrexate|N(1),N(11)-diethylnorspermine|Penicillamine|Tacrolimus|Valproic Acid|Vincristine	27.41	25
Hearing Loss, Bilateral	MESH:D006312		Bortezomib|Cefotaxime|Deferoxamine|Ethacrynic Acid|Gentamicins|Paclitaxel|Platinum Compounds|Propylthiouracil|Ribavirin|Tacrolimus|Vincristine|Warfarin	26.63	18
Nasopharyngeal Neoplasms	MESH:D009303		2-((((2-chloroethyl)nitrosoamino)carbonyl)amino)propanamide|Atrasentan|Carboplatin|Cisplatin|Docetaxel|Dust|Fluorouracil|Folic Acid|Formaldehyde	24.71	11
Nose Neoplasms	MESH:D009669		4-(N-methyl-N-nitrosamino)-1-(3-pyridyl)-1-butanone|Benzo(a)pyrene|butachlor|chromium hexavalent ion|Cisplatin|Diethylnitrosamine|Ethylene Dibromide|Etoposide|Formaldehyde|naphthalene|Nickel|Nicotine	23.67	13
Epistaxis	MESH:D004844		Air Pollutants, Occupational|Carboplatin|Chromium|Doxorubicin|Formaldehyde|Isotretinoin|palbociclib|Propylthiouracil	23.51	8
Nose Diseases	MESH:D009668		Acrolein|Aspirin|Capsaicin|cobaltous chloride|Lipopolysaccharides|Mycophenolic Acid|Propylthiouracil|Tobacco Smoke Pollution	19.89	10
Laryngeal Neoplasms	MESH:D007822		Arsenic|Benzo(a)pyrene|Bleomycin|Fluorouracil|Paclitaxel|Plant Preparations	18.27	6
Ear Neoplasms	MESH:D004428		Azathioprine|Ethinyl Estradiol|Hydroxyacetylaminofluorene|mancozeb|Methyltestosterone	17.88	3
Vestibular Diseases	MESH:D015837		bisphenol A|Dexamethasone|Gentamicins|Ibuprofen|Methoxsalen|Minocycline|Ouabain|Pentamidine|Phenytoin	17.5	17
Dysphonia	MESH:D055154		Budesonide|Dexamethasone|Fluoxetine|Lidocaine|Olanzapine|Valproic Acid|Vincristine	16.09	7
Hearing Loss, Conductive	MESH:D006314		Bleomycin|Cisplatin|Deferoxamine|Gentamicins|Vinblastine	15.66	5
Pharyngitis	MESH:D010612		Aspirin|Flurbiprofen|Formaldehyde|Niacin|Olanzapine|Promethazine|Water Pollutants, Chemical	14.47	7
Croup	MESH:D003440		butylbenzyl phthalate|Diethylhexyl Phthalate|Dust|Epinephrine	14.17	2
Vocal Cord Paralysis	MESH:D014826		Amiodarone|Cisplatin|Paclitaxel|Phenytoin|Vincristine	12.65	13
Sinusitis	MESH:D012852		Acetaminophen|Aspirin|Minocycline|Pravastatin|Resveratrol|Terfenadine|Tobacco Smoke Pollution	11.75	7
Nasal Obstruction	MESH:D015508		Budesonide|Capsaicin|Dexamethasone|Sildenafil Citrate	11.66	5
Aphonia	MESH:D001044		Cytarabine|Epinephrine|Lidocaine|Vincristine	11.64	3
Cochlear Diseases	MESH:D015834		Acetylcysteine|Cisplatin|Gentamicins|manganese chloride|Paclitaxel	10.85	4
Hearing Loss, High-Frequency	MESH:D006316		Carboplatin|Cisplatin|Deferoxamine|Platinum Compounds	10.67	5
Laryngeal Diseases	MESH:D007818		Fluoxetine|Haloperidol|Lansoprazole|Tobacco Smoke Pollution	9.43	6
Laryngismus	MESH:D007826		Haloperidol|Ketamine|Morphine|Naloxone	8.89	4
Pharyngeal Diseases	MESH:D010608		glyphosate|Haloperidol|sodium bichromate	8.87	3
Paranasal Sinus Neoplasms	MESH:D010255		Methotrexate|PFL protocol	8.53	2
Laryngeal Edema	MESH:D007819		Capsaicin|Epinephrine|Plant Extracts	8.5	2
Auditory Perceptual Disorders	MESH:D001308		Carbamazepine|Nicotine|Permethrin	8.4	8
Auditory neuropathy	MESH:C538268		Carboplatin|Streptozocin	7.93	3
Voice Disorders	MESH:D014832		Testosterone|Vincristine|Warfarin	7.3	5
Otitis Media	MESH:D010033		Gentamicins|Nitrogen Dioxide|Particulate Matter|Promethazine	7.17	4
Rhinitis, Allergic, Seasonal	MESH:D006255		Budesonide|Nitrogen Dioxide|Particulate Matter|Terfenadine	6.96	7
Meniere Disease	MESH:D008575		Adenosine Triphosphate|Gentamicins|Lithium	6.87	10
Hoarseness	MESH:D006685		Isotretinoin|Paclitaxel|Vincristine	6.63	3
Congenital Microtia	MESH:D065817		Isotretinoin|Tretinoin	6.57	3
Hearing Loss, Sudden	MESH:D003639		Ribavirin|Tacrolimus|Vincristine	6.55	4
Vestibular Neuronitis	MESH:D020338		Aspirin|Ibuprofen	6.42	2
Maxillary Sinus Neoplasms	MESH:D008444		Cisplatin|Doxorubicin	6.23	1
Pharyngeal Neoplasms	MESH:D010610		Benzo(a)pyrene|Plant Preparations	6.01	2
Hearing Loss, Noise-Induced	MESH:D006317		Plant Oils|Resveratrol|Toluene|Tretinoin	5.71	4
Rhinitis, Allergic, Perennial	MESH:D012221		Drugs, Chinese Herbal|Ozone|Terfenadine	5.53	4
Labyrinth Diseases	MESH:D007759		Carboplatin|Cisplatin	5.49	1
Laryngomalacia	MESH:D055092		Diazoxide	4.95	1
Deafness, Aminoglycoside-Induced	MESH:C564013		peoniflorin	4.43	1
Hypopharyngeal Neoplasms	MESH:D007012		pirarubicin	4.37	1
Otitis Media with Effusion	MESH:D010034		Cytarabine	3.94	1
Isotretinoin embryopathy like syndrome	MESH:C535542		Isotretinoin	3.88	1
Hearing Loss, Unilateral	MESH:D046088		Ribavirin	3.69	2
Mitochondrial myopathy with lactic acidosis	MESH:C537476		Zidovudine	3.69	2
Tonsillar Neoplasms	MESH:D014067		Paclitaxel	3.48	1
Nasopharyngitis	MESH:D009304		Deferoxamine	3.32	1
Asthma, Nasal Polyps, And Aspirin Intolerance	MESH:C565935		Aspirin	3.31	1
Choanal Atresia	MESH:D002754		Thalidomide	3.29	1
Hyperacusis	MESH:D012001		Aspirin	3.08	1
Granuloma, Laryngeal	MESH:D006102		Dexamethasone	2.95	1
Laryngostenosis	MESH:D007829		Dexamethasone	2.95	1
Kartagener Syndrome	MESH:D007619		Aspirin	2.93	1
Paranasal Sinus Diseases	MESH:D010254		Methamphetamine	2.85	1
Tonsillitis	MESH:D014069		Clozapine	2.81	1
Nasal Polyps	MESH:D009298		Methotrexate	2.62	2
Ear Deformities, Acquired	MESH:D004426		Cisplatin	2.58	1
Ototoxicity	MESH:D000081015		Gentamicins	2.45	1
HEARING LOSS, CISPLATIN-INDUCED, SUSCEPTIBILITY TO	OMIM:613290		Cisplatin	2.26	5
Vestibulocochlear Nerve Diseases	MESH:D000160		Gentamicins	2.13	2

## Sheet: Table S10
Table S10 The ENT diseases related to TP53.
Disease Name	Disease ID	Direct Evidence	Inference Network	Inference Score	Reference Count
Hearing Loss	MESH:D034381		Acetylcysteine|Aspirin|Cisplatin|Copper Sulfate|Cytarabine|Dexamethasone|Dietary Fats|Doxorubicin|Gentamicins|Smoke|Trichloroethylene|Valproic Acid	43.02	73
Hearing Loss, Sensorineural	MESH:D006319		Aspirin|Azacitidine|Cisplatin|Cyclosporine|Gentamicins|Ibuprofen|Indomethacin|Propylthiouracil|Valproic Acid	32.89	16
Tinnitus	MESH:D014012		Aspirin|Cisplatin|Dexamethasone|Doxorubicin|Gentamicins|Ibuprofen|Propylthiouracil|Valproic Acid	30.23	23
Hearing Disorders	MESH:D006311		Acetylcysteine|Aspirin|Cadmium Chloride|Cisplatin|Cyclosporine|Doxorubicin|Gentamicins	26.52	25
Ear Diseases	MESH:D004427		Acetylcysteine|Cisplatin|Ethanol|Gentamicins|Tretinoin	22.59	6
Vertigo	MESH:D014717		Aspirin|Dexamethasone|Gentamicins|Indomethacin|Ketamine|Propylthiouracil	19.93	15
Deafness	MESH:D003638		Aspirin|Cisplatin|Dexamethasone|Doxorubicin|Gentamicins	17.8	16
Vestibular Diseases	MESH:D015837		bisphenol A|Dexamethasone|Gentamicins|Ibuprofen	15.71	12
Epistaxis	MESH:D004844		Doxorubicin|Methimazole|Propylthiouracil	13.7	4
Rhinitis, Allergic	MESH:D065631		Air Pollutants|bisphenol A|Dexamethasone|Rosiglitazone	13.33	5
Rhinitis	MESH:D012220		Air Pollutants|Aspirin|Ozone|Tobacco Smoke Pollution	13.19	9
Cochlear Diseases	MESH:D015834		Acetylcysteine|Cisplatin|Gentamicins	13.02	3
Nose Diseases	MESH:D009668		Aspirin|Propylthiouracil|Tobacco Smoke Pollution	12.7	5
Vestibular Neuronitis	MESH:D020338		Aspirin|Ibuprofen	10.91	2
Sinusitis	MESH:D012852		Acetaminophen|Aspirin|Tobacco Smoke Pollution	10.82	3
Maxillary Sinus Neoplasms	MESH:D008444		Cisplatin|Doxorubicin	10.75	1
Hearing Loss, Conductive	MESH:D006314		Cisplatin|Gentamicins	8.94	2
Dysphonia	MESH:D055154		Dexamethasone|Valproic Acid	7.19	2
Hearing Loss, Bilateral	MESH:D006312		Gentamicins|Propylthiouracil	6.45	5
Nose Neoplasms	MESH:D009669		Benzo(a)pyrene|Cisplatin	5.92	2
Deglutition Disorders	MESH:D003680		Cytarabine|Valproic Acid	5.77	3
Otitis Media with Effusion	MESH:D010034		Cytarabine	5.32	1
Asthma, Nasal Polyps, And Aspirin Intolerance	MESH:C565935		Aspirin	4.68	1
Ear Neoplasms	MESH:D004428		Azathioprine	4.42	1
Hyperacusis	MESH:D012001		Aspirin	4.42	1
Granuloma, Laryngeal	MESH:D006102		Dexamethasone	4.34	1
Laryngostenosis	MESH:D007829		Dexamethasone	4.34	1
Aphonia	MESH:D001044		Cytarabine	4.29	1
Kartagener Syndrome	MESH:D007619		Aspirin	4.26	1
Paranasal Sinus Diseases	MESH:D010254		Methamphetamine	4.23	1
Choanal Atresia	MESH:D002754		Methimazole	3.98	2
Ear Deformities, Acquired	MESH:D004426		Cisplatin	3.96	1
Laryngismus	MESH:D007826		Ketamine	3.89	1
Ototoxicity	MESH:D000081015		Gentamicins	3.82	1
Congenital Microtia	MESH:D065817		Tretinoin	3.74	1
HEARING LOSS, CISPLATIN-INDUCED, SUSCEPTIBILITY TO	OMIM:613290		Cisplatin	3.61	5
Pharyngitis	MESH:D010612		Aspirin	3.61	1
Vestibulocochlear Nerve Diseases	MESH:D000160		Gentamicins	3.47	2
Labyrinth Diseases	MESH:D007759		Cisplatin	3.41	1
Nasal Obstruction	MESH:D015508		Dexamethasone	3.3	1
Pharyngeal Neoplasms	MESH:D010610		Benzo(a)pyrene	3.25	1
Hearing Loss, High-Frequency	MESH:D006316		Cisplatin	3.16	3
Meniere Disease	MESH:D008575		Gentamicins	3.13	9
Vocal Cord Paralysis	MESH:D014826		Cisplatin	3.03	1
Laryngeal Diseases	MESH:D007818		Tobacco Smoke Pollution	2.88	2
Nasopharyngeal Neoplasms	MESH:D009303		Cisplatin	2.87	5
Rhinitis, Allergic, Perennial	MESH:D012221		Ozone	2.85	1
Otitis Media	MESH:D010033		Gentamicins	2.81	1
Laryngeal Neoplasms	MESH:D007822		Benzo(a)pyrene	2.8	1
Nasopharyngeal Carcinoma	MESH:D000077274		Cisplatin	2.58	1
Hearing Loss, Noise-Induced	MESH:D006317		Tretinoin	2.55	1
